# Supplementary material for: Human Wharton's jelly-derived mesenchymal stem cells alleviate concanavalin A-induced fulminant hepatitis by repressing NF-κB signaling and glycolysis
Source: Stem Cell Res Ther. 2021 Sep 9;12:496. doi: 10.1186/s13287-021-02560-x (PMC8427901; doi:10.1186/s13287-021-02560-x)
Supplement: Supplementary file 3 — Additional file 3. Table S2. Expression matrix of liver tissues analyzed by RNA-sequencing. [file 13287_2021_2560_MOESM3_ESM.xls]

## Sheet: Supplementary Table 3. Expressi
enst	loc	name	ensg	tss_loc	strand	Control 1	Control 2	Control 3	Control 4	Con A + PBS #1	Con A + PBS #2	Con A + PBS #3	Con A + PBS #4	Con A + MSCs #1	Con A + MSCs #2	Con A + MSCs #3	Con A + MSCs #4
ENSMUST00000106058	chr3:157534160-157548390	Zranb2	ENSMUSG00000028180	chr3:157534160-157534160	1	730	748	786	641	851	828	884	973	898	699	765	786
ENSMUST00000029836	chr3:146580985-146596612	Dnase2b	ENSMUSG00000028185	chr3:146596612-146596612	-1	537	388	282	370	217	246	230	136	301	290	256	286
ENSMUST00000106128	chr3:148815586-148954635	Lphn2	ENSMUSG00000028184	chr3:148954635-148954635	-1	889	722	718	835	713	594	634	748	480	706	474	660
ENSMUST00000029838	chr3:146506348-146521423	Rpf1	ENSMUSG00000028187	chr3:146521423-146521423	-1	291	268	341	248	362	384	358	350	416	325	422	347
ENSMUST00000029837	chr3:146597077-146632305	Uox	ENSMUSG00000028186	chr3:146597077-146597077	1	25900	23755	14006	25900	29795	29795	23755	19007	25900	16434	21000	23755
ENSMUST00000061937	chr3:146450470-146465849	Ctbs	ENSMUSG00000028189	chr3:146450470-146450470	1	451	422	436	417	578	590	592	456	594	582	658	619
ENSMUST00000029839	chr3:146457203-146499753	Spata1	ENSMUSG00000028188	chr3:146499753-146499753	-1	122	116	119	140	100	106	108	124	102	124	141	117
ENSMUST00000140991	chr11:115933282-115966725	Sap30bp	ENSMUSG00000020755	chr11:115933282-115933282	1	288	255	270	275	342	300	348	398	364	262	326	316
ENSMUST00000136774	chr11:115892595-115895136	Recql5	ENSMUSG00000020752	chr11:115895136-115895136	-1	322	264	274	256	262	277	305	231	347	344	332	299
ENSMUST00000092955	chr19:8989284-9076919	Ahnak	ENSMUSG00000069833	chr19:8989284-8989284	1	408	348	344	400	551	473	490	594	406	439	297	350
ENSMUST00000029900	chr4:19876841-19922605	Atp6v0d2	ENSMUSG00000028238	chr4:19922605-19922605	-1	751	462	831	527	40	61	38	45	152	140	96	43
ENSMUST00000036880	chr8:123224841-123232250	Cdk10	ENSMUSG00000033862	chr8:123224841-123224841	1	303	269	266	314	272	328	272	285	305	336	352	356
ENSMUST00000036884	chr19:23141226-23166911	Klf9	ENSMUSG00000033863	chr19:23141226-23141226	1	402	936	925	1328	824	700	862	1134	492	705	462	793
ENSMUST00000048486	chr3:83007859-83015053	Fgg	ENSMUSG00000033860	chr3:83007859-83007859	1	57938	147432	147432	147432	147432	147432	147432	147432	147432	147432	147432	147432
ENSMUST00000108656	chr11:69622024-69623870	Sat2	ENSMUSG00000069835	chr11:69622024-69622024	1	190	128	184	129	72	92	78	59	130	186	202	158
ENSMUST00000052712	chr4:3574875-3616619	Tgs1	ENSMUSG00000028233	chr4:3574875-3574875	1	282	247	323	298	312	370	306	312	373	362	288	316
ENSMUST00000154922	chr4:3549041-3574809	Tmem68	ENSMUSG00000028232	chr4:3574809-3574809	-1	316	300	286	322	392	360	378	356	370	333	373	371
ENSMUST00000049863	chr2:153241533-153270247	Pofut1	ENSMUSG00000046020	chr2:153241533-153241533	1	260	287	311	344	341	379	343	282	311	376	334	342
ENSMUST00000139225	chr2:130171414-130179303	Snrpb	ENSMUSG00000027404	chr2:130179303-130179303	-1	753	833	690	802	1013	1050	1026	1240	908	781	1021	894
ENSMUST00000018353	chr2:164074138-164155524	Stk4	ENSMUSG00000018209	chr2:164074138-164074138	1	255	360	299	389	500	482	472	483	316	374	318	374
ENSMUST00000115423	chr16:20733127-20738152	Chrd	ENSMUSG00000006958	chr16:20733127-20733127	1	162	141	233	180	189	180	206	116	204	251	216	242
ENSMUST00000149601	chr19:36614052-36705641	1500017E21Rik	ENSMUSG00000087579	chr19:36705641-36705641	-1	694	408	654	497	25	46	20	36	25	308	56	16
ENSMUST00000109905	chr13:55593135-55597663	Tmed9	ENSMUSG00000058569	chr13:55593135-55593135	1	794	982	1012	726	1810	1660	1797	2148	1619	1444	1964	2245
ENSMUST00000169114	chr13:74639872-74691875	Erap1	ENSMUSG00000021583	chr13:74639872-74639872	1	914	1660	1361	1582	2554	2184	2447	1480	1819	1963	1649	1728
ENSMUST00000065629	chr13:74694286-74807921	Cast	ENSMUSG00000021585	chr13:74807921-74807921	-1	474	514	424	593	1142	1028	1044	1660	968	548	698	690
ENSMUST00000022078	chr13:75869537-75943867	Rhobtb3	ENSMUSG00000021589	chr13:75943867-75943867	-1	88	94	82	105	54	52	52	86	62	55	58	83
ENSMUST00000131446	chr7:105634203-105640416	Arfip2	ENSMUSG00000030881	chr7:105640416-105640416	-1	250	215	279	170	328	316	324	394	343	310	345	394
ENSMUST00000033173	chr7:120917744-120947432	Polr3e	ENSMUSG00000030880	chr7:120917744-120917744	1	208	263	283	208	254	267	212	310	238	197	250	210
ENSMUST00000028083	chr2:38588036-38644087	Psmb7	ENSMUSG00000026750	chr2:38644087-38644087	-1	1686	1710	1592	1519	1630	1497	1568	1620	1981	1861	1966	1620
ENSMUST00000033176	chr7:120635176-120659478	Uqcrc2	ENSMUSG00000030884	chr7:120635176-120635176	1	4658	3976	3804	3862	2341	2444	2580	2696	3046	3126	3164	2938
ENSMUST00000112862	chr2:39008076-39015877	Arpc5l	ENSMUSG00000026755	chr2:39008076-39008076	1	528	526	553	500	537	654	604	506	700	625	774	664
ENSMUST00000136026	chr8:84872111-84888221	Syce2	ENSMUSG00000003824	chr8:84872111-84872111	1	97	94	73	57	47	54	42	44	70	86	62	62
ENSMUST00000160684	chr6:120891930-120916836	Bid	ENSMUSG00000004446	chr6:120916836-120916836	-1	177	259	245	192	383	348	347	318	383	340	376	289
ENSMUST00000075363	chr4:152178134-152271852	Acot7	ENSMUSG00000028937	chr4:152178134-152178134	1	343	358	232	296	218	210	196	154	212	202	258	206
ENSMUST00000154354	chr11:59199836-59202385	2610507I01Rik	ENSMUSG00000085882	chr11:59202385-59202385	-1	166	105	140	105	62	48	82	62	98	102	60	103
ENSMUST00000031978	chr6:39801804-39810988	Mrps33	ENSMUSG00000029918	chr6:39810988-39810988	-1	556	296	380	299	336	368	336	229	518	616	544	418
ENSMUST00000031977	chr6:40325478-40396762	Agk	ENSMUSG00000029916	chr6:40325478-40325478	1	208	138	171	142	161	159	146	131	154	173	152	153
ENSMUST00000114779	chr6:40471352-40481823	Ssbp1	ENSMUSG00000029911	chr6:40471352-40471352	1	824	503	634	476	490	585	530	537	659	678	752	672
ENSMUST00000116605	chr6:66535390-66541033	Mad2l1	ENSMUSG00000029910	chr6:66535390-66535390	1	50	62	49	50	80	74	68	64	60	57	66	70
ENSMUST00000099696	chr2:93419111-93462411	Cd82	ENSMUSG00000027215	chr2:93462411-93462411	-1	1274	1502	1288	1274	1110	1227	1085	646	1200	1293	1160	906
ENSMUST00000056071	chr1:173630859-173647928	Pyhin1	ENSMUSG00000043263	chr1:173630859-173630859	1	217	223	186	177	338	338	361	342	362	301	337	236
ENSMUST00000094398	chr7:46923539-46958527	Uevld	ENSMUSG00000043262	chr7:46958527-46958527	-1	182	240	164	221	106	122	140	123	90	100	114	96
ENSMUST00000146537	chr2:31688376-31698336	Abl1	ENSMUSG00000026842	chr2:31688376-31688376	1	778	678	604	694	502	562	560	617	520	603	446	493
ENSMUST00000113482	chr2:31572651-31617526	Fubp3	ENSMUSG00000026843	chr2:31572651-31572651	1	334	389	352	420	306	279	301	423	265	255	248	326
ENSMUST00000042975	chr12:73543114-73546395	Tmem30b	ENSMUSG00000034435	chr12:73546395-73546395	-1	604	878	833	891	811	884	833	516	754	844	736	1004
ENSMUST00000113539	chr6:90369492-90385084	Zxdc	ENSMUSG00000034430	chr6:90369492-90369492	1	130	210	148	234	186	168	192	210	192	142	150	174
ENSMUST00000036153	chr1:90602981-90613341	Cops8	ENSMUSG00000034432	chr1:90602981-90602981	1	389	459	440	422	569	576	556	596	489	538	528	523
ENSMUST00000031235	chr5:105014153-105139540	Gbp8	ENSMUSG00000034438	chr5:105139540-105139540	-1	112	154	89	102	262	228	266	114	417	476	240	110
ENSMUST00000066640	chr2:151029685-151039398	Nanp	ENSMUSG00000053916	chr2:151039398-151039398	-1	74	25	71	25	28	18	30	24	96	36	68	43
ENSMUST00000146270	chr2:164562413-164563550	Wfdc2	ENSMUSG00000017723	chr2:164562413-164562413	1	104	82	108	85	180	168	136	105	128	142	210	147
ENSMUST00000103101	chr2:164497520-164508301	Pigt	ENSMUSG00000017721	chr2:164497520-164497520	1	530	813	687	859	878	914	800	831	698	784	874	852
ENSMUST00000171121	chr17:34616662-34627435	Ppt2	ENSMUSG00000015474	chr17:34627435-34627435	-1	512	612	580	522	454	524	472	361	518	630	544	596
ENSMUST00000108653	chr7:3221510-3249740	Nlrp12	ENSMUSG00000078817	chr7:3249740-3249740	-1	336	148	428	390	1418	1479	1934	1736	1791	1838	1548	1634
ENSMUST00000108610	chr11:69916720-69920630	Eif5a	ENSMUSG00000078812	chr11:69920630-69920630	-1	4923	4648	4923	5130	6932	6310	6521	9848	6742	4923	6310	7121
ENSMUST00000019878	chr7:3660098-3665840	Leng1	ENSMUSG00000078813	chr7:3665840-3665840	-1	202	154	250	186	118	180	156	162	206	232	191	162
ENSMUST00000059851	chr7:119853163-119895745	Dcun1d3	ENSMUSG00000048787	chr7:119895745-119895745	-1	116	193	182	188	233	202	245	286	212	221	216	243
ENSMUST00000186054	chr19:11470166-11484577	RP23-32C18.5	ENSMUSG00000099757	chr19:11484577-11484577	-1	128	119	82	122	123	154	136	130	152	164	120	134
ENSMUST00000103198	chr2:130274430-130279313	Nop56	ENSMUSG00000027405	chr2:130274430-130274430	1	408	326	396	356	640	730	626	986	726	596	752	584
ENSMUST00000052867	chr16:76403209-76403712	Gm9843	ENSMUSG00000050299	chr16:76403712-76403712	-1	2392	2722	2234	2572	2604	3079	3001	2642	2966	2722	3738	3079
ENSMUST00000028892	chr2:130279309-130284547	Idh3b	ENSMUSG00000027406	chr2:130284547-130284547	-1	2204	2042	1893	2107	1272	1331	1310	1291	1400	1600	1400	1354
ENSMUST00000181090	chr6:13871526-14044373	1110019D14Rik	ENSMUSG00000097616	chr6:13871526-13871526	1	188	128	179	136	170	164	184	132	170	186	181	206
ENSMUST00000180623	chr1:185447116-185455568	Gm2061	ENSMUSG00000097615	chr1:185455568-185455568	-1	53	48	78	40	58	37	69	72	65	50	56	82
ENSMUST00000047179	chr17:24669752-24682015	Zfp598	ENSMUSG00000041130	chr17:24669752-24669752	1	894	1142	1053	1071	871	813	838	953	859	810	789	862
ENSMUST00000145518	chrX:152016428-152036212	Smc1a	ENSMUSG00000041133	chrX:152016428-152016428	1	732	939	960	907	786	832	819	806	822	867	893	822
ENSMUST00000016279	chr5:150571643-150594525	N4bp2l1	ENSMUSG00000041132	chr5:150594525-150594525	-1	1100	836	664	927	176	192	171	62	204	357	348	396
ENSMUST00000037035	chr4:16122733-16163647	Ripk2	ENSMUSG00000041135	chr4:16163647-16163647	-1	82	146	173	140	417	298	237	330	241	154	227	222
ENSMUST00000175700	chr16:85421533-85550417	Cyyr1	ENSMUSG00000041134	chr16:85550417-85550417	-1	110	94	74	116	102	148	108	108	82	92	112	105
ENSMUST00000130411	chr2:162931528-162937121	Srsf6	ENSMUSG00000016921	chr2:162931528-162931528	1	2300	2034	2232	2118	2232	2460	2388	2746	2804	2596	2459	2565
ENSMUST00000014546	chr7:46888949-46919969	Tsg101	ENSMUSG00000014402	chr7:46919969-46919969	-1	537	512	588	546	678	664	626	766	774	658	698	674
ENSMUST00000105706	chr4:148145716-148151908	Fbxo6	ENSMUSG00000055401	chr4:148151908-148151908	-1	917	674	756	764	1613	1586	1586	1114	1596	1212	1512	1364
ENSMUST00000185856	chr13:67069399-67097891	RSLCAN18	ENSMUSG00000100235	chr13:67097891-67097891	-1	39	148	64	126	75	101	50	69	120	104	56	135
ENSMUST00000108542	chr11:70688361-70700155	Inca1	ENSMUSG00000057054	chr11:70700155-70700155	-1	404	164	236	305	104	152	160	158	320	390	323	262
ENSMUST00000167180	chr17:48410014-48417254	Oard1	ENSMUSG00000040771	chr17:48410014-48410014	1	373	344	368	284	290	268	251	260	306	363	376	342
ENSMUST00000112725	chrX:150519519-150589844	Apex2	ENSMUSG00000025269	chrX:150589844-150589844	-1	98	82	110	110	125	136	131	152	210	130	168	171
ENSMUST00000112699	chrX:150806370-150814345	Maged2	ENSMUSG00000025268	chrX:150814345-150814345	-1	129	112	98	118	98	116	106	84	92	183	114	98
ENSMUST00000112691	chrX:150983141-151017322	Gnl3l	ENSMUSG00000025266	chrX:151017322-151017322	-1	240	340	334	376	434	348	370	516	328	258	277	466
ENSMUST00000112683	chrX:151087094-151096543	Tsr2	ENSMUSG00000025264	chrX:151096543-151096543	-1	197	180	198	212	166	162	160	190	233	192	256	198
ENSMUST00000073364	chrX:151344175-151471842	Fam120c	ENSMUSG00000025262	chrX:151344175-151344175	1	74	78	92	110	106	101	123	86	82	70	77	110
ENSMUST00000129714	chrX:151800807-151802263	Huwe1	ENSMUSG00000025261	chrX:151800807-151800807	1	5402	5925	5576	6764	8248	7140	7966	8920	6764	6329	4466	7966
ENSMUST00000026289	chrX:152001845-152004442	Hsd17b10	ENSMUSG00000025260	chrX:152001845-152001845	1	1926	1353	1540	1412	648	778	734	698	1182	1302	1132	875
ENSMUST00000025631	chr19:18579328-18631789	Ostf1	ENSMUSG00000024725	chr19:18631789-18631789	-1	824	722	740	686	1164	950	962	1008	1242	954	915	840
ENSMUST00000088476	chr1:17601901-17630939	Pi15	ENSMUSG00000067780	chr1:17601901-17601901	1	78	38	50	78	148	139	160	198	118	102	96	126
ENSMUST00000182520	chr17:39845074-39846245	Gm26917	ENSMUSG00000097971	chr17:39845074-39845074	1	166	176	192	115	1132	819	1048	990	318	552	184	640
ENSMUST00000087638	chr19:20601961-20643462	Aldh1a1	ENSMUSG00000053279	chr19:20601961-20601961	1	44696	34419	23652	16364	23652	44696	29712	2700	29712	44696	44696	25838
ENSMUST00000113962	chr6:83051266-83054442	Htra2	ENSMUSG00000068329	chr6:83054442-83054442	-1	218	250	254	214	296	234	230	230	241	286	270	280
ENSMUST00000092618	chr6:83054653-83057680	Aup1	ENSMUSG00000068328	chr6:83054653-83054653	1	2414	2304	2282	2304	1788	1850	1865	1523	2072	2304	2072	1944
ENSMUST00000120056	chr16:4710059-4719109	Nmral1	ENSMUSG00000063445	chr16:4719109-4719109	-1	146	112	134	163	82	120	117	105	218	186	306	167
ENSMUST00000020102	chr10:89574020-89621253	Slc17a8	ENSMUSG00000019935	chr10:89621253-89621253	-1	130	177	106	196	30	48	24	14	72	94	78	58
ENSMUST00000020608	chr11:52098681-52127778	Ppp2ca	ENSMUSG00000020349	chr11:52098681-52098681	1	1890	1718	1962	1948	2314	2341	2359	3491	2341	2080	2444	2059
ENSMUST00000013338	chr9:108602942-108649380	Arih2	ENSMUSG00000064145	chr9:108649380-108649380	-1	563	614	640	718	692	552	550	814	530	508	566	572
ENSMUST00000081794	chr11:49244246-49263027	Mgat1	ENSMUSG00000020346	chr11:49244246-49244246	1	1106	1240	1253	1110	1148	1341	1280	1018	1222	1269	1378	1129
ENSMUST00000094216	chr7:83879873-83884305	Mesdc1	ENSMUSG00000070462	chr7:83884305-83884305	-1	130	144	105	166	334	241	289	364	210	121	170	220
ENSMUST00000093166	chr11:46193855-46312294	Cyfip2	ENSMUSG00000020340	chr11:46312294-46312294	-1	28	58	38	37	108	115	108	98	85	82	70	86
ENSMUST00000164907	chr17:56713932-56717699	Vmac	ENSMUSG00000054723	chr17:56717699-56717699	-1	208	231	191	236	139	168	144	93	162	190	244	205
ENSMUST00000067924	chr5:105519388-105613018	Lrrc8c	ENSMUSG00000054720	chr5:105519388-105519388	1	86	98	58	104	75	93	88	75	62	62	50	62
ENSMUST00000167861	chr19:46329812-46338660	Cuedc2	ENSMUSG00000036748	chr19:46338660-46338660	-1	311	192	244	176	142	171	153	162	200	230	208	192
ENSMUST00000022075	chr13:75089826-75132498	Pcsk1	ENSMUSG00000021587	chr13:75089826-75089826	1	0	26	0	0	72	44	70	46	73	0	28	0
ENSMUST00000153470	chr7:89917529-89941185	l7Rn6	ENSMUSG00000062797	chr7:89941185-89941185	-1	387	268	294	250	352	458	403	233	441	478	488	374
ENSMUST00000057921	chr11:103966739-103985337	Arf2	ENSMUSG00000062421	chr11:103966739-103966739	1	110	164	165	164	200	206	226	352	177	168	212	238
ENSMUST00000115351	chr9:21907491-21918192	Rab3d	ENSMUSG00000019066	chr9:21918192-21918192	-1	176	223	144	195	118	156	141	44	173	208	223	178
ENSMUST00000039229	chr9:123170824-123216038	Cdcp1	ENSMUSG00000035498	chr9:123216038-123216038	-1	356	123	170	224	171	182	190	236	190	223	191	248
ENSMUST00000034396	chr9:13748410-13806481	Mtmr2	ENSMUSG00000031918	chr9:13748410-13748410	1	352	464	498	406	470	500	548	669	468	464	465	506
ENSMUST00000095517	chr8:107046289-107056689	Cog8	ENSMUSG00000031916	chr8:107056689-107056689	-1	522	412	712	527	722	733	807	766	726	774	962	824
ENSMUST00000034392	chr8:107056877-107060926	Nip7	ENSMUSG00000031917	chr8:107056877-107056877	1	174	127	141	132	254	265	260	350	296	208	308	224
ENSMUST00000034388	chr8:107031222-107045755	Vps4a	ENSMUSG00000031913	chr8:107031222-107031222	1	287	287	364	260	358	382	377	417	370	348	389	380
ENSMUST00000084446	chr7:141194157-141210055	Lrrc56	ENSMUSG00000038637	chr7:141194157-141194157	1	74	82	92	75	56	44	54	43	54	72	69	100
ENSMUST00000035295	chr1:182275772-182282804	Degs1	ENSMUSG00000038633	chr1:182282804-182282804	-1	832	1081	998	876	900	892	798	770	866	970	956	749
ENSMUST00000032510	chr6:128483573-128526720	Pzp	ENSMUSG00000030359	chr6:128526720-128526720	-1	29687	147850	147850	341028	341028	341028	341028	341028	341028	341028	341028	341028
ENSMUST00000139448	chr6:128429735-128438677	Fkbp4	ENSMUSG00000030357	chr6:128438677-128438677	-1	2934	3120	3262	2494	2818	3912	3262	1110	2606	2522	2859	2606
ENSMUST00000112173	chr6:127961396-128143563	Tspan9	ENSMUSG00000030352	chr6:128143563-128143563	-1	472	674	477	652	761	724	693	974	514	520	584	550
ENSMUST00000154553	chr17:8311102-8327442	Sft2d1	ENSMUSG00000073468	chr17:8311102-8311102	1	576	464	556	530	482	584	504	442	664	714	690	680
ENSMUST00000043204	chr12:59200655-59219725	Fbxo33	ENSMUSG00000035329	chr12:59219725-59219725	-1	167	234	247	235	246	256	196	230	184	244	230	226
ENSMUST00000182569	chr5:100361649-100378913	Sec31a	ENSMUSG00000035325	chr5:100378913-100378913	-1	2540	2484	2430	2298	1966	2367	2229	2680	2747	2484	2925	2808
ENSMUST00000115262	chr17:24736642-24742778	Msrb1	ENSMUSG00000075705	chr17:24736642-24736642	1	2530	2908	3406	2401	2291	3452	2401	888	3452	4113	4291	3596
ENSMUST00000115605	chr16:18426417-18479070	Txnrd2	ENSMUSG00000075704	chr16:18426417-18426417	1	690	592	588	597	494	423	414	287	418	494	484	466
ENSMUST00000144698	chr10:80047166-80056439	Gpx4	ENSMUSG00000075706	chr10:80047166-80047166	1	3636	3440	3484	3532	3192	3636	3260	2216	4272	4732	4030	3738
ENSMUST00000101801	chr7:66079649-66089412	Vimp	ENSMUSG00000075701	chr7:66079649-66079649	1	838	1009	962	842	1276	1154	1270	1234	1253	1179	1581	1952
ENSMUST00000145167	chr5:30232581-30272012	Ept1	ENSMUSG00000075703	chr5:30232581-30232581	1	751	963	1022	888	638	794	694	529	668	776	688	708
ENSMUST00000028332	chr2:25352290-25356359	Dpp7	ENSMUSG00000026958	chr2:25356359-25356359	-1	344	274	319	326	372	382	325	252	334	423	344	297
ENSMUST00000055257	chr8:124740257-124751809	Fam89a	ENSMUSG00000043068	chr8:124751809-124751809	-1	152	134	154	119	22	39	16	12	50	108	41	22
ENSMUST00000057151	chr12:30584443-30591213	Tmem18	ENSMUSG00000043061	chr12:30584443-30584443	1	286	222	271	230	264	298	296	304	313	262	323	272
ENSMUST00000050897	chr16:44347121-44388497	Spice1	ENSMUSG00000043065	chr16:44347121-44347121	1	88	42	76	58	68	94	90	74	103	75	70	88
ENSMUST00000115277	chr9:24411776-24487914	Dpy19l1	ENSMUSG00000043067	chr9:24487914-24487914	-1	713	713	614	630	2938	2201	2377	2222	1637	2104	1938	1990
ENSMUST00000022867	chr15:34238026-34284295	Laptm4b	ENSMUSG00000022257	chr15:34238026-34238026	1	334	345	370	358	338	330	312	321	284	350	311	271
ENSMUST00000172082	chr15:34082694-34103345	Mtdh	ENSMUSG00000022255	chr15:34082694-34082694	1	874	1530	1192	1444	2700	2204	2699	3201	1685	1344	1529	2447
ENSMUST00000190591	chr15:9071260-9110487	Nadk2	ENSMUSG00000022253	chr15:9071260-9071260	1	1629	2515	1966	2253	1342	1428	1295	715	1144	1508	1370	1540
ENSMUST00000137277	chrX:12587801-12596581	Atp6ap2	ENSMUSG00000031007	chrX:12587801-12587801	1	548	648	666	584	1124	988	960	1162	921	792	922	966
ENSMUST00000033310	chr7:135689788-135716379	Mki67	ENSMUSG00000031004	chr7:135716379-135716379	-1	44	154	46	78	164	226	173	77	176	217	114	108
ENSMUST00000056601	chr11:76046226-76179647	Vps53	ENSMUSG00000017288	chr11:76179647-76179647	-1	594	596	568	556	544	518	556	580	566	605	692	504
ENSMUST00000030702	chr4:132826929-132843169	Ppp1r8	ENSMUSG00000028882	chr4:132843169-132843169	-1	125	178	129	168	202	257	224	306	202	160	240	226
ENSMUST00000095012	chr5:13396784-13600988	Sema3a	ENSMUSG00000028883	chr5:13396784-13396784	1	82	82	50	70	154	170	148	176	119	109	170	166
ENSMUST00000102561	chr4:132768335-132778752	Rpa2	ENSMUSG00000028884	chr4:132768335-132768335	1	94	98	94	78	124	105	118	181	105	102	118	140
ENSMUST00000081726	chr4:132639046-132724765	Eya3	ENSMUSG00000028886	chr4:132639046-132639046	1	338	357	390	384	560	442	545	658	440	378	376	516
ENSMUST00000102628	chr4:124850679-124855242	Yrdc	ENSMUSG00000028889	chr4:124850679-124850679	1	188	214	270	260	372	296	379	594	303	232	345	398
ENSMUST00000043616	chr4:108229724-108301096	Zyg11b	ENSMUSG00000034636	chr4:108301096-108301096	-1	447	789	596	868	632	598	630	548	399	492	444	644
ENSMUST00000040404	chr15:74762056-74763620	Ly6d	ENSMUSG00000034634	chr15:74763620-74763620	-1	27	21	48	30	1268	992	1104	1252	1013	840	762	1143
ENSMUST00000050827	chr5:123728426-123749389	Rsrc2	ENSMUSG00000029422	chr5:123749389-123749389	-1	1098	762	871	765	722	754	741	738	908	1059	844	800
ENSMUST00000031376	chr5:123698302-123721044	Zcchc8	ENSMUSG00000029427	chr5:123721044-123721044	-1	494	364	460	380	409	408	434	326	592	520	455	492
ENSMUST00000031377	chr5:92443873-92505608	Scarb2	ENSMUSG00000029426	chr5:92505608-92505608	-1	740	1526	1028	1453	2300	2118	2192	1748	1716	1598	1682	1616
ENSMUST00000031378	chr5:128984557-129008574	Stx2	ENSMUSG00000029428	chr5:129008574-129008574	-1	224	245	228	220	184	268	224	139	192	264	219	211
ENSMUST00000108630	chr7:3693375-3701023	Tsen34	ENSMUSG00000035585	chr7:3693375-3693375	1	660	625	661	646	488	545	442	356	568	608	598	442
ENSMUST00000079012	chr6:116338024-116409540	2021-03-08	ENSMUSG00000025702	chr6:116338024-116338024	1	1087	1566	1294	1718	968	1140	1032	864	1016	1082	956	1202
ENSMUST00000022136	chr13:100617165-100651059	Rad17	ENSMUSG00000021635	chr13:100651059-100651059	-1	184	200	231	232	294	282	318	366	222	219	311	284
ENSMUST00000022137	chr13:100595957-100616971	Marveld2	ENSMUSG00000021636	chr13:100616971-100616971	-1	156	277	263	228	290	280	268	234	282	320	282	340
ENSMUST00000040423	chr2:104095801-104115354	Cd59a	ENSMUSG00000032679	chr2:104095801-104095801	1	1224	888	1108	910	358	503	388	324	614	970	668	507
ENSMUST00000069756	chr13:100496507-100552498	Ocln	ENSMUSG00000021638	chr13:100552498-100552498	-1	386	563	376	503	206	190	199	174	210	252	192	252
ENSMUST00000039900	chr11:29512876-29515033	Prorsd1	ENSMUSG00000032673	chr11:29515033-29515033	-1	280	202	257	220	253	260	206	236	310	325	314	268
ENSMUST00000035201	chr9:107773559-107872724	Rbm6	ENSMUSG00000032582	chr9:107872724-107872724	-1	662	472	606	564	585	594	556	641	662	669	679	612
ENSMUST00000035202	chr9:107888129-107903125	Mon1a	ENSMUSG00000032583	chr9:107888129-107888129	1	247	320	418	318	328	352	356	286	407	352	368	390
ENSMUST00000182659	chr9:107740371-107770996	Rbm5	ENSMUSG00000032580	chr9:107770996-107770996	-1	1556	998	1229	904	801	913	960	842	1174	1342	1016	1106
ENSMUST00000107994	chr7:42609526-42642588	9830147E19Rik	ENSMUSG00000074158	chr7:42642588-42642588	-1	95	98	174	166	108	125	114	122	90	125	106	117
ENSMUST00000033179	chr7:105732207-105736781	Rrp8	ENSMUSG00000030888	chr7:105736781-105736781	-1	69	94	108	120	184	180	168	316	141	94	144	148
ENSMUST00000028087	chr2:39194354-39226451	Ppp6c	ENSMUSG00000026753	chr2:39226451-39226451	-1	670	754	784	720	888	781	926	878	1016	890	1102	1000
ENSMUST00000045542	chr4:116720948-116804242	Tesk2	ENSMUSG00000033985	chr4:116720948-116720948	1	173	309	217	268	130	160	148	81	135	206	204	162
ENSMUST00000135325	chr11:88970252-88982645	Coil	ENSMUSG00000033983	chr11:88970252-88970252	1	69	66	72	72	62	75	80	98	90	110	80	89
ENSMUST00000112850	chr2:39016261-39065488	Golga1	ENSMUSG00000026754	chr2:39065488-39065488	-1	338	282	326	272	376	366	398	440	388	332	374	487
ENSMUST00000007482	chr19:6053630-6057751	Mrpl49	ENSMUSG00000007338	chr19:6057751-6057751	-1	452	418	503	386	219	281	217	216	390	406	428	284
ENSMUST00000094681	chr2:73429610-73529734	Wipf1	ENSMUSG00000075284	chr2:73529734-73529734	-1	85	108	82	94	128	143	130	132	109	123	106	93
ENSMUST00000025890	chr19:5758427-5771401	Scyl1	ENSMUSG00000024941	chr19:5771401-5771401	-1	538	614	601	660	736	642	654	836	622	562	641	699
ENSMUST00000081496	chr19:5740904-5758532	Ltbp3	ENSMUSG00000024940	chr19:5740904-5740904	1	94	102	84	112	38	26	41	72	46	57	60	35
ENSMUST00000087556	chr19:23206441-23273897	Smc5	ENSMUSG00000024943	chr19:23273897-23273897	-1	512	614	516	522	604	595	628	484	690	616	534	639
ENSMUST00000164843	chr19:5988546-6015825	Capn1	ENSMUSG00000024942	chr19:6015825-6015825	-1	236	262	297	306	379	408	395	302	318	322	286	332
ENSMUST00000134821	chr19:6134374-6141140	Arl2	ENSMUSG00000024944	chr19:6141140-6141140	-1	84	57	80	50	96	94	104	132	104	112	98	122
ENSMUST00000113504	chr19:6334979-6340891	Men1	ENSMUSG00000024947	chr19:6334979-6334979	1	452	408	492	456	396	419	384	415	350	368	362	385
ENSMUST00000131252	chr19:6363690-6378030	Sf1	ENSMUSG00000024949	chr19:6363690-6363690	1	1777	1776	1974	1656	1807	1869	1905	2525	1946	1606	1526	1988
ENSMUST00000133696	chr19:6341135-6355612	Map4k2	ENSMUSG00000024948	chr19:6341135-6341135	1	488	350	372	363	210	231	220	164	254	322	210	214
ENSMUST00000025421	chr18:67774876-67795461	Seh1l	ENSMUSG00000079614	chr18:67774876-67774876	1	562	660	640	730	1335	1003	1057	1923	910	578	813	772
ENSMUST00000058407	chr11:4701973-4704342	Uqcr10	ENSMUSG00000059534	chr11:4704342-4704342	-1	1682	1208	1240	734	1026	966	932	604	1300	1253	1300	1322
ENSMUST00000053034	chr12:4843303-4852913	BC068281	ENSMUSG00000051721	chr12:4843303-4843303	1	97	92	105	92	82	75	87	81	59	77	48	80
ENSMUST00000001172	chr1:36538173-36547201	Ankrd39	ENSMUSG00000079610	chr1:36547201-36547201	-1	71	58	65	43	47	56	60	43	58	57	56	62
ENSMUST00000079791	chr16:32430924-32475070	Pcyt1a	ENSMUSG00000005615	chr16:32430924-32430924	1	944	1411	1135	1266	765	838	784	769	714	862	778	864
ENSMUST00000162415	chr7:111070568-111083030	Eif4g2	ENSMUSG00000005610	chr7:111083030-111083030	-1	5393	10356	7954	10956	16342	13230	13948	20890	12219	9867	13230	13948
ENSMUST00000057598	chr13:81711417-81753275	Mblac2	ENSMUSG00000051098	chr13:81711417-81711417	1	218	138	166	154	86	90	60	75	83	105	69	71
ENSMUST00000033805	chrX:140948429-140956689	Psmd10	ENSMUSG00000031429	chrX:140956689-140956689	-1	213	196	206	220	388	274	312	316	301	262	341	272
ENSMUST00000027824	chr1:172893962-172895054	Apcs	ENSMUSG00000026542	chr1:172895054-172895054	-1	3683	3478	8202	2776	18862	18862	18862	15018	17606	17606	18862	18862
ENSMUST00000138296	chr1:172500047-172505934	Tagln2	ENSMUSG00000026547	chr1:172500047-172500047	1	532	471	360	454	1028	1058	842	830	1040	906	884	662
ENSMUST00000027826	chr1:172630769-172632974	Dusp23	ENSMUSG00000026544	chr1:172632974-172632974	-1	312	280	255	178	253	208	235	297	246	260	349	420
ENSMUST00000183146	chr12:84417196-84418578	Rnf113a2	ENSMUSG00000098134	chr12:84417196-84417196	1	83	123	110	100	158	101	134	141	110	86	145	170
ENSMUST00000091309	chr3:19957054-19993138	Cp	ENSMUSG00000003617	chr3:19957054-19957054	1	34410	34410	34410	34410	147932	72775	147932	72775	58195	58195	72775	72775
ENSMUST00000052068	chr9:98422961-98446575	Rbp1	ENSMUSG00000046402	chr9:98422961-98422961	1	671	568	752	568	87	112	82	139	202	338	236	106
ENSMUST00000002128	chr11:78188430-78192188	Rab34	ENSMUSG00000002059	chr11:78188430-78188430	1	69	102	82	82	115	100	88	156	76	108	105	100
ENSMUST00000002127	chr11:78343482-78349164	Unc119	ENSMUSG00000002058	chr11:78343482-78343482	1	120	182	120	148	120	92	106	250	104	96	136	144
ENSMUST00000002121	chr11:78206746-78245987	Supt6	ENSMUSG00000002052	chr11:78245987-78245987	-1	706	786	928	920	927	910	1030	842	781	820	808	836
ENSMUST00000052529	chr1:133131143-133139783	Ppp1r15b	ENSMUSG00000046062	chr1:133131143-133131143	1	1425	1888	1554	1635	1988	1974	1960	2078	1341	1294	1504	1762
ENSMUST00000189676	chr1:118389344-118503213	Clasp1	ENSMUSG00000064302	chr1:118389344-118389344	1	246	338	299	306	322	326	354	352	264	256	195	284
ENSMUST00000184744	chr14:102976581-102982637	Kctd12	ENSMUSG00000098557	chr14:102982637-102982637	-1	206	250	177	248	171	136	146	191	103	126	116	144
ENSMUST00000001547	chr11:94936224-94953042	Col1a1	ENSMUSG00000001506	chr11:94936224-94936224	1	286	266	138	342	276	301	352	194	246	792	438	250
ENSMUST00000107739	chr11:95044474-95069198	Itga3	ENSMUSG00000001507	chr11:95069198-95069198	-1	265	240	210	232	328	268	310	571	191	208	192	214
ENSMUST00000030865	chr4:148077061-148088031	Agtrap	ENSMUSG00000029007	chr4:148088031-148088031	-1	62	65	49	88	74	64	70	60	56	57	52	57
ENSMUST00000107615	chr11:97136173-97149712	Tbkbp1	ENSMUSG00000038517	chr11:97149712-97149712	-1	226	225	202	196	128	144	131	108	129	150	131	150
ENSMUST00000089230	chr14:67014057-67072471	Ppp2r2a	ENSMUSG00000022052	chr14:67072471-67072471	-1	364	393	360	427	563	512	542	826	446	357	478	465
ENSMUST00000066277	chr11:61223417-61267185	Aldh3a2	ENSMUSG00000010025	chr11:61267185-61267185	-1	4440	4086	4258	3900	2539	3297	3346	1685	2350	2594	1426	2088
ENSMUST00000167309	chr7:123279150-123369915	Arhgap17	ENSMUSG00000030766	chr7:123369915-123369915	-1	280	283	276	266	216	190	221	206	177	178	146	204
ENSMUST00000174394	chr13:44729474-44731574	Jarid2	ENSMUSG00000038518	chr13:44729474-44729474	1	213	212	200	221	189	149	168	228	138	148	126	142
ENSMUST00000033020	chr7:98213658-98309538	Acer3	ENSMUSG00000030760	chr7:98309538-98309538	-1	452	440	433	442	458	417	417	516	444	394	396	496
ENSMUST00000033023	chr7:123462294-123468003	Aqp8	ENSMUSG00000030762	chr7:123462294-123462294	1	4748	3366	2148	2870	424	723	340	428	799	962	962	286
ENSMUST00000138454	chr8:3567990-3573650	C330021F23Rik	ENSMUSG00000065952	chr8:3567990-3567990	1	288	144	82	105	3	2	3	3	10	8	6	1
ENSMUST00000084512	chr8:25154552-25201449	Tacc1	ENSMUSG00000065954	chr8:25201449-25201449	-1	516	827	700	728	567	588	533	638	454	486	542	842
ENSMUST00000100764	chr13:55599896-55610443	B4galt7	ENSMUSG00000021504	chr13:55599896-55599896	1	191	167	211	178	188	166	158	235	189	164	182	189
ENSMUST00000047425	chr8:106935750-107014192	Sntb2	ENSMUSG00000041308	chr8:106935750-106935750	1	34	80	50	46	147	88	88	166	41	36	45	75
ENSMUST00000041638	chr1:54396004-54438971	Gtf3c3	ENSMUSG00000041303	chr1:54438971-54438971	-1	378	400	371	444	424	444	434	388	396	402	415	403
ENSMUST00000115405	chr6:18170687-18322767	Cftr	ENSMUSG00000041301	chr6:18170687-18170687	1	62	82	114	110	72	34	56	36	0	22	54	41
ENSMUST00000022591	chr14:77904239-78002656	Epsti1	ENSMUSG00000022014	chr14:77904239-77904239	1	36	68	30	36	58	58	64	61	64	70	64	41
ENSMUST00000123853	chr14:78492246-78536808	Akap11	ENSMUSG00000022016	chr14:78536808-78536808	-1	560	662	624	732	569	536	572	723	530	496	510	546
ENSMUST00000110888	chr14:76414961-76507762	Tsc22d1	ENSMUSG00000022010	chr14:76414961-76414961	1	840	398	721	704	254	342	229	210	555	602	593	294
ENSMUST00000022590	chr14:77826217-77874917	Dnajc15	ENSMUSG00000022013	chr14:77874917-77874917	-1	632	348	495	342	347	416	371	282	612	646	715	493
ENSMUST00000169504	chr14:87416639-87514766	Tdrd3	ENSMUSG00000022019	chr14:87416639-87416639	1	178	164	144	140	158	158	156	152	162	141	186	182
ENSMUST00000102691	chr2:72476159-72486893	Cdca7	ENSMUSG00000055612	chr2:72476159-72476159	1	27	41	41	22	108	87	84	102	70	75	82	88
ENSMUST00000151966	chr11:61729654-61762012	Prpsap2	ENSMUSG00000020528	chr11:61762012-61762012	-1	268	156	194	167	118	134	156	100	142	175	182	144
ENSMUST00000093969	chr11:84880148-84911226	Myo19	ENSMUSG00000020527	chr11:84880148-84880148	1	141	131	176	119	166	184	222	238	190	200	126	226
ENSMUST00000103195	chr11:84910950-84916366	Znhit3	ENSMUSG00000020526	chr11:84916366-84916366	-1	73	70	75	70	96	82	96	104	114	77	98	106
ENSMUST00000020835	chr11:85311244-85347066	Ppm1d	ENSMUSG00000020525	chr11:85311244-85311244	1	48	83	92	100	96	94	92	90	102	80	96	83
ENSMUST00000020831	chr11:57482993-57518617	Fam114a2	ENSMUSG00000020523	chr11:57518617-57518617	-1	679	566	625	640	600	569	618	606	690	580	644	596
ENSMUST00000108849	chr11:57518664-57533815	Mfap3	ENSMUSG00000020522	chr11:57518664-57518664	1	192	236	211	263	314	280	294	440	276	233	218	277
ENSMUST00000020827	chr11:86484657-86499025	Rnft1	ENSMUSG00000020521	chr11:86484657-86484657	1	833	626	811	761	693	744	726	620	838	775	746	728
ENSMUST00000066987	chr11:57645442-57787514	Galnt10	ENSMUSG00000020520	chr11:57645442-57645442	1	106	119	123	130	176	144	124	120	84	134	154	114
ENSMUST00000170227	chr7:26931631-26939386	Cyp2a22	ENSMUSG00000091867	chr7:26939386-26939386	-1	2369	1088	1656	1146	208	202	228	384	456	427	350	380
ENSMUST00000184577	chr14:26221856-26235744	Cphx3	ENSMUSG00000094817	chr14:26221856-26221856	1	73	27	0	0	0	42	50	26	0	0	71	3
ENSMUST00000138768	chr1:61638824-62078259	Pard3b	ENSMUSG00000052062	chr1:61638824-61638824	1	80	92	56	97	42	24	28	42	22	30	16	25
ENSMUST00000073128	chr11:58330750-58347725	Sh3bp5l	ENSMUSG00000013646	chr11:58330750-58330750	1	228	306	270	279	190	206	191	173	150	193	219	164
ENSMUST00000026672	chr7:81213596-81334533	Pde8a	ENSMUSG00000025584	chr7:81213596-81213596	1	684	891	672	716	459	412	476	431	417	476	424	493
ENSMUST00000030491	chr4:114959336-114987241	Cmpk1	ENSMUSG00000028719	chr4:114987241-114987241	-1	1540	1568	1428	1218	3011	2203	2474	3594	2343	1950	2203	2732
ENSMUST00000177280	chr4:115784812-115798006	Atpaf1	ENSMUSG00000028710	chr4:115784812-115784812	1	222	193	270	258	182	191	226	177	248	210	252	241
ENSMUST00000030480	chr4:115563698-115579013	Cyp4a31	ENSMUSG00000028712	chr4:115563698-115563698	1	154	280	238	190	386	360	343	576	514	595	189	340
ENSMUST00000102707	chr4:115624725-115647709	Cyp4b1	ENSMUSG00000028713	chr4:115647709-115647709	-1	200	154	114	170	76	62	68	48	46	74	53	52
ENSMUST00000030487	chr4:115486200-115496142	Cyp4a14	ENSMUSG00000028715	chr4:115496142-115496142	-1	7954	6944	6040	6536	11601	15102	17660	18931	13230	13948	9867	16342
ENSMUST00000106548	chr4:115088723-115093899	Pdzk1ip1	ENSMUSG00000028716	chr4:115088723-115088723	1	299	125	91	122	28	20	16	24	38	46	31	25
ENSMUST00000026625	chr14:122181694-122402232	Clybl	ENSMUSG00000025545	chr14:122181694-122181694	1	814	444	560	528	233	268	248	261	381	389	452	338
ENSMUST00000155689	chr14:30654407-30691317	Rft1	ENSMUSG00000052395	chr14:30654407-30654407	1	264	208	240	250	177	184	178	188	197	240	238	211
ENSMUST00000064234	chr17:6738041-6782784	Ezr	ENSMUSG00000052397	chr17:6782784-6782784	-1	168	162	184	146	468	415	405	511	232	310	308	362
ENSMUST00000021652	chr12:84038379-84044723	Acot4	ENSMUSG00000052392	chr12:84038379-84038379	1	716	775	692	730	233	270	304	268	240	266	198	322
ENSMUST00000037337	chr5:53809627-53904380	Tbc1d19	ENSMUSG00000039178	chr5:53809627-53809627	1	118	80	94	105	78	84	84	56	114	112	75	77
ENSMUST00000022256	chr14:14112184-14120984	Psmd6	ENSMUSG00000021737	chr14:14120984-14120984	-1	1106	985	1149	884	923	1149	1149	1168	1302	1308	1486	1270
ENSMUST00000022245	chr13:118380110-118387252	Mrps30	ENSMUSG00000021731	chr13:118387252-118387252	-1	478	366	421	445	419	392	430	582	482	332	494	400
ENSMUST00000057015	chr14:14703025-14799943	Slc4a7	ENSMUSG00000021733	chr14:14703025-14703025	1	212	332	270	348	314	326	347	354	254	240	239	300
ENSMUST00000022257	chr14:14012491-14107296	Atxn7	ENSMUSG00000021738	chr14:14012491-14012491	1	566	598	540	498	514	409	417	556	388	454	271	413
ENSMUST00000095313	chr10:108332189-108414391	Pawr	ENSMUSG00000035873	chr10:108332189-108332189	1	69	150	94	76	286	172	228	310	136	66	82	182
ENSMUST00000133937	chr2:160748708-160872998	Zhx3	ENSMUSG00000035877	chr2:160872998-160872998	-1	1002	1720	1068	1400	770	886	962	386	865	960	851	1022
ENSMUST00000045776	chr2:35084046-35100685	AI182371	ENSMUSG00000035875	chr2:35100685-35100685	-1	2554	3166	3700	2942	1146	2128	1608	440	1939	3272	2343	1609
ENSMUST00000039742	chr9:54917283-54949924	Hykk	ENSMUSG00000035878	chr9:54917283-54917283	1	1470	1470	1580	1548	679	850	1087	344	1185	1962	769	905
ENSMUST00000013633	chr5:108694229-108706950	Fgfrl1	ENSMUSG00000008090	chr5:108694229-108694229	1	518	775	490	694	290	226	218	246	257	308	258	288
ENSMUST00000059018	chr8:121549440-121578806	Fbxo31	ENSMUSG00000052934	chr8:121578806-121578806	-1	884	783	706	1142	1723	1220	1596	1286	1114	1000	1552	2020
ENSMUST00000155268	chr16:34745210-34877836	Mylk	ENSMUSG00000022836	chr16:34745210-34745210	1	2228	1324	1741	1980	690	920	786	562	1214	1994	988	1222
ENSMUST00000023532	chr16:34690616-34725194	Ccdc14	ENSMUSG00000022833	chr16:34690616-34690616	1	57	48	48	34	58	40	55	88	64	50	49	51
ENSMUST00000023531	chr16:36934983-36963212	Hcls1	ENSMUSG00000022831	chr16:36934983-36934983	1	136	170	85	120	120	183	105	92	171	141	174	88
ENSMUST00000114829	chr16:36793744-36828261	Eaf2	ENSMUSG00000022838	chr16:36828261-36828261	-1	176	148	148	122	112	122	104	84	122	114	132	118
ENSMUST00000113807	chr2:29761224-29787648	Trub2	ENSMUSG00000039826	chr2:29787648-29787648	-1	91	102	126	138	213	190	178	322	174	150	172	231
ENSMUST00000108112	chr3:37419896-37579096	Spata5	ENSMUSG00000027722	chr3:37419896-37419896	1	181	196	258	197	333	318	315	372	266	242	292	278
ENSMUST00000093962	chr7:144929931-144939869	Ccnd1	ENSMUSG00000070348	chr7:144939869-144939869	-1	371	806	1293	1170	350	332	332	408	291	202	196	260
ENSMUST00000020263	chr10:63014664-63023894	Hnrnph3	ENSMUSG00000020069	chr10:63023894-63023894	-1	381	247	257	210	240	262	256	110	325	370	320	294
ENSMUST00000120239	chr10:63319005-63381704	Sirt1	ENSMUSG00000020063	chr10:63381704-63381704	-1	195	217	198	244	306	248	204	281	206	178	234	222
ENSMUST00000020258	chr10:63243797-63317881	Herc4	ENSMUSG00000020064	chr10:63243797-63243797	1	797	802	723	844	761	830	808	803	808	877	756	670
ENSMUST00000067980	chr3:113555710-113577830	Amy1	ENSMUSG00000074264	chr3:113577830-113577830	-1	6164	6164	6164	6546	1608	3494	2530	1709	6046	4466	7966	5576
ENSMUST00000033267	chr7:119486587-119523482	Pdilt	ENSMUSG00000030968	chr7:119523482-119523482	-1	34	68	65	54	28	34	32	12	44	33	34	34
ENSMUST00000033257	chr7:132827457-132852673	Mettl10	ENSMUSG00000030960	chr7:132852673-132852673	-1	66	74	66	66	79	97	80	69	98	104	101	94
ENSMUST00000033264	chr7:102557922-102565469	Trim21	ENSMUSG00000030966	chr7:102565469-102565469	-1	144	154	136	122	324	281	288	260	284	301	232	190
ENSMUST00000106157	chr7:132931142-132986391	Zranb1	ENSMUSG00000030967	chr7:132931142-132931142	1	1950	1782	1444	1344	859	978	844	844	1582	1337	1628	1198
ENSMUST00000084497	chr7:132859225-132885111	Fam175b	ENSMUSG00000030965	chr7:132859225-132859225	1	384	454	360	425	394	464	474	442	332	328	471	422
ENSMUST00000094632	chr7:28741968-28753879	Sars2	ENSMUSG00000070699	chr7:28741968-28741968	1	130	164	162	154	118	130	132	173	98	123	152	127
ENSMUST00000004208	chr2:33216069-33247717	Angptl2	ENSMUSG00000004105	chr2:33216069-33216069	1	178	213	154	276	17	36	33	8	30	57	49	26
ENSMUST00000090413	chr5:88554483-88556083	Utp3	ENSMUSG00000070697	chr5:88554483-88554483	1	368	420	474	389	464	472	403	431	500	418	502	399
ENSMUST00000094615	chr5:90561209-90597906	5830473C10Rik	ENSMUSG00000070690	chr5:90561209-90561209	1	778	678	797	743	133	174	132	84	296	320	242	217
ENSMUST00000004203	chr9:20888175-20892178	Ppan	ENSMUSG00000004100	chr9:20888175-20888175	1	310	215	300	216	374	411	415	654	438	360	388	412
ENSMUST00000179996	chr17:22197265-22225614	Gm4944	ENSMUSG00000096433	chr17:22225614-22225614	-1	368	321	378	370	342	398	405	336	468	406	418	372
ENSMUST00000041382	chr8:110882463-110902459	Fuk	ENSMUSG00000033703	chr8:110902459-110902459	-1	138	231	196	202	148	196	164	170	190	191	154	220
ENSMUST00000080138	chr1:155558120-155572288	Acbd6	ENSMUSG00000033701	chr1:155558120-155558120	1	800	479	617	503	560	550	516	674	693	582	758	511
ENSMUST00000049956	chr15:76715276-76722173	Lrrc24	ENSMUSG00000033707	chr15:76722173-76722173	-1	428	312	410	398	275	347	279	196	333	406	413	350
ENSMUST00000150912	chr2:120629126-120682782	Stard9	ENSMUSG00000033705	chr2:120629126-120629126	1	143	105	137	100	36	39	44	50	44	44	35	35
ENSMUST00000074043	chr15:38294413-38300707	Klf10	ENSMUSG00000037465	chr15:38300707-38300707	-1	225	228	305	1008	479	306	470	1280	233	154	132	472
ENSMUST00000045450	chr1:191575763-191622672	Ints7	ENSMUSG00000037461	chr1:191575763-191575763	1	276	358	301	344	451	440	474	584	428	454	440	524
ENSMUST00000108268	chr11:78962974-78984946	Lgals9	ENSMUSG00000001123	chr11:78984946-78984946	-1	9858	9858	10944	9858	8898	10944	10346	6938	11588	11588	12210	8898
ENSMUST00000019382	chr8:83571700-83594491	Tecr	ENSMUSG00000031708	chr8:83594491-83594491	-1	4552	3912	3639	3798	1576	1815	1484	1716	2140	2394	1958	1852
ENSMUST00000005600	chr8:84066836-84096992	Rfx1	ENSMUSG00000031706	chr8:84066836-84066836	1	320	376	232	286	362	268	378	421	265	233	268	347
ENSMUST00000034138	chr8:85537640-85555271	Dnaja2	ENSMUSG00000031701	chr8:85555271-85555271	-1	1609	1672	2026	1609	2447	2502	2400	3493	2128	1992	2184	1978
ENSMUST00000034136	chr8:85492576-85527560	Gpt2	ENSMUSG00000031700	chr8:85492576-85492576	1	7945	6748	5560	7608	7945	6316	7945	16327	7341	6154	5560	9858
ENSMUST00000034140	chr8:85717557-85840949	Itfg1	ENSMUSG00000031703	chr8:85840949-85840949	-1	1260	1361	1558	1558	1875	2026	2084	1444	1939	2062	2128	2128
ENSMUST00000003550	chr1:172066013-172082795	Ncstn	ENSMUSG00000003458	chr1:172082795-172082795	-1	830	903	774	938	992	958	935	1067	884	908	862	983
ENSMUST00000077577	chr15:98931425-98934565	Tuba1b	ENSMUSG00000023004	chr15:98934565-98934565	-1	781	1514	928	1028	3486	3003	2724	3639	2021	1634	2036	1918
ENSMUST00000027193	chr1:58586384-58595964	Ndufb3	ENSMUSG00000026032	chr1:58586384-58586384	1	1619	687	927	523	659	797	728	506	1059	1096	1310	995
ENSMUST00000149874	chr1:58711508-58713886	Cflar	ENSMUSG00000026031	chr1:58711508-58711508	1	1616	1806	1825	1706	2192	2034	2138	1986	1682	1616	1646	1944
ENSMUST00000027198	chr1:58462771-58505109	Orc2	ENSMUSG00000026037	chr1:58505109-58505109	-1	39	57	68	54	109	110	112	139	114	96	114	97
ENSMUST00000087521	chr1:58445151-58463456	Nif3l1	ENSMUSG00000026036	chr1:58445151-58445151	1	237	159	236	198	210	211	246	234	232	240	292	212
ENSMUST00000117069	chr1:58430994-58445429	Ppil3	ENSMUSG00000026035	chr1:58445429-58445429	-1	112	119	114	82	126	131	114	119	156	137	162	136
ENSMUST00000156931	chr1:58410189-58424066	Clk1	ENSMUSG00000026034	chr1:58424066-58424066	-1	2696	1426	1556	1342	1048	1190	1028	1032	1580	1739	1276	1527
ENSMUST00000027202	chr1:57995971-58025899	Sgol2	ENSMUSG00000026039	chr1:57995971-57995971	1	56	108	52	90	77	92	97	74	112	82	64	96
ENSMUST00000038570	chr11:4873951-4894200	Nipsnap1	ENSMUSG00000034285	chr11:4873951-4873951	1	4458	4458	3914	4190	955	1425	1026	507	1792	2862	2002	1275
ENSMUST00000097672	chr1:84839841-84900487	Fbxo36	ENSMUSG00000073633	chr1:84839841-84839841	1	73	32	58	72	38	42	56	48	70	92	73	62
ENSMUST00000097680	chr18:6765205-6790231	Rab18	ENSMUSG00000073639	chr18:6765205-6765205	1	2042	2042	2344	2168	3866	3751	3652	3982	3493	3011	3452	3922
ENSMUST00000055296	chr6:71909053-71979356	Polr1a	ENSMUSG00000049553	chr6:71909053-71909053	1	426	350	416	469	498	519	543	580	454	504	426	512
ENSMUST00000111564	chr5:123577795-123684322	Clip1	ENSMUSG00000049550	chr5:123684322-123684322	-1	660	692	620	756	714	678	740	656	574	560	568	565
ENSMUST00000050958	chr9:110865711-110880113	Tmie	ENSMUSG00000049555	chr9:110880113-110880113	-1	572	404	348	455	64	106	80	10	164	245	118	108
ENSMUST00000176100	chr6:83077869-83078995	Pcgf1	ENSMUSG00000069678	chr6:83077869-83077869	1	70	67	71	58	68	74	76	77	83	110	92	105
ENSMUST00000120985	chr7:45526330-45549569	Plekha4	ENSMUSG00000040428	chr7:45526330-45526330	1	32	14	27	20	72	66	80	64	70	50	61	27
ENSMUST00000080371	chr15:58941244-59082026	Mtss1	ENSMUSG00000022353	chr15:59082026-59082026	-1	2002	1792	2220	3195	3314	2936	3227	3538	2239	2057	2609	3914
ENSMUST00000022976	chr15:59331998-59374167	E430025E21Rik	ENSMUSG00000022350	chr15:59374167-59374167	-1	374	533	462	543	604	506	618	600	460	394	438	483
ENSMUST00000162142	chr15:59315077-59328958	Sqle	ENSMUSG00000022351	chr15:59315077-59315077	1	2256	1736	3713	2540	4860	3180	3287	6796	2990	3242	3506	2714
ENSMUST00000022980	chr15:58933810-58939489	Ndufb9	ENSMUSG00000022354	chr15:58933810-58933810	1	2692	2163	2122	1960	1791	1706	1578	1635	1869	1974	2142	2122
ENSMUST00000022986	chr15:58175879-58214892	Fbxo32	ENSMUSG00000022358	chr15:58214892-58214892	-1	87	75	41	86	38	24	34	21	22	24	22	35
ENSMUST00000067563	chr15:58141436-58158652	Wdyhv1	ENSMUSG00000022359	chr15:58141436-58141436	1	90	66	82	90	110	82	89	80	96	102	90	124
ENSMUST00000038446	chr17:70973920-70990787	Myl12b	ENSMUSG00000034868	chr17:70990787-70990787	-1	1308	786	928	895	836	1234	1134	522	1387	1516	1195	1014
ENSMUST00000093450	chr8:71476023-71486067	Ano8	ENSMUSG00000034863	chr8:71486067-71486067	-1	148	131	145	152	79	110	64	92	80	96	64	75
ENSMUST00000040844	chr7:35586244-35639226	Ankrd27	ENSMUSG00000034867	chr7:35586244-35586244	1	514	587	460	588	665	668	721	752	652	598	540	704
ENSMUST00000165460	chr7:81571292-81596836	Whamm	ENSMUSG00000045795	chr7:81571292-81571292	1	872	658	758	554	606	532	641	652	656	620	654	610
ENSMUST00000059428	chr5:52374651-52471543	Ccdc149	ENSMUSG00000045790	chr5:52471543-52471543	-1	41	74	58	52	92	78	114	126	70	55	102	194
ENSMUST00000042775	chr2:164830732-164833456	Neurl2	ENSMUSG00000039873	chr2:164833456-164833456	-1	89	65	44	46	7	11	6	10	11	9	12	18
ENSMUST00000108995	chr2:176423594-176435761	Gm14435	ENSMUSG00000089951	chr2:176423594-176423594	1	65	25	58	12	23	40	27	21	44	66	46	39
ENSMUST00000170304	chr9:21927471-21935872	Ccdc159	ENSMUSG00000006241	chr9:21927471-21927471	1	125	66	116	84	36	58	56	38	46	76	43	72
ENSMUST00000048688	chr18:62504069-62548743	Fbxo38	ENSMUSG00000042211	chr18:62548743-62548743	-1	292	419	371	422	479	452	430	502	265	284	342	392
ENSMUST00000036503	chr6:116264222-116330298	Zfand4	ENSMUSG00000042213	chr6:116264222-116264222	1	637	615	399	558	229	187	221	164	251	301	275	228
ENSMUST00000170103	chr17:33759992-33761870	Gm17251	ENSMUSG00000090952	chr17:33759992-33759992	1	72	107	74	72	13	22	26	38	12	12	25	22
ENSMUST00000058534	chr8:72494558-72548310	Med26	ENSMUSG00000045248	chr8:72548310-72548310	-1	85	109	136	97	103	122	114	154	127	118	114	116
ENSMUST00000162827	chr9:88548020-88571061	Zfp949	ENSMUSG00000032425	chr9:88548020-88548020	1	166	105	114	134	112	119	124	122	96	107	122	138
ENSMUST00000034992	chr9:88327197-88372092	Nt5e	ENSMUSG00000032420	chr9:88327197-88327197	1	1120	1230	1410	1187	556	498	462	537	538	524	330	383
ENSMUST00000174391	chr9:88449731-88482248	Syncrip	ENSMUSG00000032423	chr9:88482248-88482248	-1	1020	958	1176	1078	1729	1304	1488	2269	1461	1304	1497	1600
ENSMUST00000165315	chr9:88376750-88438951	Snx14	ENSMUSG00000032422	chr9:88438951-88438951	-1	440	558	428	552	374	392	334	290	376	439	374	396
ENSMUST00000150084	chr18:32021740-32026610	Gm16344	ENSMUSG00000084824	chr18:32021740-32021740	1	116	74	78	54	49	50	70	30	77	58	52	82
ENSMUST00000036991	chr5:116408491-116422864	Hspb8	ENSMUSG00000041548	chr5:116422864-116422864	-1	2107	1819	2244	2026	2658	2908	3050	2530	2503	2792	2870	2700
ENSMUST00000012873	chr13:67589443-67609707	AA987161	ENSMUSG00000058093	chr13:67609707-67609707	-1	192	189	198	192	150	176	172	158	159	176	125	169
ENSMUST00000111748	chr6:143828425-143947106	Sox5	ENSMUSG00000041540	chr6:143947106-143947106	-1	237	277	342	389	121	162	179	73	156	233	184	171
ENSMUST00000025488	chr18:56955833-56975368	C330018D20Rik	ENSMUSG00000024592	chr18:56975368-56975368	-1	303	184	260	206	268	303	318	218	306	354	356	296
ENSMUST00000025486	chr18:56707813-56753424	Lmnb1	ENSMUSG00000024590	chr18:56707813-56707813	1	74	102	88	80	132	178	138	100	134	148	124	98
ENSMUST00000034567	chr9:50634633-50659780	Dlat	ENSMUSG00000000168	chr9:50659780-50659780	-1	1359	1682	1092	1426	478	504	464	516	568	590	510	556
ENSMUST00000025490	chr18:57354733-57392719	Prrc1	ENSMUSG00000024594	chr18:57354733-57354733	1	577	578	688	714	774	764	878	866	698	588	679	904
ENSMUST00000186489	chr1:134405559-134407990	Cyb5r1	ENSMUSG00000026456	chr1:134405559-134405559	1	104	103	125	102	128	116	139	148	108	89	109	94
ENSMUST00000114200	chr9:57537528-57543187	Fam219b	ENSMUSG00000032305	chr9:57537528-57537528	1	106	98	142	104	136	129	105	82	122	125	131	115
ENSMUST00000103060	chr11:109573331-109611432	Wipi1	ENSMUSG00000041895	chr11:109611432-109611432	-1	216	299	250	356	152	140	162	154	146	188	148	212
ENSMUST00000112185	chr5:114727407-114773495	Git2	ENSMUSG00000041890	chr5:114773495-114773495	-1	316	284	322	344	264	252	254	274	258	265	208	306
ENSMUST00000048260	chr18:65980754-66002637	Lman1	ENSMUSG00000041891	chr18:66002637-66002637	-1	2994	3730	3218	3218	3112	3578	3299	2253	3252	3846	4169	4022
ENSMUST00000059718	chr10:127349402-127351772	Inhbe	ENSMUSG00000047492	chr10:127351772-127351772	-1	144	371	735	497	740	797	1084	878	986	965	1012	1193
ENSMUST00000058688	chr1:105276914-105356670	Rnf152	ENSMUSG00000047496	chr1:105356670-105356670	-1	424	644	518	558	186	178	153	144	190	220	142	176
ENSMUST00000088546	chrX:68678541-68717963	Fmr1	ENSMUSG00000000838	chrX:68678541-68678541	1	576	548	619	604	779	720	723	859	625	560	687	596
ENSMUST00000084705	chr7:112679318-112899459	Tead1	ENSMUSG00000055320	chr7:112679318-112679318	1	354	344	300	450	504	308	426	1380	246	228	200	270
ENSMUST00000124842	chrX:50555744-50635261	Firre	ENSMUSG00000085396	chrX:50635261-50635261	-1	188	98	120	98	38	44	64	43	64	77	33	86
ENSMUST00000103225	chr11:80360493-80378034	5730455P16Rik	ENSMUSG00000057181	chr11:80378034-80378034	-1	178	219	207	276	196	200	190	182	160	164	132	214
ENSMUST00000121042	chr5:53267106-53283510	Smim20	ENSMUSG00000061461	chr5:53267106-53267106	1	442	420	458	398	287	332	320	344	506	464	468	390
ENSMUST00000178160	chrX:108664004-108664891	Gm379	ENSMUSG00000093916	chrX:108664891-108664891	-1	34	65	34	34	56	43	54	46	41	38	66	58
ENSMUST00000016672	chr1:131053700-131097826	Mapkapk2	ENSMUSG00000016528	chr1:131097826-131097826	-1	752	1068	812	938	1668	1350	1308	1717	1106	886	1111	1308
ENSMUST00000016670	chr1:131127455-131138340	Dyrk3	ENSMUSG00000016526	chr1:131138340-131138340	-1	27	34	40	40	79	56	44	120	46	18	45	50
ENSMUST00000016664	chr5:147016655-147076586	Lnx2	ENSMUSG00000016520	chr5:147076586-147076586	-1	462	580	433	434	460	476	518	634	494	479	410	414
ENSMUST00000039132	chr17:32965814-32979233	Zfp472	ENSMUSG00000053600	chr17:32965814-32965814	1	91	58	80	58	56	64	85	59	96	86	98	64
ENSMUST00000066134	chr6:70765720-70792232	Rpia	ENSMUSG00000053604	chr6:70792232-70792232	-1	133	138	140	164	136	117	109	156	126	100	126	120
ENSMUST00000176351	chr9:119339676-119342752	Acaa1a	ENSMUSG00000036138	chr9:119339676-119339676	1	2642	2234	2722	2722	2178	2414	2437	1633	2722	2931	2572	2521
ENSMUST00000063517	chr15:99126578-99213206	Spats2	ENSMUSG00000051934	chr15:99126578-99126578	1	132	120	104	118	204	162	171	224	158	122	142	148
ENSMUST00000037383	chr12:8208107-8285758	1110057K04Rik	ENSMUSG00000037669	chr12:8208107-8208107	1	626	602	609	704	537	582	604	456	486	508	519	476
ENSMUST00000181810	chr11:69686250-69695849	Tnfsf12	ENSMUSG00000097328	chr11:69695849-69695849	-1	228	164	246	220	177	268	270	178	324	319	319	287
ENSMUST00000180726	chr10:22113050-22148819	E030030I06Rik	ENSMUSG00000097327	chr10:22148819-22148819	-1	72	50	72	47	79	73	64	94	74	62	86	62
ENSMUST00000113711	chr2:30031546-30048881	Wdr34	ENSMUSG00000039715	chr2:30048881-30048881	-1	84	72	70	78	103	110	112	82	119	90	138	100
ENSMUST00000105662	chr4:152072498-152115390	Plekhg5	ENSMUSG00000039713	chr4:152072498-152072498	1	93	146	136	97	84	92	77	64	114	122	84	100
ENSMUST00000015622	chr17:34601091-34603690	Rnf5	ENSMUSG00000015478	chr17:34603690-34603690	-1	1080	915	1232	924	670	632	586	452	830	891	908	920
ENSMUST00000024011	chr14:20140058-20181782	Kcnk5	ENSMUSG00000023243	chr14:20181782-20181782	-1	547	422	424	507	175	208	170	106	184	316	281	236
ENSMUST00000067218	chr9:106470322-106476949	Parp3	ENSMUSG00000023249	chr9:106476949-106476949	-1	681	600	732	571	1501	1448	1678	1040	1423	1252	1072	1394
ENSMUST00000019577	chr8:83652678-83664788	Gipc1	ENSMUSG00000019433	chr8:83652678-83652678	1	202	180	212	205	338	311	286	407	362	274	385	306
ENSMUST00000097948	chr4:102741297-102870826	Sgip1	ENSMUSG00000028524	chr4:102741297-102741297	1	50	50	72	32	42	61	56	55	46	35	35	80
ENSMUST00000027503	chr1:93792576-93801934	Dtymk	ENSMUSG00000026281	chr1:93801934-93801934	-1	362	264	352	258	308	382	356	364	451	400	520	396
ENSMUST00000058183	chr4:11051045-11076204	Ndufaf6	ENSMUSG00000050323	chr4:11076204-11076204	-1	139	190	176	136	82	105	74	75	83	102	98	83
ENSMUST00000171644	chr6:115361221-115490401	Pparg	ENSMUSG00000000440	chr6:115361221-115361221	1	144	156	156	144	105	149	110	131	122	128	154	118
ENSMUST00000044331	chr8:22859549-22943259	Kat6a	ENSMUSG00000031540	chr8:22859549-22859549	1	347	463	380	424	380	383	413	495	282	392	232	414
ENSMUST00000033950	chr8:23226610-23237668	Gins4	ENSMUSG00000031546	chr8:23237668-23237668	-1	181	167	168	168	134	176	164	138	162	166	188	171
ENSMUST00000167004	chr8:23172946-23208453	Agpat6	ENSMUSG00000031545	chr8:23208453-23208453	-1	1709	1927	1214	1638	1330	1330	1275	1528	1154	1100	1358	1330
ENSMUST00000068545	chr13:16857855-17694732	Sugct	ENSMUSG00000055137	chr13:17694732-17694732	-1	402	388	416	374	185	197	162	219	212	250	262	222
ENSMUST00000140417	chr8:24531894-24554597	Ido2	ENSMUSG00000031549	chr8:24554597-24554597	-1	1470	1074	1418	1649	656	944	894	116	940	1289	948	1005
ENSMUST00000182768	chr14:61602839-61682373	Dleu2	ENSMUSG00000097589	chr14:61682373-61682373	-1	386	310	525	311	242	272	237	184	326	360	306	272
ENSMUST00000180855	chr4:136355774-136358042	Gm17388	ENSMUSG00000097588	chr4:136355774-136355774	1	97	65	102	72	26	48	40	36	64	56	49	50
ENSMUST00000180416	chr13:93940990-93943015	Gm26527	ENSMUSG00000097582	chr13:93943015-93943015	-1	0	0	40	0	66	36	11	18	48	64	102	31
ENSMUST00000032330	chr6:135362931-135383173	Emp1	ENSMUSG00000030208	chr6:135362931-135362931	1	56	32	42	45	170	89	104	199	74	136	112	82
ENSMUST00000090292	chr15:12824863-12935243	Drosha	ENSMUSG00000022191	chr15:12824863-12824863	1	194	181	177	208	231	244	260	287	184	204	206	224
ENSMUST00000165676	chr12:40209487-40211073	Gm17024	ENSMUSG00000090582	chr12:40211073-40211073	-1	63	39	40	40	50	35	64	88	40	0	0	64
ENSMUST00000057256	chr15:12808177-12824657	6030458C11Rik	ENSMUSG00000022195	chr15:12824657-12824657	-1	270	238	305	296	348	350	392	444	370	301	341	354
ENSMUST00000111915	chr6:135197977-135236242	8430419L09Rik	ENSMUSG00000030207	chr6:135197977-135197977	1	656	641	642	773	640	988	720	258	974	1179	1030	976
ENSMUST00000032326	chr6:135011612-135023776	Ddx47	ENSMUSG00000030204	chr6:135011612-135011612	1	625	582	598	558	527	618	548	640	603	659	664	614
ENSMUST00000031680	chr6:21949571-21976038	Ing3	ENSMUSG00000029670	chr6:21949571-21949571	1	153	156	188	167	164	172	162	185	164	155	173	168
ENSMUST00000165576	chr6:22306520-22356166	Fam3c	ENSMUSG00000029672	chr6:22356166-22356166	-1	328	339	338	336	507	517	534	452	507	454	529	596
ENSMUST00000015137	chr5:134656039-134688590	Limk1	ENSMUSG00000029674	chr5:134688590-134688590	-1	38	29	29	32	87	62	68	82	51	42	33	55
ENSMUST00000115330	chr6:25743737-25809226	Pot1a	ENSMUSG00000029676	chr6:25809226-25809226	-1	246	236	266	262	277	226	248	252	261	210	264	280
ENSMUST00000146832	chr9:122117283-122137176	Snrk	ENSMUSG00000038145	chr9:122117283-122117283	1	1079	1044	881	1230	546	758	654	626	524	679	476	721
ENSMUST00000155802	chr1:171839697-171890718	Cd84	ENSMUSG00000038147	chr1:171839697-171839697	1	83	66	54	71	42	46	60	47	76	68	53	47
ENSMUST00000088940	chr17:6270475-6305783	Tmem181a	ENSMUSG00000038141	chr17:6270475-6270475	1	69	86	69	90	130	134	182	199	125	114	118	164
ENSMUST00000154810	chrX:169975043-169978917	G530011O06Rik	ENSMUSG00000072844	chrX:169978917-169978917	-1	28	18	39	50	44	58	146	72	27	42	141	48
ENSMUST00000122229	chr12:103946931-103958975	Serpina1e	ENSMUSG00000072849	chr12:103958975-103958975	-1	6164	7966	147960	15125	6952	10972	6764	2344	8920	25838	6546	3201
ENSMUST00000117507	chr3:95734147-95739569	Ecm1	ENSMUSG00000028108	chr3:95739569-95739569	-1	3156	1702	1804	2392	1024	977	968	962	1132	916	838	808
ENSMUST00000026416	chr10:128697939-128705051	Cdk2	ENSMUSG00000025358	chr10:128705051-128705051	-1	202	275	180	218	189	166	148	260	152	154	162	204
ENSMUST00000026409	chr10:128817457-128821631	Ormdl2	ENSMUSG00000025353	chr10:128821631-128821631	-1	698	546	748	538	778	738	856	508	829	833	904	922
ENSMUST00000105229	chr10:128908919-128912816	Cd63	ENSMUSG00000025351	chr10:128908919-128908919	1	138	98	108	114	1884	1604	1690	1956	1586	1225	1476	1734
ENSMUST00000144962	chr3:96635376-96645366	Pex11b	ENSMUSG00000028102	chr3:96635376-96635376	1	316	350	386	374	287	360	333	247	362	383	382	374
ENSMUST00000026414	chr10:128720141-128744056	Dgka	ENSMUSG00000025357	chr10:128744056-128744056	-1	231	166	152	125	79	103	110	62	134	154	131	115
ENSMUST00000091924	chr3:96577872-96594181	Polr3gl	ENSMUSG00000028104	chr3:96594181-96594181	-1	198	129	140	152	158	197	168	149	242	217	264	222
ENSMUST00000029752	chr3:95739976-95754977	Tars2	ENSMUSG00000028107	chr3:95754977-95754977	-1	379	404	442	428	480	468	474	414	500	460	560	504
ENSMUST00000090791	chr3:95759873-95818953	Rprd2	ENSMUSG00000028106	chr3:95818953-95818953	-1	282	326	292	326	298	344	279	310	322	274	216	242
ENSMUST00000071555	chr11:120345690-120348542	Actg1	ENSMUSG00000062825	chr11:120348542-120348542	-1	1665	1804	3118	2119	9381	6736	7595	9841	5239	3854	5726	6736
ENSMUST00000026519	chr13:119462759-119486117	4833420G17Rik	ENSMUSG00000062822	chr13:119462759-119462759	1	510	416	311	362	320	314	333	381	483	402	407	423
ENSMUST00000058370	chr11:120458115-120464358	Ccdc137	ENSMUSG00000049957	chr11:120458115-120458115	1	119	107	138	142	229	224	244	284	187	195	220	198
ENSMUST00000062672	chr2:3328949-3332643	Rpp38	ENSMUSG00000049950	chr2:3332643-3332643	-1	40	24	43	21	92	70	74	130	96	50	98	86
ENSMUST00000063976	chr7:19228334-19247868	Opa3	ENSMUSG00000052214	chr7:19228334-19228334	1	592	643	746	662	662	690	720	768	692	730	695	714
ENSMUST00000190157	chr8:129216354-129234046	2610044O15Rik8	ENSMUSG00000071302	chr8:129234046-129234046	-1	184	143	174	136	108	164	148	94	149	152	148	139
ENSMUST00000092623	chr10:29453109-29535867	Rspo3	ENSMUSG00000019880	chr10:29535867-29535867	-1	268	206	200	247	174	214	226	211	196	228	196	210
ENSMUST00000160399	chr10:29313166-29345560	Echdc1	ENSMUSG00000019883	chr10:29313166-29313166	1	3366	2401	2792	2763	1497	1454	1558	1164	1331	1926	1660	1875
ENSMUST00000166468	chr10:28074820-28597397	Ptprk	ENSMUSG00000019889	chr10:28074820-28074820	1	1187	1926	1508	1926	1569	1326	1420	1600	1098	1326	1420	1406
ENSMUST00000018431	chr11:70663771-70669416	Spag7	ENSMUSG00000018287	chr11:70669416-70669416	-1	520	468	448	452	330	314	302	399	423	416	472	340
ENSMUST00000145503	chr11:70525367-70526424	Psmb6	ENSMUSG00000018286	chr11:70525367-70525367	1	1639	1480	1520	1242	1875	1782	1892	2004	2042	1754	2204	2168
ENSMUST00000065304	chr19:7425901-7483289	Rtn3	ENSMUSG00000024758	chr19:7483289-7483289	-1	1858	2147	2014	1874	3452	3050	3090	3364	2792	2616	3200	3364
ENSMUST00000170373	chr19:7494040-7538608	Atl3	ENSMUSG00000024759	chr19:7494040-7494040	1	1607	2377	1718	2201	916	1087	930	813	1032	1324	887	1140
ENSMUST00000021970	chr13:56288647-56296551	Cxcl14	ENSMUSG00000021508	chr13:56296551-56296551	-1	31	19	34	17	58	35	32	32	50	31	75	65
ENSMUST00000021971	chr13:56438355-56474239	Slc25a48	ENSMUSG00000021509	chr13:56438355-56438355	1	138	199	125	178	70	83	52	38	82	130	122	108
ENSMUST00000172272	chr13:55635027-55681256	Ddx46	ENSMUSG00000021500	chr13:55635027-55635027	1	827	780	871	875	894	849	912	1182	780	908	812	882
ENSMUST00000021963	chr13:55623005-55632411	Caml	ENSMUSG00000021501	chr13:55623005-55623005	1	396	275	325	243	312	354	273	300	374	343	358	306
ENSMUST00000149090	chr2:122630625-122632704	Spata5l1	ENSMUSG00000074876	chr2:122630625-122630625	1	22	68	86	114	98	80	112	158	52	48	75	105
ENSMUST00000109057	chr11:52396428-52408728	9530068E07Rik	ENSMUSG00000036275	chr11:52396428-52396428	1	1672	2564	2016	2407	2746	2132	2366	2112	1831	1720	1927	1830
ENSMUST00000040254	chr8:105880881-105893225	Edc4	ENSMUSG00000036270	chr8:105880881-105880881	1	396	368	380	342	487	483	527	658	474	434	438	448
ENSMUST00000060642	chr15:91673175-91816120	Lrrk2	ENSMUSG00000036273	chr15:91673175-91673175	1	45	56	40	48	64	58	56	70	53	54	40	45
ENSMUST00000040261	chr19:7056768-7198061	Macrod1	ENSMUSG00000036278	chr19:7056768-7056768	1	1142	748	844	890	80	88	86	164	102	194	130	118
ENSMUST00000121759	chr16:90936092-91011308	Synj1	ENSMUSG00000022973	chr16:91011308-91011308	-1	181	154	144	211	226	180	212	279	220	207	182	228
ENSMUST00000023693	chr16:91372783-91405589	Ifnar2	ENSMUSG00000022971	chr16:91372783-91372783	1	1405	1050	1380	1154	1006	1184	1100	690	1618	1911	1351	1106
ENSMUST00000005606	chr8:83972978-83996445	Prkaca	ENSMUSG00000005469	chr8:83972978-83972978	1	932	1088	1044	878	802	927	871	660	878	1103	908	973
ENSMUST00000155891	chr2:92374676-92381216	Pex16	ENSMUSG00000027222	chr2:92374676-92374676	1	1408	932	1064	968	844	808	840	986	1024	903	943	903
ENSMUST00000110551	chr2:122234749-122265340	Sord	ENSMUSG00000027227	chr2:122234749-122234749	1	15006	25738	17600	25738	3070	6912	3844	884	7571	13131	7902	5704
ENSMUST00000086763	chr17:57358686-57483529	Emr1	ENSMUSG00000004730	chr17:57358686-57358686	1	74	277	110	208	17	34	20	12	24	39	28	9
ENSMUST00000106061	chr4:129148005-129189542	S100pbp	ENSMUSG00000040928	chr4:129189542-129189542	-1	328	411	304	376	338	308	318	266	370	322	281	336
ENSMUST00000128960	chr11:86201370-86211192	Brip1os	ENSMUSG00000085208	chr11:86201370-86201370	1	814	607	794	484	1004	800	802	596	1210	1064	938	822
ENSMUST00000113675	chr6:86736840-86765910	Anxa4	ENSMUSG00000029994	chr6:86765910-86765910	-1	1140	881	1018	932	1100	1134	1110	1046	1246	1270	1208	1026
ENSMUST00000117583	chr6:87009889-87028446	Nfu1	ENSMUSG00000029993	chr6:87009889-87009889	1	714	462	553	436	348	379	364	342	475	517	548	423
ENSMUST00000113658	chr6:87042846-87092197	Gfpt1	ENSMUSG00000029992	chr6:87042846-87042846	1	318	454	468	452	922	684	836	1216	642	422	609	1002
ENSMUST00000032066	chr6:86195251-86275449	Tgfa	ENSMUSG00000029999	chr6:86195251-86195251	1	176	246	252	326	960	756	956	900	423	366	416	570
ENSMUST00000032065	chr6:86386006-86397150	Pcyox1	ENSMUSG00000029998	chr6:86397150-86397150	-1	1724	2525	2057	2340	1816	1777	1826	1258	1404	1485	1222	1387
ENSMUST00000162088	chr19:4878668-4885397	Zdhhc24	ENSMUSG00000006463	chr19:4878668-4878668	1	67	57	76	75	92	69	83	89	68	68	96	88
ENSMUST00000102738	chr4:108847785-108849413	Kti12	ENSMUSG00000073775	chr4:108847785-108847785	1	297	276	313	292	462	474	417	586	414	390	474	454
ENSMUST00000092404	chr11:116849901-116853094	Srsf2	ENSMUSG00000034120	chr11:116853094-116853094	-1	2609	2078	2441	1988	2727	2550	2468	3124	3124	2358	2758	3445
ENSMUST00000038196	chr11:87853215-87863803	Mks1	ENSMUSG00000034121	chr11:87853215-87853215	1	64	30	32	44	39	24	58	43	65	53	38	70
ENSMUST00000037788	chr12:87106866-87147902	Pomt2	ENSMUSG00000034126	chr12:87147902-87147902	-1	212	354	399	420	525	551	474	454	477	462	646	614
ENSMUST00000098414	chr7:51997165-52006018	Svip	ENSMUSG00000074093	chr7:52006018-52006018	-1	204	213	245	266	100	118	102	58	85	170	147	144
ENSMUST00000031276	chr5:99217426-99252927	Rasgef1b	ENSMUSG00000029333	chr5:99252927-99252927	-1	406	325	248	308	544	215	471	1126	144	236	231	172
ENSMUST00000031281	chr5:97882783-98030733	Antxr2	ENSMUSG00000029338	chr5:98030733-98030733	-1	802	635	855	723	680	842	706	361	787	894	910	794
ENSMUST00000077159	chr6:121007241-121081609	Mical3	ENSMUSG00000003178	chr6:121081609-121081609	-1	40	98	72	104	68	60	71	86	36	43	26	62
ENSMUST00000036004	chr15:103240432-103244955	Hnrnpa1	ENSMUSG00000046434	chr15:103240432-103240432	1	1010	871	859	831	1529	1486	1686	1411	2006	1568	1600	1508
ENSMUST00000112104	chrX:169685199-169990798	Mid1	ENSMUSG00000035299	chrX:169685199-169685199	1	442	264	396	382	699	1331	1592	1472	640	654	965	848
ENSMUST00000054308	chr12:51348061-51376986	G2e3	ENSMUSG00000035293	chr12:51348061-51348061	1	302	254	274	270	316	313	302	347	318	305	279	268
ENSMUST00000045993	chr5:100518309-100547803	Cops4	ENSMUSG00000035297	chr5:100518309-100518309	1	497	510	532	518	442	488	468	484	464	542	562	496
ENSMUST00000046463	chr15:79690895-79721478	Gtpbp1	ENSMUSG00000042535	chr15:79690895-79690895	1	291	404	347	425	361	334	336	313	333	310	301	316
ENSMUST00000140871	chr5:3632932-3641539	Gatad1	ENSMUSG00000007415	chr5:3641539-3641539	-1	501	622	656	646	590	652	648	594	724	610	752	784
ENSMUST00000084953	chr12:111574510-111656227	Mark3	ENSMUSG00000007411	chr12:111574510-111574510	1	582	618	590	628	621	605	648	723	628	570	574	687
ENSMUST00000028815	chr2:132052496-132145108	Slc23a2	ENSMUSG00000027340	chr2:132145108-132145108	-1	522	638	463	588	332	363	378	344	349	326	212	278
ENSMUST00000190066	chr17:21879570-21909926	2210404O09Rik	ENSMUSG00000078546	chr17:21909926-21909926	-1	167	168	168	180	200	210	190	206	212	170	178	224
ENSMUST00000100077	chr10:4367475-4387462	Zbtb2	ENSMUSG00000075327	chr10:4387462-4387462	-1	60	132	123	103	118	112	94	162	72	102	89	98
ENSMUST00000131615	chr2:63971507-64098012	Fign	ENSMUSG00000075324	chr2:64098012-64098012	-1	340	348	284	296	230	238	228	213	229	310	272	286
ENSMUST00000122216	chr6:83349147-83358396	Bola3	ENSMUSG00000045160	chr6:83349147-83349147	1	910	590	674	560	492	558	514	404	654	775	698	687
ENSMUST00000109042	chr2:175469985-175479337	Gm8923	ENSMUSG00000078896	chr2:175469985-175469985	1	73	54	49	54	59	64	55	42	48	70	82	67
ENSMUST00000001179	chr10:76351254-76442912	Pcnt	ENSMUSG00000001151	chr10:76442912-76442912	-1	184	287	200	287	194	205	208	206	160	174	187	194
ENSMUST00000170795	chr10:76468971-76515856	Mcm3ap	ENSMUSG00000001150	chr10:76468971-76468971	1	468	466	474	476	507	514	491	540	405	394	430	452
ENSMUST00000001185	chr6:86691768-86733378	Gmcl1	ENSMUSG00000001157	chr6:86733378-86733378	-1	144	162	176	200	249	224	234	158	192	208	230	232
ENSMUST00000001184	chr6:86647044-86669159	Mxd1	ENSMUSG00000001156	chr6:86669159-86669159	-1	120	130	141	180	886	527	503	715	436	178	268	252
ENSMUST00000001183	chr10:76575648-76589561	Ftcd	ENSMUSG00000001155	chr10:76575648-76575648	1	5576	4570	4386	4570	5047	5047	5925	5576	6764	5402	5144	6329
ENSMUST00000109032	chr2:176097788-176100706	Gm11008	ENSMUSG00000078891	chr2:176097788-176097788	1	129	139	94	126	152	89	123	182	28	92	80	106
ENSMUST00000001186	chr6:86675221-86684522	Snrnp27	ENSMUSG00000001158	chr6:86684522-86684522	-1	277	196	202	174	318	291	311	216	376	282	389	304
ENSMUST00000131676	chr2:175372436-175381786	Gm4723	ENSMUSG00000078898	chr2:175372436-175372436	1	156	95	86	69	72	71	90	74	74	90	68	94
ENSMUST00000121393	chr2:175321955-175338197	Gm4631	ENSMUSG00000078899	chr2:175338197-175338197	-1	1290	893	893	867	854	937	902	708	1202	1096	942	1042
ENSMUST00000049263	chr9:70542920-70592237	Sltm	ENSMUSG00000032212	chr9:70542920-70542920	1	574	576	612	482	641	574	587	1024	680	589	701	698
ENSMUST00000034740	chr9:72662346-72749852	Nedd4	ENSMUSG00000032216	chr9:72662346-72662346	1	3348	4088	3578	4262	5530	5362	5016	5118	4442	4169	3578	5016
ENSMUST00000034739	chr9:70425429-70503725	Rnf111	ENSMUSG00000032217	chr9:70503725-70503725	-1	470	522	522	411	435	399	384	451	458	449	346	433
ENSMUST00000169399	chr9:73113426-73122712	Rsl24d1	ENSMUSG00000032215	chr9:73113426-73113426	1	294	304	418	373	514	493	486	646	434	399	525	400
ENSMUST00000140989	chr11:120526855-120530554	Gm11789	ENSMUSG00000084983	chr11:120530554-120530554	-1	210	148	198	160	52	133	76	6	148	197	172	146
ENSMUST00000029936	chr3:142594847-142619179	Gbp5	ENSMUSG00000040264	chr3:142594847-142594847	1	67	198	43	95	517	326	354	436	272	182	202	129
ENSMUST00000045884	chr8:121796313-121829569	Klhdc4	ENSMUSG00000040263	chr8:121829569-121829569	-1	244	244	272	228	476	494	486	548	470	360	460	423
ENSMUST00000057610	chr17:49456022-49564337	Daam2	ENSMUSG00000040260	chr17:49564337-49564337	-1	59	82	68	92	34	18	30	47	26	43	40	29
ENSMUST00000120441	chr7:130865756-130913312	Plekha1	ENSMUSG00000040268	chr7:130865756-130865756	1	116	159	126	156	294	205	228	384	186	181	190	286
ENSMUST00000042148	chr3:8802146-8923918	Mrps28	ENSMUSG00000040269	chr3:8923918-8923918	-1	406	316	255	286	233	324	284	281	440	372	460	382
ENSMUST00000047524	chr17:84190056-84466196	Thada	ENSMUSG00000024251	chr17:84466196-84466196	-1	98	102	132	136	138	122	150	176	85	92	98	119
ENSMUST00000170725	chr17:84676302-84699333	Abcg8	ENSMUSG00000024254	chr17:84676302-84676302	1	1182	1391	1008	1430	612	540	700	537	731	538	542	582
ENSMUST00000060396	chr18:31580168-31609902	Slc25a46	ENSMUSG00000024259	chr18:31609902-31609902	-1	844	1113	948	1034	842	894	847	1078	862	935	884	932
ENSMUST00000025106	chr18:31789159-31796642	Polr2d	ENSMUSG00000024258	chr18:31789159-31789159	1	73	58	92	60	114	114	104	136	110	111	122	110
ENSMUST00000114323	chr6:56777524-56797736	Kbtbd2	ENSMUSG00000059486	chr6:56797736-56797736	-1	266	299	217	306	403	300	304	376	260	247	258	280
ENSMUST00000014578	chr17:12378609-12419384	Plg	ENSMUSG00000059481	chr17:12378609-12378609	1	34238	44248	44248	44248	44248	44248	44248	44248	34238	44248	44248	44248
ENSMUST00000131437	chr4:10874525-10893469	2610301B20Rik	ENSMUSG00000059482	chr4:10874525-10874525	1	64	40	68	78	77	72	82	86	120	109	105	105
ENSMUST00000029069	chr3:14578671-14606308	E2f5	ENSMUSG00000027552	chr3:14578671-14578671	1	136	148	152	152	102	138	111	150	178	136	128	147
ENSMUST00000067886	chr5:38349273-38480306	Slc2a9	ENSMUSG00000005107	chr5:38480306-38480306	-1	578	550	634	656	191	233	172	152	306	482	276	270
ENSMUST00000005233	chr2:118388618-118475234	Eif2ak4	ENSMUSG00000005102	chr2:118388618-118388618	1	228	280	240	260	225	176	174	272	148	152	154	202
ENSMUST00000005234	chr5:38526814-38561666	Wdr1	ENSMUSG00000005103	chr5:38561666-38561666	-1	578	784	708	773	1291	1326	1284	1354	1017	884	1044	1146
ENSMUST00000045969	chr13:67254918-67269068	Zfp458	ENSMUSG00000055480	chr13:67269068-67269068	-1	57	80	94	116	108	102	112	126	114	92	120	97
ENSMUST00000082367	chr5:17781690-17835896	Cd36	ENSMUSG00000002944	chr5:17835896-17835896	-1	1649	714	674	595	1218	1382	855	2556	918	741	1291	2184
ENSMUST00000015501	chr9:65294260-65330657	Clpx	ENSMUSG00000015357	chr9:65294260-65294260	1	6044	6044	6162	5751	4936	7138	6044	2147	6544	9424	7354	6950
ENSMUST00000173874	chr17:34837019-34838648	Dxo	ENSMUSG00000040482	chr17:34837019-34837019	1	366	344	350	270	360	354	388	392	379	302	442	481
ENSMUST00000106763	chr11:107033083-107132127	Bptf	ENSMUSG00000040481	chr11:107132127-107132127	-1	366	646	410	614	486	450	479	540	354	358	308	377
ENSMUST00000038618	chr7:27305136-27337692	Ltbp4	ENSMUSG00000040488	chr7:27337692-27337692	-1	708	748	477	932	72	61	88	141	34	123	118	72
ENSMUST00000053287	chr5:143710325-143732280	Usp42	ENSMUSG00000051306	chr5:143732280-143732280	-1	148	180	191	214	348	212	240	346	168	198	165	169
ENSMUST00000130094	chr7:45567795-45575157	0610005C13Rik	ENSMUSG00000085214	chr7:45575157-45575157	-1	2690	2217	2818	2036	1312	1704	1624	574	2494	2784	2374	2466
ENSMUST00000176614	chr11:69901072-69903399	Neurl4	ENSMUSG00000047284	chr11:69901072-69901072	1	564	352	448	435	456	404	487	417	432	500	352	508
ENSMUST00000079472	chr8:60506124-60545677	Aadat	ENSMUSG00000057228	chr8:60506124-60506124	1	1629	965	1150	1164	333	501	430	328	746	1088	838	538
ENSMUST00000077338	chr7:25619414-25625551	Atp5sl	ENSMUSG00000057229	chr7:25619414-25619414	1	810	530	558	490	264	281	282	207	360	408	347	336
ENSMUST00000184973	chr14:69337174-69367270	Entpd4	ENSMUSG00000095463	chr14:69337174-69337174	1	548	621	548	634	428	507	476	509	442	490	594	606
ENSMUST00000009411	chr6:47920476-47932639	Zfp212	ENSMUSG00000052763	chr6:47920476-47920476	1	129	112	148	156	162	146	146	216	148	142	156	149
ENSMUST00000018186	chr15:83153494-83172592	Cyb5r3	ENSMUSG00000018042	chr15:83172592-83172592	-1	12196	12196	7116	12196	1865	2464	1956	1714	2464	3636	2687	2260
ENSMUST00000018184	chr15:83113433-83122801	Rrp7a	ENSMUSG00000018040	chr15:83122801-83122801	-1	466	468	479	494	756	714	727	794	660	556	678	648
ENSMUST00000106659	chr3:108186350-108191777	Amigo1	ENSMUSG00000050947	chr3:108186350-108186350	1	91	189	125	125	148	102	148	92	119	90	108	178
ENSMUST00000063989	chr18:5210031-5334439	Zfp438	ENSMUSG00000050945	chr18:5334439-5334439	-1	53	44	56	40	68	62	66	59	53	75	64	75
ENSMUST00000059354	chr4:41738493-41741359	Sigmar1	ENSMUSG00000036078	chr4:41741359-41741359	-1	3744	2971	2576	3084	1314	1451	1410	1440	1668	2011	1588	1404
ENSMUST00000019679	chr8:70220172-70234466	Armc6	ENSMUSG00000002343	chr8:70234466-70234466	-1	80	94	106	96	84	98	132	136	89	98	94	96
ENSMUST00000084695	chr4:41755228-41758695	Galt	ENSMUSG00000036073	chr4:41755228-41755228	1	1678	1256	1273	1212	582	694	660	504	917	1016	927	802
ENSMUST00000002418	chr8:70139499-70147256	2310045N01Rik	ENSMUSG00000002345	chr8:70139499-70139499	1	136	160	184	166	169	196	184	130	158	263	248	226
ENSMUST00000112350	chr17:83706163-83792873	Mta3	ENSMUSG00000055817	chr17:83706163-83706163	1	340	321	254	270	170	207	201	156	282	284	228	194
ENSMUST00000068301	chr3:106502260-106547802	Cept1	ENSMUSG00000040774	chr3:106547802-106547802	-1	1992	2168	2184	2004	1520	1720	1430	1004	1909	2084	2014	1550
ENSMUST00000161568	chr13:90089123-90112257	Tmem167	ENSMUSG00000012422	chr13:90089123-90089123	1	814	733	938	675	1629	1782	1709	1592	1892	1858	2503	2556
ENSMUST00000038765	chr1:119415465-119422248	Inhbb	ENSMUSG00000037035	chr1:119422248-119422248	-1	22	26	23	35	146	100	118	146	88	30	38	106
ENSMUST00000047883	chr10:62185396-62231218	Tspan15	ENSMUSG00000037031	chr10:62231218-62231218	-1	72	88	77	92	6	18	16	8	21	10	14	10
ENSMUST00000064759	chr3:107612532-107631710	Strip1	ENSMUSG00000014601	chr3:107631710-107631710	-1	238	280	341	250	280	286	251	386	360	276	338	274
ENSMUST00000107156	chr11:102162497-102185229	Lsm12	ENSMUSG00000020922	chr11:102185229-102185229	-1	582	527	548	402	626	632	538	600	658	552	750	568
ENSMUST00000103081	chr11:102761439-102780262	Adam11	ENSMUSG00000020926	chr11:102761439-102761439	1	1220	622	327	592	52	112	60	37	123	190	114	127
ENSMUST00000092569	chr11:102684686-102697782	Ccdc43	ENSMUSG00000020925	chr11:102697782-102697782	-1	159	188	160	196	216	224	238	252	220	222	257	248
ENSMUST00000014750	chr11:70644196-70647058	Slc25a11	ENSMUSG00000014606	chr11:70647058-70647058	-1	1306	1286	1120	1193	917	908	914	828	1004	1176	1017	1004
ENSMUST00000021306	chr11:102838473-102880967	Eftud2	ENSMUSG00000020929	chr11:102880967-102880967	-1	382	472	406	479	739	742	714	879	656	564	643	598
ENSMUST00000113438	chr6:92772699-92943492	Adamts9	ENSMUSG00000030022	chr6:92943492-92943492	-1	54	54	48	52	83	77	72	104	51	58	72	62
ENSMUST00000032105	chr6:94604529-94700158	Lrig1	ENSMUSG00000030029	chr6:94700158-94700158	-1	377	556	400	614	556	489	480	393	372	428	417	394
ENSMUST00000100647	chr5:134489386-134552434	Clip2	ENSMUSG00000063146	chr5:134552434-134552434	-1	62	66	70	58	152	146	158	136	92	106	112	110
ENSMUST00000061242	chr11:59211414-59228270	Arf1	ENSMUSG00000048076	chr11:59228270-59228270	-1	3027	3346	3184	3216	6017	5704	5526	9812	4633	3900	5357	5526
ENSMUST00000048988	chr2:167035793-167063015	Znfx1	ENSMUSG00000039501	chr2:167063015-167063015	-1	582	695	828	754	2942	1844	2269	2658	1382	1198	1412	1325
ENSMUST00000044795	chr8:123897123-123949265	Nup133	ENSMUSG00000039509	chr8:123949265-123949265	-1	164	216	168	206	173	211	152	266	184	148	182	162
ENSMUST00000132121	chr12:41024090-41955588	Immp2l	ENSMUSG00000056899	chr12:41024090-41024090	1	1053	540	714	589	380	409	376	342	522	584	575	427
ENSMUST00000021761	chr13:21180213-21194724	Trim27	ENSMUSG00000021326	chr13:21180213-21180213	1	312	394	390	346	652	564	566	678	534	433	669	565
ENSMUST00000145631	chr13:21388605-21394763	Zkscan3	ENSMUSG00000021327	chr13:21394763-21394763	-1	1196	666	838	748	730	912	1018	568	912	1055	666	1036
ENSMUST00000023467	chr16:32016290-32079342	Pak2	ENSMUSG00000022781	chr16:32079342-32079342	-1	334	483	486	569	890	798	786	1264	644	530	667	716
ENSMUST00000023474	chr16:32247253-32257083	Wdr53	ENSMUSG00000022787	chr16:32247253-32247253	1	136	100	108	90	96	92	104	94	120	126	125	110
ENSMUST00000023477	chr16:16312235-16359030	Dnm1l	ENSMUSG00000022789	chr16:16359030-16359030	-1	1609	1088	1344	1187	1400	1582	1893	1508	1709	1660	1639	1741
ENSMUST00000161861	chr16:16416917-16560219	Fgd4	ENSMUSG00000022788	chr16:16560219-16560219	-1	1044	838	862	792	582	576	560	432	608	754	476	580
ENSMUST00000145903	chr2:34777556-34799912	Rabepk	ENSMUSG00000070953	chr2:34799912-34799912	-1	108	108	130	100	150	142	124	188	178	145	180	190
ENSMUST00000105861	chr4:135320484-135353321	Srrm1	ENSMUSG00000028809	chr4:135353321-135353321	-1	895	906	849	974	1044	932	938	1260	958	958	918	1006
ENSMUST00000102597	chr4:129516104-129542713	Hdac1	ENSMUSG00000028800	chr4:129542713-129542713	-1	485	418	424	484	637	590	582	530	554	661	636	596
ENSMUST00000183807	chr4:135445420-135494506	Nipal3	ENSMUSG00000028803	chr4:135494506-135494506	-1	141	188	171	184	170	189	178	74	159	179	174	151
ENSMUST00000117786	chr15:79417856-79441999	Csnk1e	ENSMUSG00000022433	chr15:79441999-79441999	-1	173	180	176	190	226	139	192	320	167	113	116	122
ENSMUST00000023068	chr15:85064691-85131957	Smc1b	ENSMUSG00000022432	chr15:85131957-85131957	-1	69	92	82	60	26	0	25	0	0	37	28	27
ENSMUST00000023071	chr15:84192233-84214303	Samm50	ENSMUSG00000022437	chr15:84192233-84192233	1	1903	1886	1408	1724	2054	1576	1866	2140	1562	1402	1586	1576
ENSMUST00000134703	chr15:78899667-78919032	Sh3bp1	ENSMUSG00000022436	chr15:78899667-78899667	1	86	71	72	56	80	96	73	80	102	92	58	60
ENSMUST00000023069	chr15:85037062-85062828	Fam118a	ENSMUSG00000022434	chr15:85037062-85037062	1	54	36	22	38	74	52	58	112	43	60	60	64
ENSMUST00000126989	chr7:30552178-30555440	Hspb6	ENSMUSG00000036854	chr7:30552178-30552178	1	204	271	228	232	84	80	80	82	105	128	122	147
ENSMUST00000045604	chr2:24974117-24975098	Mrpl41	ENSMUSG00000036850	chr2:24975098-24975098	-1	330	295	322	289	328	248	322	364	344	320	384	414
ENSMUST00000026891	chr9:123113215-123136129	Exosc7	ENSMUSG00000025785	chr9:123113215-123113215	1	496	267	373	262	247	324	308	270	446	364	430	332
ENSMUST00000140497	chr9:123066160-123113147	Zdhhc3	ENSMUSG00000025786	chr9:123113147-123113147	-1	244	331	296	326	446	361	416	670	356	370	428	377
ENSMUST00000026886	chr2:10153571-10256529	Itih5	ENSMUSG00000025780	chr2:10153571-10153571	1	265	298	300	472	152	175	184	228	154	272	126	124
ENSMUST00000026887	chr2:10056016-10080427	Atp5c1	ENSMUSG00000025781	chr2:10080427-10080427	-1	4723	3786	3902	3578	2030	2276	2154	1861	3186	3299	3299	2298
ENSMUST00000114909	chr2:9914554-9953657	Taf3	ENSMUSG00000025782	chr2:9953657-9953657	-1	94	100	110	122	98	94	92	130	92	101	116	104
ENSMUST00000054764	chr10:128669887-128673918	Suox	ENSMUSG00000049858	chr10:128673918-128673918	-1	1600	1412	1488	1461	669	810	629	346	669	1044	903	894
ENSMUST00000048363	chr5:90214724-90224001	Cox18	ENSMUSG00000035505	chr5:90224001-90224001	-1	159	139	154	144	248	238	292	336	231	268	330	332
ENSMUST00000105358	chr10:80329953-80336441	Reep6	ENSMUSG00000035504	chr10:80329953-80329953	1	9841	8514	13184	10925	3308	5128	4366	1902	5027	7595	5239	5027
ENSMUST00000020794	chr11:87109234-87124635	Ska2	ENSMUSG00000020492	chr11:87109234-87109234	1	48	46	56	48	89	80	90	60	98	102	86	80
ENSMUST00000073924	chr11:58867216-58883288	2810021J22Rik	ENSMUSG00000020491	chr11:58867216-58867216	1	62	49	60	71	70	62	58	43	56	68	53	64
ENSMUST00000094151	chr11:58932288-58938916	Rnf187	ENSMUSG00000020496	chr11:58938916-58938916	-1	1049	1280	1395	1408	1535	1692	1546	1115	1514	1524	1747	1680
ENSMUST00000020801	chr11:87077732-87086774	Smg8	ENSMUSG00000020495	chr11:87086774-87086774	-1	112	186	140	170	205	190	192	210	138	145	152	163
ENSMUST00000106557	chr7:118712552-118737024	Ccp110	ENSMUSG00000033904	chr7:118712552-118712552	1	171	152	110	154	268	219	244	406	177	138	138	236
ENSMUST00000042070	chrX:104536969-104671064	Zdhhc15	ENSMUSG00000033906	chrX:104671064-104671064	-1	57	58	52	78	90	72	38	36	74	66	86	42
ENSMUST00000030069	chr4:58965439-58987119	Ptgr1	ENSMUSG00000028378	chr4:58987119-58987119	-1	97	82	76	94	50	43	47	32	56	70	52	37
ENSMUST00000066058	chr2:119972699-120027408	Mapkbp1	ENSMUSG00000033902	chr2:119972699-119972699	1	162	133	144	116	139	123	160	222	140	158	125	154
ENSMUST00000106296	chr11:118259651-118290231	Usp36	ENSMUSG00000033909	chr11:118290231-118290231	-1	288	264	343	306	432	384	431	636	328	291	333	412
ENSMUST00000020358	chr11:20201432-20226856	Rab1	ENSMUSG00000020149	chr11:20201432-20201432	1	2144	2398	2341	2024	3164	3008	3268	4195	3087	2760	3126	3698
ENSMUST00000020350	chr10:115450311-115587780	Lgr5	ENSMUSG00000020140	chr10:115587780-115587780	-1	134	132	179	159	40	58	32	28	43	75	48	38
ENSMUST00000093193	chr11:34226815-34783892	Dock2	ENSMUSG00000020143	chr11:34783892-34783892	-1	50	86	54	88	94	122	93	93	96	112	98	86
ENSMUST00000004634	chr11:20302205-20332684	Slc1a4	ENSMUSG00000020142	chr11:20332684-20332684	-1	132	142	206	148	156	166	142	114	305	166	180	124
ENSMUST00000142788	chr11:69968222-69980272	Elp5	ENSMUSG00000018565	chr11:69980272-69980272	-1	330	248	311	268	370	348	371	484	418	396	442	362
ENSMUST00000018711	chr11:69991143-69994951	Gabarap	ENSMUSG00000018567	chr11:69991143-69991143	1	3430	3027	3216	2564	5879	5879	5225	3216	6912	5116	7311	6287
ENSMUST00000041126	chr2:180042509-180070201	Ss18l1	ENSMUSG00000039086	chr2:180042509-180042509	1	94	96	77	88	103	58	74	85	68	60	56	86
ENSMUST00000162849	chr13:37947016-37949206	Rreb1	ENSMUSG00000039087	chr13:37947016-37947016	1	718	718	847	820	718	740	808	750	711	868	580	859
ENSMUST00000064244	chr2:26953563-26964386	Rexo4	ENSMUSG00000052406	chr2:26964386-26964386	-1	270	354	328	275	296	328	343	418	380	340	364	387
ENSMUST00000105519	chr10:26274468-26373956	L3mbtl3	ENSMUSG00000039089	chr10:26373956-26373956	-1	118	105	108	125	233	173	174	204	181	158	154	252
ENSMUST00000146157	chr15:76119517-76126596	BC024139	ENSMUSG00000044361	chr15:76126596-76126596	-1	256	131	184	140	68	70	74	42	116	109	146	152
ENSMUST00000085678	chr1:188971098-189007840	Kctd3	ENSMUSG00000026608	chr1:189007840-189007840	-1	166	172	239	282	500	433	455	948	354	226	236	306
ENSMUST00000079869	chr6:54816916-54893500	Znrf2	ENSMUSG00000058446	chr6:54816916-54816916	1	1187	1304	1391	1260	1120	1146	977	1044	1058	1290	1187	1088
ENSMUST00000034920	chr9:63163769-63377902	Map2k5	ENSMUSG00000058444	chr9:63377902-63377902	-1	258	422	282	272	183	193	179	201	162	225	252	198
ENSMUST00000115212	chr6:30047988-30153458	Nrf1	ENSMUSG00000058440	chr6:30047988-30047988	1	158	194	162	176	192	196	182	249	158	156	150	164
ENSMUST00000098230	chr7:102239123-102250123	Rhog	ENSMUSG00000073982	chr7:102250123-102250123	-1	298	347	280	315	418	420	350	362	444	438	418	279
ENSMUST00000097590	chr18:42202350-42262122	Lars	ENSMUSG00000024493	chr18:42262122-42262122	-1	392	421	490	396	542	573	654	774	546	484	778	638
ENSMUST00000098242	chr4:20042052-20066750	Ggh	ENSMUSG00000073987	chr4:20042052-20042052	1	232	213	252	210	236	212	223	205	258	247	256	200
ENSMUST00000125799	chr4:20007938-20021312	Ttpa	ENSMUSG00000073988	chr4:20007938-20007938	1	11614	17671	13247	16359	13247	11614	13958	11614	10366	11614	9424	13247
ENSMUST00000155969	chr14:55739020-55739660	Dhrs1	ENSMUSG00000002332	chr14:55739660-55739660	-1	1151	1318	1250	1318	1158	1225	1103	748	914	1192	1291	1272
ENSMUST00000170905	chr18:80606205-80713071	Nfatc1	ENSMUSG00000033016	chr18:80713071-80713071	-1	170	193	198	250	281	242	219	236	200	210	170	224
ENSMUST00000029444	chr3:103279293-103358768	Trim33	ENSMUSG00000033014	chr3:103279293-103279293	1	460	550	503	548	468	486	500	546	436	398	420	446
ENSMUST00000080065	chr2:29802634-29817522	Slc27a4	ENSMUSG00000059316	chr2:29802634-29802634	1	358	584	454	538	828	687	754	1184	436	452	506	693
ENSMUST00000132679	chr8:105636568-105681647	Ctcf	ENSMUSG00000005698	chr8:105636568-105636568	1	558	456	634	505	552	638	592	584	646	610	553	522
ENSMUST00000098444	chr8:105701154-105703493	Pard6a	ENSMUSG00000005699	chr8:105701154-105701154	1	53	42	56	34	70	50	55	69	64	48	52	72
ENSMUST00000129855	chrX:42502453-42523697	Sh2d1a	ENSMUSG00000005696	chrX:42502453-42502453	1	0	39	52	40	66	89	38	66	48	60	70	71
ENSMUST00000160708	chr8:3630955-3643644	Stxbp2	ENSMUSG00000004626	chr8:3630955-3630955	1	674	538	520	580	536	580	608	551	592	598	582	608
ENSMUST00000131773	chr8:3393006-3450640	Arhgef18	ENSMUSG00000004568	chr8:3393006-3393006	1	628	698	662	656	573	698	710	700	586	718	564	692
ENSMUST00000004681	chr8:3515384-3544266	Pnpla6	ENSMUSG00000004565	chr8:3515384-3515384	1	578	512	503	415	440	418	514	470	390	454	380	540
ENSMUST00000112889	chrX:142681406-142843494	Tmem164	ENSMUSG00000047045	chrX:142681406-142681406	1	126	186	196	188	194	213	166	132	138	182	158	148
ENSMUST00000062753	chr19:18713193-18718428	D030056L22Rik	ENSMUSG00000047044	chr19:18713193-18713193	1	136	176	106	154	160	132	138	150	124	113	158	142
ENSMUST00000109528	chr2:157556362-157566337	Blcap	ENSMUSG00000067787	chr2:157566337-157566337	-1	534	482	525	490	758	682	641	840	715	619	670	617
ENSMUST00000166247	chr6:48833811-48841374	Tmem176b	ENSMUSG00000029810	chr6:48841374-48841374	-1	3322	2792	3168	2584	5925	6329	6164	3751	7626	7626	7966	6952
ENSMUST00000128616	chr6:49073795-49086751	Malsu1	ENSMUSG00000029815	chr6:49073795-49073795	1	382	270	325	307	236	297	292	276	325	347	430	266
ENSMUST00000031840	chr6:49036518-49058182	Gpnmb	ENSMUSG00000029816	chr6:49036518-49036518	1	1	0	1	0	160	220	174	156	92	74	82	42
ENSMUST00000031841	chr6:49243921-49264052	Tra2a	ENSMUSG00000029817	chr6:49264052-49264052	-1	568	301	421	328	701	628	595	721	645	570	634	593
ENSMUST00000006760	chr8:122568015-122573128	Cdt1	ENSMUSG00000006585	chr8:122568015-122568015	1	29	104	56	73	88	86	90	122	87	100	80	74
ENSMUST00000031843	chr6:49822710-49829507	Npy	ENSMUSG00000029819	chr6:49822710-49822710	1	0	0	0	0	84	62	72	56	76	8	37	22
ENSMUST00000022806	chr14:54883377-54888234	Bcl2l2	ENSMUSG00000089682	chr14:54883377-54883377	1	316	348	306	342	466	348	422	417	264	264	265	382
ENSMUST00000131757	chr5:30950066-30955091	Abhd1	ENSMUSG00000006638	chr5:30950066-30950066	1	49	29	73	50	42	54	54	48	50	66	69	89
ENSMUST00000132746	chr4:55530712-55532453	Klf4	ENSMUSG00000003032	chr4:55532453-55532453	-1	4	9	2	2	90	32	50	202	8	1	6	12
ENSMUST00000003117	chr8:72240018-72257385	Ap1m1	ENSMUSG00000003033	chr8:72240018-72240018	1	423	437	421	386	418	408	460	618	404	410	408	404
ENSMUST00000067327	chr6:134920401-134925513	Cdkn1b	ENSMUSG00000003031	chr6:134920401-134920401	1	576	456	572	411	406	404	360	350	502	514	410	506
ENSMUST00000003121	chr8:72161200-72183904	Rab8a	ENSMUSG00000003037	chr8:72161200-72161200	1	924	935	965	903	932	1008	1024	760	1004	1113	1034	1048
ENSMUST00000102553	chr4:133964738-133968001	Hmgn2	ENSMUSG00000003038	chr4:133968001-133968001	-1	726	344	503	416	575	740	630	938	918	881	842	632
ENSMUST00000003123	chr8:72219730-72223764	Fam32a	ENSMUSG00000003039	chr8:72219730-72219730	1	468	556	582	509	573	546	556	392	563	650	602	514
ENSMUST00000111274	chr2:92965151-93045571	Prdm11	ENSMUSG00000075028	chr2:93045571-93045571	-1	72	78	82	42	94	51	94	45	70	54	46	110
ENSMUST00000037678	chr19:10592200-10604258	Dak	ENSMUSG00000034371	chr19:10604258-10604258	-1	4663	3650	2792	3982	2147	2026	1950	2421	2420	2167	1992	2014
ENSMUST00000149838	chr17:6106437-6138792	Tulp4	ENSMUSG00000034377	chr17:6106437-6106437	1	444	656	651	636	802	769	760	801	540	527	480	788
ENSMUST00000136628	chr2:144594054-144595366	Gm561	ENSMUSG00000074754	chr2:144594054-144594054	1	138	88	135	56	78	104	102	40	136	142	142	90
ENSMUST00000109367	chr2:164354070-164356507	Slpi	ENSMUSG00000017002	chr2:164356507-164356507	-1	36	46	18	34	1776	1426	1164	1635	829	1453	558	246
ENSMUST00000017153	chr2:164424247-164443186	Sdc4	ENSMUSG00000017009	chr2:164443186-164443186	-1	6032	5730	6150	7936	9848	7121	7121	15068	6521	5242	6932	8224
ENSMUST00000111820	chr9:114401095-114411200	Tmppe	ENSMUSG00000079260	chr9:114401095-114401095	1	116	167	101	138	163	118	143	110	122	115	82	103
ENSMUST00000166104	chr13:114818236-114828723	Mocs2	ENSMUSG00000015536	chr13:114818236-114818236	1	2730	2266	2242	2125	1658	1808	1696	1096	2377	2398	2580	1923
ENSMUST00000002710	chr7:34184499-34196661	Pdcd2l	ENSMUSG00000002635	chr7:34196661-34196661	-1	186	148	114	154	114	108	152	119	123	116	148	126
ENSMUST00000000687	chr17:83831356-83846790	Haao	ENSMUSG00000000673	chr17:83846790-83846790	-1	7356	5047	5402	5754	1400	1810	1600	757	2168	3012	2699	1844
ENSMUST00000167290	chr8:72565188-72571088	Smim7	ENSMUSG00000044600	chr8:72571088-72571088	-1	678	598	734	666	692	667	563	795	706	700	793	676
ENSMUST00000039101	chr16:87433407-87440573	Rwdd2b	ENSMUSG00000041079	chr16:87440573-87440573	-1	108	186	116	141	181	134	160	223	134	125	147	169
ENSMUST00000114246	chr1:59482424-59486955	Fzd7	ENSMUSG00000041075	chr1:59482424-59482424	1	368	544	565	493	346	378	368	442	328	299	299	310
ENSMUST00000113627	chrX:102119447-102127669	Pin4	ENSMUSG00000079480	chrX:102119447-102119447	1	252	168	255	132	266	281	260	102	354	307	382	282
ENSMUST00000117706	chrX:101274030-101297465	Med12	ENSMUSG00000079487	chrX:101274030-101274030	1	745	776	640	634	463	494	578	571	456	508	326	582
ENSMUST00000154647	chr2:30266203-30282148	Phyhd1	ENSMUSG00000079484	chr2:30266203-30266203	1	1326	995	1136	1008	462	749	542	240	908	1250	973	817
ENSMUST00000109210	chr11:48887422-48902152	Gm5431	ENSMUSG00000058163	chr11:48902152-48902152	-1	12	28	19	16	125	76	134	50	80	35	72	21
ENSMUST00000000095	chr11:85832551-85841948	Tbx2	ENSMUSG00000000093	chr11:85832551-85832551	1	116	104	90	108	54	73	60	24	64	82	72	67
ENSMUST00000056089	chr1:120067377-120074074	Tmem37	ENSMUSG00000050777	chr1:120074074-120074074	-1	935	1050	1054	953	547	636	570	471	928	970	1110	728
ENSMUST00000051145	chr3:108591279-108645719	Wdr47	ENSMUSG00000040389	chr3:108591279-108591279	1	51	46	75	56	62	68	64	82	68	77	66	66
ENSMUST00000046094	chr19:4192158-4195419	Ppp1ca	ENSMUSG00000040385	chr19:4192158-4192158	1	2119	2437	2492	2753	1702	1884	1774	1574	1734	2034	2000	1723
ENSMUST00000043160	chr2:114101170-114175339	Aqr	ENSMUSG00000040383	chr2:114175339-114175339	-1	272	314	444	386	456	504	567	542	408	410	410	502
ENSMUST00000037210	chr2:71453276-71525191	Metap1d	ENSMUSG00000041921	chr2:71453276-71453276	1	1381	724	1036	820	537	682	638	570	1130	1135	958	878
ENSMUST00000077340	chr1:135262712-135284084	Rnpep	ENSMUSG00000041926	chr1:135284084-135284084	-1	702	692	794	684	1308	1009	1036	1006	827	784	1050	857
ENSMUST00000120854	chr9:104063377-104127463	Acad11	ENSMUSG00000090150	chr9:104063377-104063377	1	3388	4262	4910	4813	5118	5710	6020	3522	4813	5710	4723	5530
ENSMUST00000063975	chr2:118779719-118811174	Disp2	ENSMUSG00000040035	chr2:118779719-118779719	1	85	70	80	105	54	46	48	18	48	75	35	19
ENSMUST00000040135	chr10:7667503-7678881	Nup43	ENSMUSG00000040034	chr10:7667503-7667503	1	64	40	43	47	62	52	58	68	50	48	77	57
ENSMUST00000105238	chr10:128270576-128292849	Stat2	ENSMUSG00000040033	chr10:128270576-128270576	1	1300	1322	1807	1275	3006	3400	3400	2900	3801	2971	2727	3400
ENSMUST00000023083	chr15:82370528-82380260	Cyp2d22	ENSMUSG00000061740	chr15:82380260-82380260	-1	4736	3534	3003	3912	1252	1775	1458	1288	2645	3158	2140	1736
ENSMUST00000141572	chr13:24845135-24901263	D130043K22Rik	ENSMUSG00000006711	chr13:24845135-24845135	1	131	200	112	149	15	7	14	12	18	22	32	31
ENSMUST00000072427	chr8:69372145-69373383	Gm10033	ENSMUSG00000057924	chr8:69373383-69373383	-1	88	88	114	95	82	52	93	114	102	99	82	75
ENSMUST00000015239	chr2:25500750-25505471	Fbxw5	ENSMUSG00000015095	chr2:25500750-25500750	1	537	644	609	700	590	573	694	597	582	632	589	646
ENSMUST00000071442	chr2:25403071-25409494	Npdc1	ENSMUSG00000015094	chr2:25403071-25403071	1	114	98	116	120	171	202	148	184	154	224	242	182
ENSMUST00000015236	chr2:25557847-25562082	Edf1	ENSMUSG00000015092	chr2:25557847-25557847	1	2898	1972	2374	1918	2934	2818	3040	2784	3262	2898	3586	3486
ENSMUST00000114251	chr2:25466709-25470046	Ptgds	ENSMUSG00000015090	chr2:25470046-25470046	-1	98	70	82	52	3	6	10	4	0	6	3	9
ENSMUST00000073124	chr6:48062395-48086593	Zfp746	ENSMUSG00000057691	chr6:48086593-48086593	-1	344	316	356	250	361	354	408	403	444	425	360	436
ENSMUST00000160152	chr1:161034422-161037531	Gas5	ENSMUSG00000053332	chr1:161034422-161034422	1	1161	767	899	622	903	950	938	984	1388	1009	1195	1100
ENSMUST00000188121	chr1:86703808-86748331	Dis3l2	ENSMUSG00000053333	chr1:86703808-86703808	1	218	167	244	248	152	186	184	260	205	225	215	186
ENSMUST00000065698	chr5:113735782-113740600	Ficd	ENSMUSG00000053334	chr5:113735782-113735782	1	132	136	218	202	298	230	325	297	208	154	260	302
ENSMUST00000125172	chr11:95666957-95680773	Phb	ENSMUSG00000038845	chr11:95666957-95666957	1	2014	1719	1629	1709	1685	1698	1729	2084	1686	1729	1844	1709
ENSMUST00000043589	chr2:142617474-142901531	Kif16b	ENSMUSG00000038844	chr2:142901531-142901531	-1	112	208	112	177	140	132	123	174	62	81	93	131
ENSMUST00000037299	chr2:180904377-180920949	Ythdf1	ENSMUSG00000038848	chr2:180920949-180920949	-1	461	651	698	660	815	793	745	758	686	704	786	732
ENSMUST00000145331	chr11:106988629-106999440	Kpna2	ENSMUSG00000018362	chr11:106999440-106999440	-1	527	538	722	632	878	828	844	1190	904	782	886	842
ENSMUST00000103067	chr11:106820066-106920715	Smurf2	ENSMUSG00000018363	chr11:106920715-106920715	-1	871	935	878	943	910	908	906	1012	791	864	738	844
ENSMUST00000022281	chr13:112867780-112927380	Skiv2l2	ENSMUSG00000016018	chr13:112927380-112927380	-1	246	342	382	406	430	491	503	660	365	352	434	420
ENSMUST00000108074	chr7:34236707-34313551	4931406P16Rik	ENSMUSG00000066571	chr7:34313551-34313551	-1	223	234	228	260	178	142	154	184	76	130	54	124
ENSMUST00000080987	chr8:69706332-69710724	Zfp869	ENSMUSG00000054648	chr8:69710724-69710724	-1	139	107	137	138	92	98	100	118	119	117	92	124
ENSMUST00000145763	chr6:60924976-60946118	Mmrn1	ENSMUSG00000054641	chr6:60924976-60924976	1	46	40	40	71	40	45	57	122	48	53	56	42
ENSMUST00000113619	chr6:87843082-87851106	Cnbp	ENSMUSG00000030057	chr6:87851106-87851106	-1	6944	4932	4834	4658	3698	4743	3698	3862	6321	6536	7616	4462
ENSMUST00000042125	chr1:74661745-74703730	Ttll4	ENSMUSG00000033257	chr1:74661745-74661745	1	516	448	503	482	609	504	574	817	520	462	424	605
ENSMUST00000048635	chr2:122348892-122366828	Shf	ENSMUSG00000033256	chr2:122366828-122366828	-1	176	206	156	182	70	82	83	58	102	89	75	103
ENSMUST00000174694	chr14:57642077-57746103	Lats2	ENSMUSG00000021959	chr14:57746103-57746103	-1	182	301	264	304	298	311	286	360	231	246	184	210
ENSMUST00000022528	chr14:63860312-63919859	Pinx1	ENSMUSG00000021958	chr14:63860312-63860312	1	45	30	62	42	80	69	75	103	92	82	100	89
ENSMUST00000022518	chr14:57549598-57571569	N6amt2	ENSMUSG00000021951	chr14:57571569-57571569	-1	95	74	56	75	119	105	108	100	109	110	103	119
ENSMUST00000160274	chr14:30548359-30549136	Tkt	ENSMUSG00000021957	chr14:30548359-30548359	1	2245	2107	1582	2042	1600	1472	1391	2245	1444	1344	1444	1318
ENSMUST00000052798	chr10:128058954-128077272	Ptges3	ENSMUSG00000071072	chr10:128058954-128058954	1	1519	1540	1755	1428	2173	2154	2211	2173	2154	2048	2190	1896
ENSMUST00000095267	chr8:70697739-70700616	Jund	ENSMUSG00000071076	chr8:70697739-70697739	1	1402	1280	1435	1320	2437	2020	2096	3038	2053	1280	1944	1836
ENSMUST00000095263	chr17:46248080-46252537	Yipf3	ENSMUSG00000071074	chr17:46248080-46248080	1	958	1238	1158	1220	1252	1292	1298	1128	1142	1238	1338	1292
ENSMUST00000095273	chr8:70131333-70133739	Nr2c2ap	ENSMUSG00000071078	chr8:70131333-70131333	1	126	130	129	99	175	189	161	188	168	119	192	194
ENSMUST00000113607	chr6:87887814-87913595	Copg1	ENSMUSG00000030058	chr6:87887814-87887814	1	1090	1526	1294	1387	2198	2122	2416	2758	2163	1635	2649	3195
ENSMUST00000041783	chr5:140661827-140702378	Iqce	ENSMUSG00000036555	chr5:140702378-140702378	-1	118	119	112	113	136	134	117	82	144	124	150	154
ENSMUST00000098473	chr8:95719451-95807462	Cnot1	ENSMUSG00000036550	chr8:95807462-95807462	-1	1057	1890	1240	2144	1707	1617	1658	1670	1118	1124	1196	1479
ENSMUST00000127825	chr5:35697180-35721603	Sh3tc1	ENSMUSG00000036553	chr5:35721603-35721603	-1	89	67	68	88	58	48	57	94	42	41	31	33
ENSMUST00000040594	chr17:15053059-15064223	Ermard	ENSMUSG00000036552	chr17:15053059-15053059	1	326	252	252	231	160	172	175	136	262	243	220	220
ENSMUST00000165999	chr17:32506462-32528894	Cyp4f17	ENSMUSG00000091586	chr17:32506462-32506462	1	125	131	155	112	120	98	112	162	102	107	84	142
ENSMUST00000085671	chr5:145204562-145221750	Zkscan5	ENSMUSG00000055991	chr5:145204562-145204562	1	252	182	282	231	148	156	158	153	182	224	208	268
ENSMUST00000023849	chr3:51224447-51251644	Ccrn4l	ENSMUSG00000023087	chr3:51224447-51224447	1	3070	2188	2457	2714	2922	2016	3297	3624	1876	2228	1110	2483
ENSMUST00000148367	chr7:110800432-110801599	Rnf141	ENSMUSG00000030788	chr7:110801599-110801599	-1	974	1008	1012	1108	921	1071	1120	614	1064	1198	986	954
ENSMUST00000180894	chr13:84219581-84222175	A230107N01Rik	ENSMUSG00000097292	chr13:84222175-84222175	-1	100	50	88	0	68	76	70	89	84	54	56	89
ENSMUST00000023851	chr6:24518666-24528013	Ndufa5	ENSMUSG00000023089	chr6:24528013-24528013	-1	1648	781	1016	510	704	692	679	313	1162	1168	1235	1032
ENSMUST00000100167	chr16:14361560-14475737	Abcc1	ENSMUSG00000023088	chr16:14361560-14361560	1	69	55	49	45	93	114	93	158	85	68	66	62
ENSMUST00000147091	chr7:128271379-128274848	BC017158	ENSMUSG00000030780	chr7:128274848-128274848	-1	556	419	462	402	313	322	340	318	419	430	405	394
ENSMUST00000113821	chr6:84008590-84211060	Dysf	ENSMUSG00000033788	chr6:84008590-84008590	1	144	98	74	95	82	92	90	52	83	92	108	77
ENSMUST00000180752	chr14:56696280-56699361	Gm16973	ENSMUSG00000097743	chr14:56699361-56699361	-1	64	56	98	44	59	62	77	86	85	82	102	66
ENSMUST00000068891	chr13:47122720-47247991	Rnf144b	ENSMUSG00000038068	chr13:47122720-47122720	1	786	790	973	839	730	958	801	248	944	1034	845	1017
ENSMUST00000041477	chr9:58156265-58159221	Islr	ENSMUSG00000037206	chr9:58159221-58159221	-1	84	58	56	96	5	4	3	6	3	46	20	9
ENSMUST00000048393	chr15:101284301-101290934	Atg101	ENSMUSG00000037204	chr15:101284301-101284301	1	509	408	404	488	276	290	286	286	313	423	430	278
ENSMUST00000088373	chr6:112717971-112947266	Srgap3	ENSMUSG00000030257	chr6:112947266-112947266	-1	286	186	176	140	22	28	28	30	30	70	32	13
ENSMUST00000111704	chr6:145746748-145821079	Rassf8	ENSMUSG00000030259	chr6:145746748-145746748	1	546	954	658	813	560	606	526	386	480	562	504	540
ENSMUST00000179619	chr8:94977109-95014208	Gpr56	ENSMUSG00000031785	chr8:94977109-94977109	1	62	44	54	82	46	46	40	68	28	28	40	31
ENSMUST00000034239	chr8:95081201-95099874	Katnb1	ENSMUSG00000031787	chr8:95081201-95081201	1	24	22	22	32	65	44	52	50	64	45	48	78
ENSMUST00000162538	chr8:94819818-94838358	Ciapin1	ENSMUSG00000031781	chr8:94838358-94838358	-1	370	270	363	311	291	281	348	382	381	373	348	368
ENSMUST00000109521	chr8:94857450-94864242	Polr2c	ENSMUSG00000031783	chr8:94857450-94857450	1	370	324	344	373	413	439	460	508	416	436	500	436
ENSMUST00000034234	chr8:94838321-94854895	Coq9	ENSMUSG00000031782	chr8:94838321-94838321	1	1453	1334	1470	1410	790	987	884	790	962	1123	1154	1014
ENSMUST00000169748	chr8:95099832-95142540	Kifc3	ENSMUSG00000031788	chr8:95142540-95142540	-1	503	446	484	424	333	399	338	340	444	509	382	360
ENSMUST00000175673	chr9:80066903-80094484	Senp6	ENSMUSG00000034252	chr9:80066903-80066903	1	855	736	730	715	855	820	794	903	859	826	852	808
ENSMUST00000006587	chr2:167642608-167661556	Tmem189	ENSMUSG00000090213	chr2:167661556-167661556	-1	198	125	129	102	414	276	272	891	214	150	184	284
ENSMUST00000040461	chr12:85746539-85813585	Mfsd7c	ENSMUSG00000034258	chr12:85746539-85746539	1	49	111	69	78	46	58	62	18	76	70	58	66
ENSMUST00000044081	chr13:69497959-69533839	Papd7	ENSMUSG00000034575	chr13:69533839-69533839	-1	192	317	286	296	476	366	357	364	373	304	382	304
ENSMUST00000085299	chr12:71831078-71992367	Daam1	ENSMUSG00000034574	chr12:71831078-71831078	1	793	1058	832	840	692	658	588	522	509	585	498	550
ENSMUST00000032429	chr6:146642547-146650602	Med21	ENSMUSG00000030291	chr6:146642547-146642547	1	5040	3918	4195	3046	7132	8238	7348	5567	10356	8908	13948	10356
ENSMUST00000026760	chrX:81070716-81097872	Tmem47	ENSMUSG00000025666	chrX:81070716-81070716	1	250	178	222	236	164	166	140	177	146	166	182	184
ENSMUST00000021596	chr12:100125452-100159653	Nrde2	ENSMUSG00000021179	chr12:100159653-100159653	-1	168	156	160	184	168	174	169	202	168	199	208	200
ENSMUST00000021595	chr12:100110186-100123364	Psmc1	ENSMUSG00000021178	chr12:100110186-100110186	1	1264	1578	1396	1485	1840	1854	2011	2496	1564	1306	1869	1840
ENSMUST00000100986	chr12:116281222-116373096	Esyt2	ENSMUSG00000021171	chr12:116281222-116281222	1	816	688	721	752	758	630	692	986	604	676	520	723
ENSMUST00000151019	chr12:99884517-99937362	Tdp1	ENSMUSG00000021177	chr12:99884517-99884517	1	71	54	62	72	80	73	76	89	77	74	72	94
ENSMUST00000148960	chr17:70993656-71002554	Myl12a	ENSMUSG00000024048	chr17:71002554-71002554	-1	1236	1103	1132	958	1866	1971	1886	2804	2020	1495	1762	1579
ENSMUST00000024839	chr17:31844248-31855792	Sik1	ENSMUSG00000024042	chr17:31855792-31855792	-1	340	282	344	753	534	366	656	2020	315	243	225	364
ENSMUST00000054442	chr16:87354185-87368742	N6amt1	ENSMUSG00000044442	chr16:87354185-87354185	1	190	148	179	138	96	98	109	152	117	109	136	129
ENSMUST00000088962	chr6:115583544-115592549	2510049J12Rik	ENSMUSG00000068011	chr6:115592549-115592549	-1	244	214	280	216	134	144	154	103	204	210	215	172
ENSMUST00000039135	chr14:67751928-67933572	Dock5	ENSMUSG00000044447	chr14:67933572-67933572	-1	462	570	454	498	388	356	438	472	300	332	237	388
ENSMUST00000136477	chr11:62281473-62282588	Ttc19	ENSMUSG00000042298	chr11:62281473-62281473	1	178	252	160	178	272	263	268	338	308	208	268	236
ENSMUST00000048824	chr9:48495345-48495964	Gm5617	ENSMUSG00000042293	chr9:48495345-48495345	1	484	228	352	362	213	291	284	217	341	421	385	384
ENSMUST00000149582	chr15:81012281-81190757	Mkl1	ENSMUSG00000042292	chr15:81190757-81190757	-1	173	171	202	190	254	244	282	334	221	172	200	232
ENSMUST00000038422	chr12:86880703-86884814	Irf2bpl	ENSMUSG00000034168	chr12:86884814-86884814	-1	383	396	388	537	573	596	485	464	476	413	394	560
ENSMUST00000188655	chr5:139377697-139380053	Gpr146	ENSMUSG00000044197	chr5:139377697-139377697	1	706	965	1034	1244	646	724	616	520	540	716	494	582
ENSMUST00000080817	chr7:99920257-99980458	Rnf169	ENSMUSG00000058761	chr7:99980458-99980458	-1	1222	1149	910	1155	847	806	912	778	784	925	714	938
ENSMUST00000159840	chr4:152390742-152448840	Kcnab2	ENSMUSG00000028931	chr4:152448840-152448840	-1	1	12	5	8	65	60	77	46	62	56	45	34
ENSMUST00000065938	chr3:10313540-10331439	Impa1	ENSMUSG00000027531	chr3:10331439-10331439	-1	1479	1254	1548	1174	1113	1398	1290	922	1336	1554	1324	1260
ENSMUST00000099676	chr19:11047617-11050566	AW112010	ENSMUSG00000075010	chr19:11050566-11050566	-1	1748	1330	1635	1224	3104	2844	2921	1517	4129	4766	3180	2096
ENSMUST00000029046	chr3:10012548-10016607	Fabp5	ENSMUSG00000027533	chr3:10012548-10012548	1	3161	1816	2692	3265	560	446	444	706	430	325	348	394
ENSMUST00000099223	chr3:10417819-10440124	Snx16	ENSMUSG00000027534	chr3:10440124-10440124	-1	67	80	73	96	121	94	88	132	106	60	69	90
ENSMUST00000026188	chr19:42518759-42592343	R3hcc1l	ENSMUSG00000025184	chr19:42518759-42518759	1	331	272	358	281	408	426	424	426	405	514	493	472
ENSMUST00000114533	chr5:31526997-31554040	Slc4a1ap	ENSMUSG00000029141	chr5:31526997-31526997	1	180	167	198	182	154	192	248	214	233	158	192	230
ENSMUST00000016681	chrX:38533274-38564525	Cul4b	ENSMUSG00000031095	chrX:38564525-38564525	-1	396	560	344	495	464	461	444	564	303	296	364	332
ENSMUST00000151370	chr5:31156005-31180132	Gtf3c2	ENSMUSG00000029144	chr5:31180132-31180132	-1	1198	1040	1150	1079	932	996	928	932	1012	1132	888	1142
ENSMUST00000079987	chrX:95935335-95956913	Las1l	ENSMUSG00000057421	chrX:95956913-95956913	-1	666	554	509	520	512	600	548	857	594	500	589	500
ENSMUST00000052556	chr19:21653309-21685637	Abhd17b	ENSMUSG00000047368	chr19:21653309-21653309	1	154	283	224	234	277	264	210	278	208	207	242	246
ENSMUST00000109166	chr1:183297060-183324501	Aida	ENSMUSG00000042901	chr1:183297060-183297060	1	227	154	145	148	529	394	400	496	430	304	398	274
ENSMUST00000062000	chrX:101254528-101260873	Foxo4	ENSMUSG00000042903	chrX:101254528-101254528	1	347	454	344	438	249	270	238	169	203	242	233	268
ENSMUST00000087315	chr17:35000987-35016322	Vars	ENSMUSG00000007029	chr17:35000987-35000987	1	708	862	679	830	1934	1596	1836	2282	1435	1064	1587	1774
ENSMUST00000027626	chr1:118321839-118333822	Nifk	ENSMUSG00000026377	chr1:118321839-118321839	1	288	260	348	292	460	474	479	565	396	394	418	465
ENSMUST00000000122	chr11:95568818-95587735	Ngfr	ENSMUSG00000000120	chr11:95587735-95587735	-1	45	71	88	98	1	4	4	0	6	10	2	1
ENSMUST00000182010	chr17:39846958-39848788	Yam1	ENSMUSG00000098178	chr17:39846958-39846958	1	6928	6736	5548	5128	6928	6516	6147	6928	5548	6147	4920	5239
ENSMUST00000016400	chr2:174427493-174439039	Ctsz	ENSMUSG00000016256	chr2:174439039-174439039	-1	3310	3224	3534	2968	6032	6032	6150	5380	7121	5552	5904	5130
ENSMUST00000016401	chr2:174465067-174473081	Slmo2	ENSMUSG00000016257	chr2:174473081-174473081	-1	393	372	430	368	540	535	542	731	555	498	573	617
ENSMUST00000016396	chr2:174461072-174464105	Atp5e	ENSMUSG00000016252	chr2:174464105-174464105	-1	2042	1261	1569	831	1098	1164	1088	368	1496	1609	1600	1420
ENSMUST00000109075	chr2:174415804-174427502	Nelfcd	ENSMUSG00000016253	chr2:174415804-174415804	1	404	502	460	427	465	438	430	434	496	454	504	493
ENSMUST00000171410	chr2:166906040-166944550	Cse1l	ENSMUSG00000002718	chr2:166906040-166906040	1	474	578	575	598	586	586	582	614	458	483	546	498
ENSMUST00000001507	chr5:4081145-4104746	Cyp51	ENSMUSG00000001467	chr5:4104746-4104746	-1	3268	3318	7616	4040	8908	6536	5744	11601	4285	5138	6756	6321
ENSMUST00000105172	chr7:34251038-34251493	Gm6096	ENSMUSG00000078380	chr7:34251038-34251038	1	148	144	136	40	195	184	162	50	243	251	223	232
ENSMUST00000016897	chr15:83483772-83510893	Ttll1	ENSMUSG00000022442	chr15:83510893-83510893	-1	45	46	46	60	66	69	64	52	60	58	68	82
ENSMUST00000001845	chr7:30186942-30195164	Capns1	ENSMUSG00000001794	chr7:30195164-30195164	-1	1406	1231	1272	1254	1444	1672	1569	1629	1741	1709	1728	1529
ENSMUST00000017759	chr11:78522850-78536271	Tnfaip1	ENSMUSG00000017615	chr11:78536271-78536271	-1	424	590	533	527	714	617	648	928	504	479	433	558
ENSMUST00000068063	chr11:48985327-48992258	Tgtp1	ENSMUSG00000078922	chr11:48992258-48992258	-1	184	878	421	445	25900	11676	14006	10414	9480	9922	8577	8006
ENSMUST00000109207	chr2:167607638-167632095	Ube2v1	ENSMUSG00000078923	chr2:167632095-167632095	-1	1099	1252	1227	1293	1903	1790	1736	2036	1280	1408	1576	1312
ENSMUST00000109202	chr11:49076587-49096974	Ifi47	ENSMUSG00000078920	chr11:49076587-49076587	1	406	554	668	504	3252	2190	2330	2133	2276	2016	2330	1582
ENSMUST00000046745	chr11:49057194-49064204	Tgtp2	ENSMUSG00000078921	chr11:49064204-49064204	-1	90	224	77	114	2630	1698	1878	1056	2190	2387	1444	1149
ENSMUST00000002923	chr16:38445399-38452689	Adprh	ENSMUSG00000002844	chr16:38452689-38452689	-1	177	144	200	146	334	330	318	296	240	282	308	257
ENSMUST00000163884	chr16:38558698-38591190	Tmem39a	ENSMUSG00000002845	chr16:38558698-38558698	1	160	112	226	166	282	278	311	316	316	233	301	340
ENSMUST00000091288	chr2:131909928-131938429	Prnp	ENSMUSG00000079037	chr2:131909928-131909928	1	842	496	641	582	241	344	268	189	390	538	478	316
ENSMUST00000176758	chr12:87425840-87429437	Alkbh1	ENSMUSG00000079036	chr12:87429437-87429437	-1	152	112	158	102	152	108	118	198	198	184	152	132
ENSMUST00000177539	chr11:23736847-23740357	Gm20645	ENSMUSG00000093470	chr11:23740357-23740357	-1	116	123	138	156	164	140	144	184	156	101	154	158
ENSMUST00000180638	chr1:169969409-169972395	3110045C21Rik	ENSMUSG00000097503	chr1:169969409-169969409	1	84	36	116	40	46	43	46	54	66	62	66	57
ENSMUST00000181858	chr6:148988729-148991431	Gm26540	ENSMUSG00000097505	chr6:148988729-148988729	1	148	252	245	238	178	212	182	178	202	194	126	232
ENSMUST00000112666	chrX:151520672-151570807	Phf8	ENSMUSG00000041229	chrX:151520672-151520672	1	272	290	265	286	262	291	289	340	233	231	252	312
ENSMUST00000182066	chr18:6024427-6112363	Arhgap12	ENSMUSG00000041225	chr18:6112363-6112363	-1	439	498	410	428	456	414	382	370	343	384	396	374
ENSMUST00000071402	chr3:129532386-129638495	Elovl6	ENSMUSG00000041220	chr3:129532386-129532386	1	5429	4060	1564	4483	668	483	662	771	452	594	416	412
ENSMUST00000002176	chr2:6539694-7396000	Celf2	ENSMUSG00000002107	chr2:7396000-7396000	-1	148	164	131	181	225	239	201	302	167	150	168	188
ENSMUST00000150403	chr2:91202885-91208313	Acp2	ENSMUSG00000002103	chr2:91202885-91202885	1	1086	888	1110	984	974	1288	1179	800	1090	1380	1190	1214
ENSMUST00000067663	chr2:91054009-91059432	Psmc3	ENSMUSG00000002102	chr2:91054009-91054009	1	1408	1436	1596	1402	1747	1716	2021	2179	2000	1553	1866	1815
ENSMUST00000131070	chr19:37268743-37330613	Ide	ENSMUSG00000056999	chr19:37330613-37330613	-1	1100	1316	1155	1335	1140	1140	1162	1082	1116	1124	1202	1400
ENSMUST00000172122	chr14:105106751-105130337	Rbm26	ENSMUSG00000022119	chr14:105130337-105130337	-1	723	582	606	614	708	650	632	746	669	667	667	621
ENSMUST00000084922	chr9:110985871-110989611	Rtp3	ENSMUSG00000066319	chr9:110989611-110989611	-1	639	602	706	416	427	552	500	100	610	754	496	619
ENSMUST00000162691	chr14:73525319-73560543	Sucla2	ENSMUSG00000022110	chr14:73525319-73525319	1	1808	2499	1780	2059	1308	1248	1324	1316	1289	1254	1599	1566
ENSMUST00000002289	chr14:101653967-101696124	Uchl3	ENSMUSG00000022111	chr14:101653967-101653967	1	404	306	286	228	358	294	300	442	384	276	360	371
ENSMUST00000045902	chr1:162874317-162898712	Fmo2	ENSMUSG00000040170	chr1:162898712-162898712	-1	1202	582	612	796	248	186	338	310	305	446	350	306
ENSMUST00000125473	chr2:93980550-93984820	Alkbh3	ENSMUSG00000040174	chr2:93984820-93984820	-1	348	214	290	220	188	187	230	198	264	274	289	192
ENSMUST00000056924	chr2:153227759-153241426	Plagl2	ENSMUSG00000051413	chr2:153241426-153241426	-1	152	127	128	174	182	136	119	160	141	106	96	138
ENSMUST00000085709	chr9:57412668-57440114	Ppcdc	ENSMUSG00000063849	chr9:57440114-57440114	-1	303	194	217	180	129	152	184	169	244	206	199	196
ENSMUST00000033961	chr8:25017211-25023259	Tm2d2	ENSMUSG00000031556	chr8:25017211-25017211	1	781	652	746	690	377	452	452	306	604	758	714	572
ENSMUST00000021046	chr11:106216926-106249139	Ddx42	ENSMUSG00000020705	chr11:106216926-106216926	1	765	682	834	716	790	775	746	808	891	871	826	813
ENSMUST00000064883	chr8:25039144-25102194	Plekha2	ENSMUSG00000031557	chr8:25102194-25102194	-1	96	90	62	99	164	146	119	150	124	130	116	84
ENSMUST00000026538	chr7:140105710-140116476	Echs1	ENSMUSG00000025465	chr7:140116476-140116476	-1	3801	3588	3973	4557	2496	2786	2525	2142	3084	3445	3538	3359
ENSMUST00000026537	chr7:140125657-140134334	Paox	ENSMUSG00000025464	chr7:140125657-140125657	1	840	704	684	652	346	216	340	298	328	380	442	334
ENSMUST00000120034	chr7:140096770-140102403	Fuom	ENSMUSG00000025466	chr7:140102403-140102403	-1	412	270	316	258	290	202	284	280	284	302	354	279
ENSMUST00000064104	chr11:54717456-54787675	Cdc42se2	ENSMUSG00000052298	chr11:54787675-54787675	-1	110	171	152	164	292	220	226	290	206	161	215	188
ENSMUST00000047923	chr3:123267496-123365635	Sec24d	ENSMUSG00000039234	chr3:123267496-123267496	1	932	1240	1208	1162	1352	1369	1488	1846	1248	1030	1302	2211
ENSMUST00000118867	chr7:78913424-78920212	Isg20	ENSMUSG00000039236	chr7:78913424-78913424	1	60	54	56	44	264	192	268	280	204	84	180	151
ENSMUST00000115638	chrX:8061171-8074760	Suv39h1	ENSMUSG00000039231	chrX:8074760-8074760	-1	112	148	114	136	120	119	134	165	77	144	103	120
ENSMUST00000103013	chr11:121451949-121617164	Tbcd	ENSMUSG00000039230	chr11:121451949-121451949	1	364	450	375	470	491	514	519	485	419	431	469	486
ENSMUST00000159893	chr13:13997949-14039579	Tbce	ENSMUSG00000039233	chr13:14039579-14039579	-1	388	254	272	240	191	194	189	256	266	264	256	240
ENSMUST00000064099	chr7:4631501-4658950	Ppp6r1	ENSMUSG00000052296	chr7:4658950-4658950	-1	1154	1425	1410	1294	1234	1322	1190	1228	1030	1081	1060	1046
ENSMUST00000148899	chr10:88452745-88476440	Chpt1	ENSMUSG00000060002	chr10:88476440-88476440	-1	2379	1454	1796	2062	1698	1978	1638	730	1910	2361	1939	1950
ENSMUST00000111535	chr6:149157147-149188712	Amn1	ENSMUSG00000068250	chr6:149188712-149188712	-1	108	90	108	78	56	100	92	77	102	118	105	86
ENSMUST00000037615	chr13:24907579-24937661	Aldh5a1	ENSMUSG00000035936	chr13:24937661-24937661	-1	1214	1282	1030	1172	330	486	394	308	482	654	470	474
ENSMUST00000036862	chr12:31654869-31937630	Cog5	ENSMUSG00000035933	chr12:31654869-31654869	1	104	189	141	158	103	98	103	96	62	60	79	86
ENSMUST00000180729	chr10:49219422-49225653	Gm26543	ENSMUSG00000097884	chr10:49225653-49225653	-1	116	114	102	85	78	52	58	74	49	54	28	90
ENSMUST00000180587	chr11:69682577-69696098	Tnfsf12Tnfsf13	ENSMUSG00000018752	chr11:69696098-69696098	-1	18	42	73	64	39	52	48	43	50	24	66	47
ENSMUST00000108640	chr11:69765912-69780209	Zbtb4	ENSMUSG00000018750	chr11:69765912-69765912	1	250	344	300	315	284	306	336	208	240	299	230	234
ENSMUST00000071044	chr6:72544391-72562983	Capg	ENSMUSG00000056737	chr6:72544391-72544391	1	34	66	40	40	128	186	144	128	177	152	166	92
ENSMUST00000036996	chr8:83566671-83571626	Ndufb7	ENSMUSG00000033938	chr8:83566671-83566671	1	1586	973	1286	982	840	903	830	609	1108	1338	1212	1065
ENSMUST00000050880	chr11:119355557-119381079	Slc26a11	ENSMUSG00000039908	chr11:119355557-119355557	1	85	168	118	138	116	84	72	110	104	64	84	92
ENSMUST00000045396	chr19:45818144-45998488	9130011E15Rik	ENSMUSG00000039901	chr19:45998488-45998488	-1	93	154	101	154	115	108	132	146	102	101	106	132
ENSMUST00000105541	chr10:13523847-13552838	Pex3	ENSMUSG00000019809	chr10:13552838-13552838	-1	606	584	647	601	520	524	534	610	542	619	621	617
ENSMUST00000019939	chr10:42502031-42535370	Snx3	ENSMUSG00000019804	chr10:42502031-42502031	1	1185	1026	1214	993	1284	1550	1540	1308	1558	1550	1846	1472
ENSMUST00000019942	chr10:13652451-13868957	Aig1	ENSMUSG00000019806	chr10:13868957-13868957	-1	303	300	306	236	572	389	408	348	441	516	434	388
ENSMUST00000019937	chr10:42761496-42832514	Sec63	ENSMUSG00000019802	chr10:42761496-42761496	1	2907	3406	3090	2976	4465	3980	4200	3452	4200	3650	4840	4840
ENSMUST00000045994	chr8:126947175-126971079	Rbm34	ENSMUSG00000033931	chr8:126971079-126971079	-1	133	146	141	158	154	136	166	208	184	130	196	142
ENSMUST00000105323	chr10:81346048-81350480	Hmg20b	ENSMUSG00000020232	chr10:81350480-81350480	-1	630	582	540	518	560	582	563	532	690	586	667	626
ENSMUST00000050201	chr7:126759601-126764845	Mapk3	ENSMUSG00000063065	chr7:126759601-126759601	1	678	750	642	659	592	668	560	436	572	640	638	524
ENSMUST00000140901	chr10:81366222-81378516	Fzr1	ENSMUSG00000020235	chr10:81378516-81378516	-1	307	340	292	324	276	270	231	340	246	233	268	268
ENSMUST00000020463	chr10:81486249-81496392	Ncln	ENSMUSG00000020238	chr10:81496392-81496392	-1	1000	1298	1205	1364	1280	1338	1273	1423	1092	1220	1280	1232
ENSMUST00000098545	chr11:78176711-78180480	Tlcd1	ENSMUSG00000019437	chr11:78176711-78176711	1	1934	1040	748	965	294	250	268	177	354	394	248	277
ENSMUST00000118802	chr6:48684549-48691378	Gimap4	ENSMUSG00000054435	chr6:48684549-48684549	1	241	188	145	145	268	340	235	189	276	296	276	238
ENSMUST00000037205	chr7:64392645-64412121	Mcee	ENSMUSG00000033429	chr7:64392645-64392645	1	844	380	509	344	126	164	116	94	226	386	246	167
ENSMUST00000178353	chr19:4742913-4811612	Gm21992	ENSMUSG00000096370	chr19:4811612-4811612	-1	226	158	128	89	117	117	112	86	154	175	162	144
ENSMUST00000037127	chr4:117550365-117674297	Eri3	ENSMUSG00000033423	chr4:117550365-117550365	1	491	504	454	486	326	340	374	396	412	460	502	494
ENSMUST00000185789	chr7:143212155-143296549	Kcnq1ot1	ENSMUSG00000101609	chr7:143296549-143296549	-1	370	232	288	200	195	207	218	212	310	252	146	254
ENSMUST00000047534	chr1:34813221-34843065	Fam168b	ENSMUSG00000037503	chr1:34843065-34843065	-1	758	1060	820	978	1021	962	970	1308	690	743	746	890
ENSMUST00000028536	chr2:106962527-106974424	Arl14ep	ENSMUSG00000027122	chr2:106974424-106974424	-1	250	205	226	214	175	208	216	226	218	202	202	220
ENSMUST00000028320	chr2:52136662-52223737	Neb	ENSMUSG00000026950	chr2:52223737-52223737	-1	530	202	320	216	40	77	38	40	56	110	69	78
ENSMUST00000027367	chr1:74391509-74397285	Ctdsp1	ENSMUSG00000026176	chr1:74391509-74391509	1	1865	2931	2372	2464	1836	2034	1917	1212	2020	2234	2009	2096
ENSMUST00000187516	chr1:74375195-74385755	Slc11a1	ENSMUSG00000026177	chr1:74375195-74375195	1	139	236	138	130	92	144	83	58	152	130	97	67
ENSMUST00000087215	chr1:74506058-74530842	Rqcd1	ENSMUSG00000026174	chr1:74506058-74506058	1	262	345	352	302	356	386	395	419	442	370	468	399
ENSMUST00000113733	chr1:74588289-74592124	Bcs1l	ENSMUSG00000026172	chr1:74588289-74588289	1	264	200	235	284	126	149	132	102	195	224	216	182
ENSMUST00000027356	chr1:74713574-74737892	Cyp27a1	ENSMUSG00000026170	chr1:74713574-74713574	1	9812	8198	7100	9344	1540	1820	1618	1994	2457	2513	2112	1591
ENSMUST00000135140	chr1:74593748-74601372	Rnf25	ENSMUSG00000026171	chr1:74601372-74601372	-1	255	215	301	214	257	262	262	240	325	316	352	292
ENSMUST00000113805	chr1:74284930-74287454	Pnkd	ENSMUSG00000026179	chr1:74284930-74284930	1	1893	1926	2062	1550	1278	1830	1461	503	1782	2421	1939	1719
ENSMUST00000102925	chr2:25359889-25365682	Uap1l1	ENSMUSG00000026956	chr2:25365682-25365682	-1	65	105	76	85	236	192	188	128	168	174	212	89
ENSMUST00000043726	chr9:20873809-20879727	Angptl6	ENSMUSG00000038742	chr9:20879727-20879727	-1	348	247	194	281	14	18	14	10	22	34	34	30
ENSMUST00000183845	chr7:140920902-140929192	Nlrp6	ENSMUSG00000038745	chr7:140920902-140920902	1	4184	3740	4648	3310	1044	2236	1838	158	3970	4370	2818	2818
ENSMUST00000131927	chr11:73199460-73224502	Shpk	ENSMUSG00000005951	chr11:73199460-73199460	1	1106	855	888	969	416	412	356	252	566	596	574	625
ENSMUST00000052832	chr17:56607452-56609771	2410015M20Rik	ENSMUSG00000049760	chr17:56609771-56609771	-1	828	716	736	658	526	588	500	347	654	768	738	645
ENSMUST00000061617	chr10:76032654-76043234	Zfp280b	ENSMUSG00000049764	chr10:76032654-76032654	1	154	244	226	215	250	187	172	213	148	156	173	211
ENSMUST00000030254	chr4:101647718-101659364	Leprot	ENSMUSG00000035212	chr4:101647718-101647718	1	356	262	246	287	440	293	342	427	326	284	280	306
ENSMUST00000141536	chr2:57237635-57367853	Gpd2	ENSMUSG00000026827	chr2:57237635-57237635	1	396	664	555	769	487	344	404	724	346	284	335	392
ENSMUST00000028162	chr2:32395896-32402739	Ptges2	ENSMUSG00000026820	chr2:32395896-32395896	1	214	313	320	344	418	346	343	442	232	231	330	320
ENSMUST00000135803	chr2:28513125-28542950	Ralgds	ENSMUSG00000026821	chr2:28513125-28513125	1	50	39	34	64	136	94	88	170	56	58	58	50
ENSMUST00000035775	chr10:80852825-80855209	Lsm7	ENSMUSG00000035215	chr10:80855209-80855209	-1	65	36	16	20	17	18	24	28	46	28	64	34
ENSMUST00000031224	chr5:107106570-107289629	Tgfbr3	ENSMUSG00000029287	chr5:107289629-107289629	-1	110	146	112	216	92	104	102	90	66	143	94	67
ENSMUST00000062370	chr12:75630596-75669537	Wdr89	ENSMUSG00000045690	chr12:75669537-75669537	-1	58	52	69	64	94	94	98	102	78	94	112	96
ENSMUST00000183822	chr14:55053884-55097525	Thtpa	ENSMUSG00000045691	chr14:55053884-55053884	1	366	362	394	412	362	380	322	281	356	425	385	391
ENSMUST00000107886	chr4:43578715-43587487	Rgp1	ENSMUSG00000028468	chr4:43578715-43578715	1	474	518	648	666	553	634	651	792	518	526	476	654
ENSMUST00000030191	chr4:43631935-43651244	Npr2	ENSMUSG00000028469	chr4:43631935-43631935	1	665	645	938	792	284	426	298	268	335	517	312	330
ENSMUST00000126277	chr4:43563267-43566527	Creb3	ENSMUSG00000028466	chr4:43563267-43563267	1	454	498	522	462	706	600	666	672	712	640	766	706
ENSMUST00000008517	chr7:3629985-3642486	Prpf31	ENSMUSG00000008373	chr7:3629985-3629985	1	172	150	194	197	399	363	417	512	379	313	416	378
ENSMUST00000143073	chr4:43492900-43494205	Ccdc107	ENSMUSG00000028461	chr4:43492900-43492900	1	908	562	678	580	217	263	243	223	382	418	337	302
ENSMUST00000125450	chr18:84128027-84558425	Zfp407	ENSMUSG00000048410	chr18:84558425-84558425	-1	98	90	96	138	132	132	123	184	101	86	92	104
ENSMUST00000053024	chr17:24470473-24471591	Pgp	ENSMUSG00000043445	chr17:24470473-24470473	1	193	309	256	314	444	372	348	614	305	215	370	366
ENSMUST00000048138	chr3:90514435-90524581	S100a13	ENSMUSG00000042312	chr3:90514435-90514435	1	344	193	282	182	139	193	146	77	222	244	310	274
ENSMUST00000128495	chr7:6172226-6183951	Zfp444	ENSMUSG00000044876	chr7:6172226-6172226	1	474	316	465	336	217	300	233	149	396	580	472	326
ENSMUST00000004120	chr11:26386135-26471876	Fancl	ENSMUSG00000004018	chr11:26386135-26386135	1	122	80	129	100	100	112	118	127	101	160	161	134
ENSMUST00000190245	chr9:57142800-57148127	Neil1	ENSMUSG00000032298	chr9:57148127-57148127	-1	119	100	78	76	88	102	96	68	101	64	89	122
ENSMUST00000065358	chr9:57155041-57158299	Commd4	ENSMUSG00000032299	chr9:57158299-57158299	-1	389	286	373	325	386	407	409	383	412	374	364	358
ENSMUST00000034843	chr9:54863755-54912534	Ireb2	ENSMUSG00000032293	chr9:54863755-54863755	1	2184	2318	1810	2421	2168	2244	2362	1926	1754	1782	1698	2317
ENSMUST00000034832	chr9:56994968-57062805	Ptpn9	ENSMUSG00000032290	chr9:56994968-56994968	1	481	503	493	571	344	372	383	430	358	389	356	326
ENSMUST00000034834	chr9:59656368-59679375	Pkm	ENSMUSG00000032294	chr9:59656368-59656368	1	279	409	263	330	5246	4830	4036	6528	3744	1988	2822	2078
ENSMUST00000161393	chr9:57130690-57134155	Man2c1	ENSMUSG00000032295	chr9:57130690-57130690	1	628	531	554	498	380	470	526	479	528	533	442	498
ENSMUST00000121808	chr18:12755314-12862673	Osbpl1a	ENSMUSG00000044252	chr18:12862673-12862673	-1	1558	1508	1480	1896	904	1090	1036	461	1234	1342	1336	1360
ENSMUST00000059433	chr15:97247107-97385689	Pced1b	ENSMUSG00000044250	chr15:97247107-97247107	1	89	72	91	94	82	66	66	52	98	119	82	80
ENSMUST00000049507	chr4:106442329-106464329	Pcsk9	ENSMUSG00000044254	chr4:106464329-106464329	-1	940	1484	1986	1886	1760	1262	1128	3740	782	973	977	800
ENSMUST00000080536	chr8:79683442-79711740	Abce1	ENSMUSG00000058355	chr8:79711740-79711740	-1	1472	1497	1766	1698	3810	3090	3810	7626	3091	2269	2700	4291
ENSMUST00000090205	chr14:31124802-31128930	Smim4	ENSMUSG00000058351	chr14:31128930-31128930	-1	119	72	112	48	94	92	76	54	112	119	136	142
ENSMUST00000000208	chr11:83175186-83190221	Slfn4	ENSMUSG00000000204	chr11:83175186-83175186	1	29	16	27	18	1308	1116	1229	1686	1259	500	636	602
ENSMUST00000049246	chr6:108065045-108077122	Setmar	ENSMUSG00000034639	chr6:108065045-108065045	1	54	60	50	58	54	48	52	62	56	56	66	70
ENSMUST00000002839	chr17:46682991-46705002	Ppp2r5d	ENSMUSG00000059409	chr17:46705002-46705002	-1	454	630	506	518	377	409	377	337	390	466	423	418
ENSMUST00000187285	chr1:133181321-133301219	Plekha6	ENSMUSG00000041757	chr1:133181321-133181321	1	1278	1150	1371	1261	482	642	674	248	888	1204	769	718
ENSMUST00000101082	chrX:164980592-164997269	Fancb	ENSMUSG00000047757	chrX:164980592-164980592	1	91	108	106	114	87	107	90	116	105	77	71	106
ENSMUST00000108182	chr3:35892978-35932966	Dcun1d1	ENSMUSG00000027708	chr3:35932966-35932966	-1	796	897	922	893	740	748	746	758	753	842	792	819
ENSMUST00000144266	chr3:35959312-36000609	Mccc1	ENSMUSG00000027709	chr3:36000609-36000609	-1	1096	915	888	884	262	377	376	242	422	640	504	380
ENSMUST00000029256	chr3:30792876-30821263	Sec62	ENSMUSG00000027706	chr3:30792876-30792876	1	3272	3366	3751	3596	4663	5576	5047	3922	6546	4663	6046	6046
ENSMUST00000057608	chr10:77897575-77902536	Lrrc3	ENSMUSG00000051652	chr10:77902536-77902536	-1	965	1746	1492	1824	881	1544	1059	109	1273	1850	1394	982
ENSMUST00000087204	chr5:150259930-150497752	Fry	ENSMUSG00000056602	chr5:150259930-150259930	1	42	40	34	64	68	28	44	39	58	44	53	45
ENSMUST00000001002	chr11:83753696-83783754	Heatr6	ENSMUSG00000000976	chr11:83753696-83753696	1	331	332	342	358	311	342	350	426	343	297	272	368
ENSMUST00000152478	chr13:12459271-12461047	Lgals8	ENSMUSG00000057554	chr13:12461047-12461047	-1	1895	1741	2046	1858	2513	2513	2846	1927	2774	2746	2328	2677
ENSMUST00000079042	chr9:19641224-19648048	Zfp317	ENSMUSG00000057551	chr9:19641224-19641224	1	84	80	77	86	92	54	98	107	78	96	74	89
ENSMUST00000004381	chr6:124663027-124704418	Lpcat3	ENSMUSG00000004270	chr6:124663027-124663027	1	1869	2002	1494	1905	1090	955	936	1606	1060	1068	925	1022
ENSMUST00000081035	chr19:12460779-12465284	Mpeg1	ENSMUSG00000046805	chr19:12460779-12460779	1	1179	1556	1067	1144	11525	8198	9344	2993	6134	5704	4530	4906
ENSMUST00000055097	chr6:34871771-34878021	3110062M04Rik	ENSMUSG00000046806	chr6:34878021-34878021	-1	108	84	100	92	130	114	120	96	160	106	110	156
ENSMUST00000113975	chr16:92058322-92087473	Slc5a3	ENSMUSG00000089774	chr16:92058322-92058322	1	69	174	78	108	84	106	92	116	87	69	49	68
ENSMUST00000003818	chr1:121304353-121328024	Insig2	ENSMUSG00000003721	chr1:121328024-121328024	-1	4534	3388	3348	3627	7908	7576	8498	11534	6916	5884	5710	7908
ENSMUST00000016081	chr13:56073619-56135631	H2afy	ENSMUSG00000015937	chr13:56135631-56135631	-1	1142	1064	1142	1104	1120	1230	1224	1132	1250	1164	1146	1204
ENSMUST00000103172	chr2:143915320-143943324	Dstn	ENSMUSG00000015932	chr2:143915320-143915320	1	2925	2925	2776	2632	6020	4910	5118	6020	5710	3960	5530	5710
ENSMUST00000007757	chr4:47353222-47414931	Tgfbr1	ENSMUSG00000007613	chr4:47353222-47353222	1	480	656	699	659	669	669	636	890	700	612	644	736
ENSMUST00000007754	chr8:71488103-71493400	Gtpbp3	ENSMUSG00000007610	chr8:71488103-71488103	1	178	214	210	194	244	226	237	243	176	196	196	236
ENSMUST00000109494	chr13:93303757-93386744	Homer1	ENSMUSG00000007617	chr13:93303757-93303757	1	343	340	323	320	386	344	339	384	320	292	354	338
ENSMUST00000009693	chr2:118475850-118479711	Srp14	ENSMUSG00000009549	chr2:118479711-118479711	-1	570	448	538	462	568	571	569	442	646	669	746	682
ENSMUST00000053594	chr10:95174746-95324097	Cradd	ENSMUSG00000045867	chr10:95324097-95324097	-1	268	204	270	236	109	139	114	116	146	182	213	142
ENSMUST00000001566	chr17:35833921-35838306	Tubb5	ENSMUSG00000001525	chr17:35838306-35838306	-1	816	1596	906	982	3798	3442	2934	4923	2574	1775	2337	2548
ENSMUST00000088811	chr17:21008941-21028852	Zfp160	ENSMUSG00000067942	chr17:21008941-21008941	1	352	256	308	302	302	332	334	308	362	340	332	324
ENSMUST00000023882	chr7:19024377-19054617	Sympk	ENSMUSG00000023118	chr7:19024377-19024377	1	875	1147	938	1166	1238	1182	1274	1238	966	884	1034	1026
ENSMUST00000178665	chr11:80383279-80405733	Zfp207	ENSMUSG00000017421	chr11:80383279-80383279	1	2204	1400	1844	1454	1910	1950	2147	3232	2530	2168	2026	1858
ENSMUST00000090511	chr6:28416091-28421724	Gcc1	ENSMUSG00000029708	chr6:28421724-28421724	-1	237	247	332	260	257	260	287	218	248	230	224	252
ENSMUST00000145266	chr13:100460218-100492338	Gtf2h2	ENSMUSG00000021639	chr13:100492338-100492338	-1	182	174	165	132	174	188	171	136	138	188	186	178
ENSMUST00000042235	chr9:78478449-78481724	Eef1a1	ENSMUSG00000037742	chr9:78481724-78481724	-1	57910	57910	57910	72606	72606	72606	72606	72606	72606	72606	72606	72606
ENSMUST00000145614	chr2:130563742-130568695	Mrps26	ENSMUSG00000037740	chr2:130563742-130563742	1	311	312	358	347	260	346	386	311	394	430	470	373
ENSMUST00000023873	chr14:54507187-54517525	Prmt5	ENSMUSG00000023110	chr14:54517525-54517525	-1	232	206	204	261	316	304	296	458	251	246	266	314
ENSMUST00000053085	chr8:94472763-94527272	Nlrc5	ENSMUSG00000074151	chr8:94472763-94472763	1	623	728	627	598	1218	1054	1278	1250	1039	1092	782	932
ENSMUST00000178074	chr12:3235504-3241410	Rab10os	ENSMUSG00000079179	chr12:3235504-3235504	1	312	189	210	141	134	118	117	146	221	148	194	130
ENSMUST00000114005	chr2:27009926-27016849	Cacfd1	ENSMUSG00000015488	chr2:27009926-27009926	1	347	486	606	496	625	592	598	738	656	530	711	744
ENSMUST00000019833	chr6:38534823-38539449	1110001J03Rik	ENSMUSG00000019689	chr6:38534823-38534823	1	478	218	320	188	96	145	112	58	176	250	236	180
ENSMUST00000136740	chr9:59750896-59928866	Myo9a	ENSMUSG00000039585	chr9:59750896-59750896	1	268	304	240	332	204	198	204	247	192	222	199	174
ENSMUST00000082337	chr17:35841515-35859670	Mdc1	ENSMUSG00000061607	chr17:35841515-35841515	1	206	193	214	240	290	301	293	330	226	260	180	248
ENSMUST00000053708	chr6:129577893-129585824	Klre1	ENSMUSG00000050241	chr6:129577893-129577893	1	0	40	62	42	72	86	64	60	112	60	109	28
ENSMUST00000059270	chr13:12395398-12438677	Heatr1	ENSMUSG00000050244	chr13:12395398-12395398	1	198	154	260	287	575	512	506	752	454	294	468	434
ENSMUST00000000579	chr11:112782224-112787760	Sox9	ENSMUSG00000000567	chr11:112782224-112782224	1	131	112	152	180	500	508	290	881	314	253	318	374
ENSMUST00000056365	chr5:37338499-37425055	Evc2	ENSMUSG00000050248	chr5:37338499-37338499	1	82	92	65	90	50	37	56	60	33	57	53	35
ENSMUST00000046603	chr5:108569414-108629739	Gak	ENSMUSG00000062234	chr5:108629739-108629739	-1	814	1135	938	1074	1100	975	1042	1222	820	808	845	940
ENSMUST00000118100	chr3:79062516-79144977	Rapgef2	ENSMUSG00000062232	chr3:79144977-79144977	-1	356	414	277	374	547	350	448	799	354	268	301	354
ENSMUST00000002084	chrX:73716597-73738534	Abcd1	ENSMUSG00000031378	chrX:73716597-73716597	1	592	532	489	532	194	293	248	110	286	358	301	232
ENSMUST00000145412	chrX:164269371-164369112	Pir	ENSMUSG00000031379	chrX:164269371-164269371	1	328	322	300	288	158	190	223	195	270	316	296	228
ENSMUST00000055518	chr13:101680563-101768217	Pik3r1	ENSMUSG00000041417	chr13:101768217-101768217	-1	958	1187	1224	1418	1388	1296	996	1242	940	1000	1276	1204
ENSMUST00000041987	chr12:104687742-104751952	Dicer1	ENSMUSG00000041415	chr12:104751952-104751952	-1	554	696	730	746	652	698	762	757	652	660	605	711
ENSMUST00000112289	chrX:163935443-163958589	Zrsr2	ENSMUSG00000031370	chrX:163958589-163958589	-1	122	118	168	105	178	164	184	192	236	174	219	172
ENSMUST00000033737	chrX:73437315-73459044	Haus7	ENSMUSG00000031371	chrX:73459044-73459044	-1	308	192	184	191	130	131	126	195	176	144	189	185
ENSMUST00000033739	chrX:163976822-164027997	Car5b	ENSMUSG00000031373	chrX:164027997-164027997	-1	43	55	74	66	18	18	24	21	20	34	38	37
ENSMUST00000133394	chrX:73483602-73492746	Bgn	ENSMUSG00000031375	chrX:73483602-73483602	1	1558	1266	1261	1698	514	520	512	486	493	968	621	391
ENSMUST00000111718	chr2:84432855-84475280	Tfpi	ENSMUSG00000027082	chr2:84475280-84475280	-1	155	110	110	102	70	80	102	86	86	115	86	88
ENSMUST00000126354	chr16:42875881-43463175	Zbtb20	ENSMUSG00000022708	chr16:42875881-42875881	1	2658	2616	2204	2530	1170	1420	1462	995	1187	1400	1108	1472
ENSMUST00000132859	chr16:43889800-43964314	2610015P09Rik	ENSMUSG00000022701	chr16:43889800-43889800	1	85	55	70	69	73	63	76	58	78	98	90	88
ENSMUST00000123679	chr5:31624439-31640538	Rbks	ENSMUSG00000029136	chr5:31640538-31640538	-1	202	115	148	152	132	138	138	119	148	152	228	190
ENSMUST00000031017	chr5:32136472-32157831	Fosl2	ENSMUSG00000029135	chr5:32136472-32136472	1	153	189	162	322	588	446	514	728	336	226	196	392
ENSMUST00000156568	chr16:43861407-43889648	Qtrtd1	ENSMUSG00000022704	chr16:43889648-43889648	-1	158	92	123	96	122	125	150	230	119	143	120	150
ENSMUST00000163832	chr16:70313949-70569716	Gbe1	ENSMUSG00000022707	chr16:70313949-70313949	1	2474	3012	1874	3273	1686	1291	1198	2942	859	986	1685	1150
ENSMUST00000023391	chr16:18872018-18876767	Mrpl40	ENSMUSG00000022706	chr16:18876767-18876767	-1	390	268	336	238	301	333	300	230	374	355	380	320
ENSMUST00000057631	chr11:74849261-74897060	Sgsm2	ENSMUSG00000038351	chr11:74897060-74897060	-1	230	308	214	234	160	140	117	87	132	168	130	107
ENSMUST00000020683	chr11:8993137-9011191	Hus1	ENSMUSG00000020413	chr11:9011191-9011191	-1	120	109	116	142	124	142	140	146	105	130	102	131
ENSMUST00000070257	chr11:4637747-4683385	Ascc2	ENSMUSG00000020412	chr11:4637747-4637747	1	645	629	551	589	676	678	672	722	739	659	662	650
ENSMUST00000030427	chr4:136003368-136021763	Tceb3	ENSMUSG00000028668	chr4:136021763-136021763	-1	532	730	658	654	692	721	727	638	658	683	658	722
ENSMUST00000105851	chr4:135975460-135987264	Pithd1	ENSMUSG00000028669	chr4:135987264-135987264	-1	272	362	316	328	222	244	206	212	249	247	288	258
ENSMUST00000020687	chr11:43420250-43426251	Pttg1	ENSMUSG00000020415	chr11:43426251-43426251	-1	586	348	486	322	672	626	652	474	674	694	904	514
ENSMUST00000113615	chr19:5664635-5688908	Pcnxl3	ENSMUSG00000054874	chr19:5688908-5688908	-1	808	906	793	940	835	735	874	874	706	706	616	740
ENSMUST00000110116	chr2:134786159-135475258	Plcb1	ENSMUSG00000051177	chr2:134786159-134786159	1	206	321	198	247	166	176	178	221	142	194	162	201
ENSMUST00000072697	chr3:153922357-153944632	Acadm	ENSMUSG00000062908	chr3:153944632-153944632	-1	3936	3506	4310	3881	3765	4956	4860	2410	5608	6182	5783	6976
ENSMUST00000023509	chr16:20097554-20127744	Klhl24	ENSMUSG00000062901	chr16:20097554-20097554	1	754	1024	610	1020	418	408	348	314	219	299	208	332
ENSMUST00000129398	chr15:89123307-89128653	Hdac10	ENSMUSG00000062906	chr15:89128653-89128653	-1	298	188	189	211	130	156	202	145	170	203	161	176
ENSMUST00000003183	chr7:17004640-17027916	Ppp5c	ENSMUSG00000003099	chr7:17027916-17027916	-1	741	810	666	704	672	670	652	698	682	674	666	736
ENSMUST00000041804	chr5:144100436-144188204	Lmtk2	ENSMUSG00000038970	chr5:144100436-144100436	1	316	410	355	396	476	360	452	509	299	350	278	379
ENSMUST00000089950	chr3:153907289-153912966	Rabggtb	ENSMUSG00000038975	chr3:153912966-153912966	-1	532	615	516	575	742	694	706	860	708	533	769	684
ENSMUST00000038696	chr11:94991035-95006899	Ppp1r9b	ENSMUSG00000038976	chr11:94991035-94991035	1	229	264	177	243	284	299	212	201	223	228	214	227
ENSMUST00000070653	chr11:120948480-120958775	Slc16a3	ENSMUSG00000025161	chr11:120948480-120948480	1	6	9	7	6	450	352	340	476	214	68	165	106
ENSMUST00000070575	chr11:120961749-120991092	Csnk1d	ENSMUSG00000025162	chr11:120991092-120991092	-1	1002	1167	978	1201	1548	1426	1410	1810	1167	954	1067	1208
ENSMUST00000026169	chr11:121177591-121204711	Ogfod3	ENSMUSG00000025169	chr11:121204711-121204711	-1	110	110	85	104	100	80	88	81	117	108	99	84
ENSMUST00000018795	chr11:84078920-84129600	Tada2a	ENSMUSG00000018651	chr11:84129600-84129600	-1	103	69	103	86	84	96	103	92	110	90	149	114
ENSMUST00000126058	chr11:11685003-11754083	Ikzf1	ENSMUSG00000018654	chr11:11685003-11685003	1	37	62	49	64	112	164	106	112	125	148	75	98
ENSMUST00000174555	chr9:50845301-50861761	Ppp2r1b	ENSMUSG00000032058	chr9:50845301-50845301	1	338	428	382	383	672	625	597	664	576	472	540	628
ENSMUST00000034561	chr9:50775019-50843528	Alg9	ENSMUSG00000032059	chr9:50775019-50775019	1	300	301	366	325	415	428	409	418	395	346	384	455
ENSMUST00000163153	chr9:52047150-52088737	Rdx	ENSMUSG00000032050	chr9:52047150-52047150	1	3166	5400	3321	4568	3232	3650	3272	2582	2762	3012	2700	2420
ENSMUST00000034552	chr9:51943307-51963533	Fdx1	ENSMUSG00000032051	chr9:51963533-51963533	-1	1696	1003	1269	1016	350	522	462	536	781	660	764	555
ENSMUST00000049453	chr5:29569242-29676077	Ube3c	ENSMUSG00000039000	chr5:29569242-29569242	1	406	756	568	838	667	650	651	851	478	470	568	590
ENSMUST00000042167	chr15:33083129-33594552	Cpq	ENSMUSG00000039007	chr15:33083129-33083129	1	2361	1672	2224	2062	667	742	602	604	954	1158	1071	788
ENSMUST00000102915	chr4:52439243-52488260	Smc2	ENSMUSG00000028312	chr4:52439243-52439243	1	173	228	188	188	312	300	310	272	257	242	216	264
ENSMUST00000188179	chr1:151428542-151443708	Trmt1l	ENSMUSG00000053286	chr1:151428542-151428542	1	552	404	580	444	645	619	648	466	738	723	754	582
ENSMUST00000065630	chr9:53098454-53248112	Ddx10	ENSMUSG00000053289	chr9:53248112-53248112	-1	347	398	332	342	508	483	458	554	462	350	496	418
ENSMUST00000021866	chr13:38036989-38061433	Riok1	ENSMUSG00000021428	chr13:38036989-38036989	1	91	92	108	84	118	133	132	126	115	109	173	136
ENSMUST00000021860	chr13:37345345-37419036	Ly86	ENSMUSG00000021423	chr13:37345345-37345345	1	86	98	77	84	30	30	46	33	62	66	74	39
ENSMUST00000025278	chr11:94653767-94660089	Mrpl27	ENSMUSG00000024414	chr11:94653767-94653767	1	884	590	714	558	588	592	576	416	838	786	806	698
ENSMUST00000025279	chr18:12189693-12236400	Npc1	ENSMUSG00000024413	chr18:12236400-12236400	-1	1638	2386	1496	2188	1911	1927	2188	1410	1820	1782	1335	1940
ENSMUST00000152524	chr2:14070332-14073934	Stamos	ENSMUSG00000086657	chr2:14073934-14073934	-1	64	64	94	85	88	69	104	48	92	78	90	122
ENSMUST00000170048	chr10:69209762-69213098	A930033H14Rik	ENSMUSG00000090622	chr10:69213098-69213098	-1	86	12	24	25	34	16	42	82	10	10	12	49
ENSMUST00000166250	chr7:80024814-80092751	Zfp710	ENSMUSG00000048897	chr7:80024814-80024814	1	196	340	278	278	254	231	278	234	252	184	222	234
ENSMUST00000089752	chr14:52198151-52237572	Chd8	ENSMUSG00000053754	chr14:52237572-52237572	-1	832	648	815	724	670	722	716	686	767	822	644	738
ENSMUST00000113476	chr19:6399340-6415210	Rasgrp2	ENSMUSG00000032946	chr19:6399340-6399340	1	504	292	323	287	182	142	139	175	178	176	136	130
ENSMUST00000135144	chr3:89315439-89318907	Gm15998	ENSMUSG00000086389	chr3:89315439-89315439	1	148	231	119	149	241	211	196	286	212	219	187	234
ENSMUST00000177390	chr3:95588934-95619242	Golph3l	ENSMUSG00000046519	chr3:95588934-95588934	1	184	125	194	126	186	192	188	189	217	152	200	194
ENSMUST00000046399	chr2:150583080-150608567	Apmap	ENSMUSG00000033096	chr2:150608567-150608567	-1	578	514	597	548	468	476	432	538	546	560	512	584
ENSMUST00000138880	chr15:78934933-78943634	Nol12	ENSMUSG00000033099	chr15:78934933-78934933	1	202	121	208	152	236	260	319	392	303	266	345	320
ENSMUST00000147225	chr16:4750348-4770097	Cdip1	ENSMUSG00000004071	chr16:4770097-4770097	-1	3024	1579	1453	1944	1098	1276	1330	1230	1762	2072	1589	1918
ENSMUST00000062525	chr1:39551296-39577405	Rnf149	ENSMUSG00000048234	chr1:39577405-39577405	-1	907	1190	1118	1336	1290	1342	1216	2040	1006	952	1112	1052
ENSMUST00000107384	chr7:80094846-80115392	Idh2	ENSMUSG00000030541	chr7:80115392-80115392	-1	1988	2023	1840	1749	705	818	667	709	907	1148	980	1002
ENSMUST00000032761	chr7:79735957-79743080	Pex11a	ENSMUSG00000030545	chr7:79743080-79743080	-1	800	721	862	822	1860	1940	2112	2630	1741	1324	1388	2746
ENSMUST00000154040	chr8:46151771-46170191	4933411K20Rik	ENSMUSG00000031631	chr8:46151771-46151771	1	144	178	186	258	185	169	202	178	149	164	148	176
ENSMUST00000034049	chr8:46206797-46211284	Slc25a4	ENSMUSG00000031633	chr8:46211284-46211284	-1	110	98	105	106	134	170	127	182	196	176	196	122
ENSMUST00000034051	chr8:45975528-45996958	Ufsp2	ENSMUSG00000031634	chr8:45975528-45975528	1	654	538	562	543	605	627	623	458	721	645	888	874
ENSMUST00000034056	chr8:45395665-45410539	Tlr3	ENSMUSG00000031639	chr8:45410539-45410539	-1	182	139	178	138	436	342	436	403	313	280	400	262
ENSMUST00000023897	chr13:113093825-113100979	Gzma	ENSMUSG00000023132	chr13:113100979-113100979	-1	8	9	4	14	154	156	132	120	302	154	184	76
ENSMUST00000030460	chr4:116557658-116593882	Gpbp1l1	ENSMUSG00000034042	chr4:116557658-116557658	1	874	906	908	920	868	859	862	810	816	800	868	797
ENSMUST00000031198	chr5:107908053-107987085	Fam69a	ENSMUSG00000029270	chr5:107987085-107987085	-1	241	184	186	208	178	167	152	118	180	213	186	154
ENSMUST00000031201	chr5:87575968-87591611	Sult1e1	ENSMUSG00000029272	chr5:87591611-87591611	-1	186	95	122	71	527	425	523	1729	488	176	678	2343
ENSMUST00000113314	chr5:87554645-87569027	Sult1d1	ENSMUSG00000029273	chr5:87569027-87569027	-1	5754	4044	3596	4044	2584	2763	3596	4291	5576	3751	2942	5047
ENSMUST00000051139	chr3:103914120-103966613	Rsbn1	ENSMUSG00000044098	chr3:103914120-103914120	1	326	350	322	334	382	350	350	451	306	322	286	368
ENSMUST00000088448	chr1:20057779-20618064	Pkhd1	ENSMUSG00000043760	chr1:20618064-20618064	-1	284	281	250	304	130	134	138	112	146	182	165	148
ENSMUST00000046908	chr2:163405822-163419528	Oser1	ENSMUSG00000035399	chr2:163419528-163419528	-1	560	463	394	360	641	560	496	590	666	486	584	518
ENSMUST00000038558	chr10:80567124-80577321	Klf16	ENSMUSG00000035397	chr10:80577321-80577321	-1	62	133	92	68	220	156	126	301	89	60	88	72
ENSMUST00000102787	chr2:37798991-38287375	Dennd1a	ENSMUSG00000035392	chr2:38287375-38287375	-1	604	444	404	490	252	306	320	267	414	379	408	300
ENSMUST00000039152	chr11:101732950-101767358	Dhx8	ENSMUSG00000034931	chr11:101732950-101732950	1	264	316	302	330	406	358	383	452	343	312	330	324
ENSMUST00000173433	chr12:54893551-54986507	Baz1a	ENSMUSG00000035021	chr12:54986507-54986507	-1	122	260	233	246	566	465	546	644	320	236	320	427
ENSMUST00000073127	chr9:27030175-27095311	Ncapd3	ENSMUSG00000035024	chr9:27030175-27030175	1	344	200	204	223	100	118	108	132	184	161	126	192
ENSMUST00000143517	chr10:81105915-81124697	Map2k2	ENSMUSG00000035027	chr10:81105915-81105915	1	1574	2096	1836	1836	2074	1984	2034	2138	1971	1759	2178	2194
ENSMUST00000122088	chr9:21242912-21248443	S1pr5	ENSMUSG00000045087	chr9:21248443-21248443	-1	37	72	56	26	67	86	45	4	98	68	126	106
ENSMUST00000075632	chr10:86705811-86776843	BC030307	ENSMUSG00000044937	chr10:86705811-86705811	1	94	44	116	64	100	112	152	146	115	146	130	154
ENSMUST00000107924	chr3:58576636-58593133	Selt	ENSMUSG00000075700	chr3:58576636-58576636	1	2660	3452	2942	3493	5751	5751	5142	5751	4289	3808	4385	4385
ENSMUST00000053913	chr5:108646693-108660811	Dgkq	ENSMUSG00000004815	chr5:108660811-108660811	-1	718	684	646	584	416	384	518	470	525	529	340	552
ENSMUST00000129207	chr4:15022582-15031987	Gm11844	ENSMUSG00000087241	chr4:15022582-15022582	1	74	64	52	54	40	45	71	0	49	55	64	82
ENSMUST00000169314	chr13:8885501-8892451	Idi1	ENSMUSG00000058258	chr13:8885501-8885501	1	4385	4747	11614	8917	11614	6044	5923	17671	4385	5923	5751	4747
ENSMUST00000076354	chrX:10485158-10596605	Tspan7	ENSMUSG00000058254	chrX:10485158-10485158	1	556	323	321	330	221	272	230	178	253	486	417	276
ENSMUST00000035154	chr9:122945089-122951000	1110059G10Rik	ENSMUSG00000032551	chr9:122951000-122951000	-1	136	100	116	108	92	98	88	70	120	126	148	122
ENSMUST00000035157	chr9:103188032-103202137	Srprb	ENSMUSG00000032553	chr9:103202137-103202137	-1	362	506	476	408	910	743	918	1022	761	594	908	1190
ENSMUST00000035164	chr9:103305215-103350428	Topbp1	ENSMUSG00000032555	chr9:103305215-103305215	1	154	252	147	192	264	253	234	276	189	190	170	202
ENSMUST00000035166	chr9:104046599-104063134	Uba5	ENSMUSG00000032557	chr9:104063134-104063134	-1	535	614	592	444	794	817	840	892	876	716	1051	1140
ENSMUST00000129819	chr9:104002654-104153483	Nphp3	ENSMUSG00000032558	chr9:104002654-104002654	1	211	189	211	192	145	154	162	218	202	186	170	208
ENSMUST00000085311	chr9:78081499-78108656	Fbxo9	ENSMUSG00000001366	chr9:78108656-78108656	-1	630	935	801	918	548	735	577	419	552	793	740	722
ENSMUST00000042753	chr5:3583978-3596585	Rbm48	ENSMUSG00000040302	chr5:3596585-3596585	-1	67	58	94	88	89	82	104	82	72	104	94	96
ENSMUST00000025212	chr18:35614604-35627244	Slc23a1	ENSMUSG00000024354	chr18:35627244-35627244	-1	1494	1275	1578	1553	530	596	490	566	812	960	774	768
ENSMUST00000025215	chr18:35266400-35498925	Sil1	ENSMUSG00000024357	chr18:35498925-35498925	-1	1076	932	1096	918	732	904	704	626	1022	1014	1185	798
ENSMUST00000025208	chr18:35671103-35703144	Dnajc18	ENSMUSG00000024350	chr18:35703144-35703144	-1	102	192	174	198	211	212	191	176	233	214	230	241
ENSMUST00000052691	chr17:14943184-14945936	1600012H06Rik	ENSMUSG00000050088	chr17:14943184-14943184	1	594	465	556	469	530	490	518	540	598	556	529	552
ENSMUST00000002011	chr9:37528078-37538319	Esam	ENSMUSG00000001946	chr9:37528078-37528078	1	152	148	116	129	204	223	192	197	148	170	221	154
ENSMUST00000002007	chr9:37613847-37648318	Siae	ENSMUSG00000001942	chr9:37613847-37613847	1	392	639	618	721	258	360	300	113	270	496	346	332
ENSMUST00000002013	chr9:37603295-37613720	Spa17	ENSMUSG00000001948	chr9:37613720-37613720	-1	100	52	110	78	96	86	98	84	118	136	138	122
ENSMUST00000106388	chr11:116530925-116536657	Sphk1	ENSMUSG00000061878	chr11:116530925-116530925	1	22	14	19	18	89	41	66	228	40	30	37	31
ENSMUST00000080557	chr6:124396817-124415067	Pex5	ENSMUSG00000005069	chr6:124415067-124415067	-1	1656	1988	1792	1816	1451	1724	1554	1807	1478	1494	1635	1716
ENSMUST00000069245	chr18:43963235-44022501	Spink5	ENSMUSG00000055561	chr18:43963235-43963235	1	88	58	69	72	102	80	86	110	96	46	42	28
ENSMUST00000189661	chr1:156424525-156474331	Soat1	ENSMUSG00000026600	chr1:156474331-156474331	-1	83	105	62	102	84	84	72	96	92	64	62	48
ENSMUST00000087435	chr1:59763400-59879014	Bmpr2	ENSMUSG00000067336	chr1:59763400-59763400	1	625	705	658	731	816	676	721	676	532	634	594	714
ENSMUST00000015157	chr8:122611626-122615588	Trappc2l	ENSMUSG00000015013	chr8:122611626-122611626	1	122	133	133	144	210	161	184	154	168	144	200	208
ENSMUST00000035918	chr5:145854426-145879964	Cyp3a11	ENSMUSG00000056035	chr5:145879964-145879964	-1	58152	72750	25819	72750	6040	5040	5393	10356	7348	10956	3698	3087
ENSMUST00000088223	chr19:6996131-6999044	Trpt1	ENSMUSG00000047656	chr19:6996131-6996131	1	68	50	68	50	34	44	33	18	52	94	69	62
ENSMUST00000131327	chr19:3896050-3903072	Tcirg1	ENSMUSG00000001750	chr19:3903072-3903072	-1	1448	1306	1280	1146	2753	2492	2896	1824	2216	2138	2159	1884
ENSMUST00000001806	chr11:101082565-101086619	Coasy	ENSMUSG00000001755	chr11:101082565-101082565	1	1836	2194	2000	2336	1008	1044	1109	708	1072	1256	1158	1312
ENSMUST00000032865	chr7:84585159-84605827	Fah	ENSMUSG00000030630	chr7:84605827-84605827	-1	16327	13212	15086	16327	5560	6748	6316	5134	9400	10944	9858	6938
ENSMUST00000044602	chr8:93302369-93337308	Ces1g	ENSMUSG00000057074	chr8:93337308-93337308	-1	4040	5567	4285	5040	268	704	376	624	632	1276	844	455
ENSMUST00000036680	chr4:151982639-151988997	Thap3	ENSMUSG00000039759	chr4:151988997-151988997	-1	152	106	141	138	114	148	158	86	146	161	166	110
ENSMUST00000170226	chr15:76231174-76233723	Parp10	ENSMUSG00000063268	chr15:76233723-76233723	-1	532	422	418	460	1338	962	1110	1866	996	824	894	782
ENSMUST00000191396	chr8:70776815-70777823	RP23-410L16.1	ENSMUSG00000100691	chr8:70776815-70776815	1	83	66	82	71	42	49	46	98	48	61	71	100
ENSMUST00000065977	chr4:109000655-109061777	Nrd1	ENSMUSG00000053510	chr4:109000655-109000655	1	1142	1310	1266	1255	1925	1508	1740	1709	1619	1353	1729	1819
ENSMUST00000140738	chr17:25779843-25785540	Haghl	ENSMUSG00000061046	chr17:25785540-25785540	-1	116	92	89	122	65	70	57	102	122	112	124	122
ENSMUST00000154745	chr8:33652523-33674199	Gsr	ENSMUSG00000031584	chr8:33652523-33652523	1	978	1106	1026	1085	1845	1729	1858	2539	1568	1148	1453	1427
ENSMUST00000026572	chr7:141189105-141193960	Hras	ENSMUSG00000025499	chr7:141193960-141193960	-1	474	640	532	484	623	594	552	601	588	518	712	656
ENSMUST00000117171	chr6:119432531-119449386	Wnt5b	ENSMUSG00000030170	chr6:119449386-119449386	-1	128	98	116	100	94	130	153	74	108	150	129	112
ENSMUST00000069637	chr12:40315046-40445790	Zfp277	ENSMUSG00000055917	chr12:40445790-40445790	-1	195	192	200	200	170	187	186	154	192	196	192	161
ENSMUST00000069695	chr6:72355447-72359762	Tmem150a	ENSMUSG00000055912	chr6:72355447-72355447	1	1971	1956	1394	1574	746	1312	935	406	1613	2052	1804	1534
ENSMUST00000081104	chr1:135295213-135313778	Timm17a	ENSMUSG00000062580	chr1:135313778-135313778	-1	348	288	325	348	363	363	363	493	391	414	444	366
ENSMUST00000165350	chr14:105109390-105114676	Gm17066	ENSMUSG00000091509	chr14:105114676-105114676	-1	213	198	191	178	206	213	195	228	258	232	248	226
ENSMUST00000168047	chr4:140986873-141005087	Atp13a2	ENSMUSG00000036622	chr4:140986873-140986873	1	386	638	410	568	286	316	330	213	282	352	342	352
ENSMUST00000147468	chr11:50210890-50231099	Mgat4b	ENSMUSG00000036620	chr11:50210890-50210890	1	668	726	604	752	537	549	504	572	578	514	612	396
ENSMUST00000032307	chr6:131284388-131293244	Magohb	ENSMUSG00000030188	chr6:131293244-131293244	-1	64	38	43	37	62	66	62	78	66	62	98	82
ENSMUST00000032309	chr6:131364858-131388450	Ybx3	ENSMUSG00000030189	chr6:131388450-131388450	-1	822	498	510	478	944	895	851	1330	915	643	756	630
ENSMUST00000153983	chr11:115403752-115412674	Ict1	ENSMUSG00000018858	chr11:115403752-115403752	1	617	432	480	438	518	465	502	528	600	556	628	562
ENSMUST00000056728	chr7:82632960-82648523	Fam154b	ENSMUSG00000038570	chr7:82648523-82648523	-1	103	83	42	42	62	87	64	96	58	78	96	102
ENSMUST00000107544	chr4:59314754-59438633	Susd1	ENSMUSG00000038578	chr4:59438633-59438633	-1	64	92	76	98	422	228	344	374	170	82	170	254
ENSMUST00000067240	chr4:129548349-129558391	Lck	ENSMUSG00000000409	chr4:129558391-129558391	-1	15	17	10	25	118	138	104	76	88	84	90	80
ENSMUST00000101327	chr11:44519442-44554977	Rnf145	ENSMUSG00000019189	chr11:44519442-44519442	1	310	491	310	435	236	233	192	217	296	242	234	192
ENSMUST00000125366	chr2:152669461-152708670	H13	ENSMUSG00000019188	chr2:152669461-152669461	1	2337	2356	2217	2337	3586	2859	3397	4100	3193	2356	3856	4100
ENSMUST00000160860	chr13:58004221-58113592	Klhl3	ENSMUSG00000014164	chr13:58113592-58113592	-1	82	90	65	114	30	29	34	24	44	34	15	60
ENSMUST00000180892	chr7:105371211-105373718	Fam160a2	ENSMUSG00000097210	chr7:105373718-105373718	-1	98	62	123	84	89	52	104	97	90	108	86	83
ENSMUST00000073428	chr15:76612385-76616852	Slc39a4	ENSMUSG00000063354	chr15:76616852-76616852	-1	1064	1327	943	1231	1633	1364	1483	1814	1182	1044	1059	1059
ENSMUST00000047485	chr5:8490334-8622952	Rundc3b	ENSMUSG00000040570	chr5:8622952-8622952	-1	94	80	62	85	92	69	65	96	98	72	97	76
ENSMUST00000038699	chr5:142463931-142478715	Ap5z1	ENSMUSG00000039623	chr5:142463931-142463931	1	303	248	272	316	330	318	383	292	288	311	281	340
ENSMUST00000135373	chr8:36457548-36512956	6430573F11Rik	ENSMUSG00000039620	chr8:36457548-36457548	1	104	125	114	82	20	34	20	18	18	55	19	20
ENSMUST00000036719	chr2:166566342-166713832	Prex1	ENSMUSG00000039621	chr2:166713832-166713832	-1	82	171	82	132	78	87	83	98	84	102	64	62
ENSMUST00000069107	chr16:16983382-17047453	Mapk1	ENSMUSG00000063358	chr16:16983382-16983382	1	1270	1479	1308	1517	1637	1590	1670	1518	1410	1259	1325	1453
ENSMUST00000035645	chr4:43381979-43427088	Rusc2	ENSMUSG00000035969	chr4:43381979-43381979	1	1004	570	486	692	1048	733	1028	1709	625	661	574	749
ENSMUST00000124487	chr9:100597798-100737996	Stag1	ENSMUSG00000037286	chr9:100597798-100597798	1	562	610	676	640	776	706	833	1024	692	715	772	806
ENSMUST00000066148	chr9:42412316-42472258	Tbcel	ENSMUSG00000037287	chr9:42472258-42472258	-1	1453	1302	1426	1405	834	904	872	679	788	944	840	832
ENSMUST00000110559	chr13:13590409-13777440	Lyst	ENSMUSG00000019726	chr13:13590409-13590409	1	321	390	248	346	306	240	282	240	206	208	148	254
ENSMUST00000040766	chr12:85340614-85374717	Tmed10	ENSMUSG00000021248	chr12:85374717-85374717	-1	2276	1878	2173	2016	2716	3186	2960	2925	3902	3786	3846	3348
ENSMUST00000021667	chr12:84773270-84775089	Isca2	ENSMUSG00000021241	chr12:84773270-84773270	1	364	255	298	250	324	286	284	364	364	330	361	350
ENSMUST00000021666	chr12:84602531-84617466	Abcd4	ENSMUSG00000021240	chr12:84617466-84617466	-1	254	184	192	220	232	214	311	188	330	222	368	386
ENSMUST00000021669	chr12:84970897-84983303	Fcf1	ENSMUSG00000021243	chr12:84970897-84970897	1	388	221	264	268	374	396	388	418	556	396	542	376
ENSMUST00000021668	chr12:84754560-84773112	Npc2	ENSMUSG00000021242	chr12:84773112-84773112	-1	1288	1478	1275	1425	2525	2038	2264	1826	2057	1626	2011	1564
ENSMUST00000166821	chr12:85234529-85270591	Mlh3	ENSMUSG00000021245	chr12:85270591-85270591	-1	116	162	162	171	146	181	194	200	152	132	131	211
ENSMUST00000168977	chr12:84996321-85070492	Ylpm1	ENSMUSG00000021244	chr12:84996321-84996321	1	458	383	486	520	535	606	608	652	494	546	451	524
ENSMUST00000165904	chr10:33766424-33782115	Gm4794	ENSMUSG00000090298	chr10:33782115-33782115	-1	198	102	328	158	226	233	321	85	249	215	325	205
ENSMUST00000039610	chr9:119357381-119393797	Xylb	ENSMUSG00000035769	chr9:119357381-119357381	1	1844	2291	2084	1950	1472	1609	1550	1686	1830	1766	1709	1910
ENSMUST00000049411	chr14:50924968-50927139	Apex1	ENSMUSG00000035960	chr14:50924968-50924968	1	360	396	380	376	582	475	474	779	388	323	464	443
ENSMUST00000141883	chr4:155839680-155842130	Mxra8	ENSMUSG00000029070	chr4:155839680-155839680	1	123	98	102	152	92	75	74	56	80	126	104	80
ENSMUST00000105579	chr4:155992872-156010210	Sdf4	ENSMUSG00000029076	chr4:155992872-155992872	1	1540	1831	1782	1911	1618	1831	1741	1495	1845	2152	2429	1966
ENSMUST00000112877	chr2:38723370-38927688	Nr6a1	ENSMUSG00000063972	chr2:38927688-38927688	-1	554	482	326	331	160	154	142	162	210	222	214	186
ENSMUST00000189944	chr15:75596628-75598213	Gpihbp1	ENSMUSG00000022579	chr15:75596628-75596628	1	282	246	186	231	44	35	22	20	54	79	60	42
ENSMUST00000023237	chr15:75890964-75894481	Naprt1	ENSMUSG00000022574	chr15:75894481-75894481	-1	2372	2260	2354	1984	1374	1759	1633	458	1774	2282	1984	1523
ENSMUST00000023238	chr15:75862339-75867404	Gsdmd	ENSMUSG00000022575	chr15:75862339-75862339	1	692	564	652	624	1492	1212	1346	761	1256	1152	1220	1120
ENSMUST00000023231	chr15:75924684-75929730	Tsta3	ENSMUSG00000022570	chr15:75929730-75929730	-1	166	306	268	322	366	362	419	352	325	270	439	328
ENSMUST00000053918	chr15:75916463-75921560	Pycrl	ENSMUSG00000022571	chr15:75921560-75921560	-1	363	374	290	288	246	282	265	172	272	326	348	306
ENSMUST00000107153	chr7:97579897-97692778	Rsf1	ENSMUSG00000035623	chr7:97579897-97579897	1	336	456	296	380	308	284	260	268	254	301	243	246
ENSMUST00000038523	chr10:84917616-85016446	Ric8b	ENSMUSG00000035620	chr10:84917616-84917616	1	162	229	165	166	181	173	158	192	188	188	173	198
ENSMUST00000048702	chr13:93147400-93192283	Papd4	ENSMUSG00000042167	chr13:93192283-93192283	-1	418	516	414	452	406	380	396	458	354	388	413	398
ENSMUST00000111123	chr12:8674134-8751454	Pum2	ENSMUSG00000020594	chr12:8674134-8674134	1	1371	1844	1371	1686	2978	2107	2380	3596	1672	1600	1462	1820
ENSMUST00000160348	chr12:8771803-8790448	Sdc1	ENSMUSG00000020592	chr12:8771803-8771803	1	5030	5380	5030	5242	5730	4826	5380	7936	3639	3639	3970	3970
ENSMUST00000111067	chr12:16535669-16589770	Lpin1	ENSMUSG00000020593	chr12:16589770-16589770	-1	4739	2936	918	8527	1288	474	1222	3265	524	863	658	1341
ENSMUST00000048519	chr12:35047189-35147469	Snx13	ENSMUSG00000020590	chr12:35047189-35047189	1	628	917	744	891	830	698	744	838	731	662	664	709
ENSMUST00000020948	chr11:109932190-109995845	Abca8b	ENSMUSG00000020620	chr11:109995845-109995845	-1	1978	2184	1672	2026	450	862	617	245	927	1309	948	676
ENSMUST00000020947	chr12:10390780-10395562	Rdh14	ENSMUSG00000020621	chr12:10390780-10390780	1	366	263	348	250	286	278	288	312	394	354	368	334
ENSMUST00000020949	chr11:110399122-110513641	Map2k6	ENSMUSG00000020623	chr11:110399122-110399122	1	123	86	58	105	28	48	41	18	46	62	58	66
ENSMUST00000134701	chr3:152178511-152210279	Dnajb4	ENSMUSG00000028035	chr3:152210279-152210279	-1	480	426	530	448	554	762	641	378	740	724	820	720
ENSMUST00000020957	chr12:28675231-28682175	Adi1	ENSMUSG00000020629	chr12:28675231-28675231	1	2822	2396	2609	2441	872	1682	1051	506	1578	2220	1694	1179
ENSMUST00000029671	chr3:151730922-151749910	Ifi44	ENSMUSG00000028037	chr3:151749910-151749910	-1	286	296	310	278	15125	6329	8920	1768	4465	2942	5256	3596
ENSMUST00000169172	chr3:132684144-132838506	Tbck	ENSMUSG00000028030	chr3:132684144-132684144	1	67	131	92	122	132	108	130	102	68	90	56	127
ENSMUST00000029667	chr1:21398403-21961581	Kcnq5	ENSMUSG00000028033	chr1:21961581-21961581	-1	48	64	54	42	62	36	66	60	58	22	42	42
ENSMUST00000029666	chr3:131564768-131643670	Papss1	ENSMUSG00000028032	chr3:131564768-131564768	1	352	368	274	282	310	313	315	366	304	328	502	588
ENSMUST00000013842	chr1:172196728-172206804	Pea15a	ENSMUSG00000013698	chr1:172206804-172206804	-1	325	338	248	270	647	620	534	588	497	334	373	277
ENSMUST00000018593	chr11:70970213-70977833	Rpain	ENSMUSG00000018449	chr11:70970213-70970213	1	352	245	318	247	158	176	126	112	216	230	288	228
ENSMUST00000108523	chr11:71007164-71019242	Derl2	ENSMUSG00000018442	chr11:71019242-71019242	-1	2090	1454	1557	1769	1609	1472	1428	1360	1912	1730	2387	2190
ENSMUST00000078528	chr11:70977836-70983026	C1qbp	ENSMUSG00000018446	chr11:70983026-70983026	-1	1108	752	986	982	838	881	852	1619	1071	927	1000	1072
ENSMUST00000034964	chr9:64281607-64304792	Tipin	ENSMUSG00000032397	chr9:64281607-64281607	1	42	52	40	54	102	85	80	82	98	84	102	90
ENSMUST00000068367	chr9:64306757-64341288	Dis3l	ENSMUSG00000032396	chr9:64341288-64341288	-1	366	369	406	406	278	346	348	218	302	366	268	300
ENSMUST00000034960	chr9:65032458-65082650	Dpp8	ENSMUSG00000032393	chr9:65032458-65032458	1	471	646	679	696	778	802	850	778	732	726	597	897
ENSMUST00000069000	chr9:65214690-65239219	Parp16	ENSMUSG00000032392	chr9:65214690-65214690	1	476	416	415	270	233	324	410	109	479	450	416	323
ENSMUST00000064200	chr15:97964229-97970286	Tmem106c	ENSMUSG00000052369	chr15:97964229-97964229	1	294	266	253	195	181	182	161	144	190	228	204	186
ENSMUST00000034965	chr9:64179297-64182684	Snapc5	ENSMUSG00000032398	chr9:64179297-64179297	1	218	129	228	138	102	130	128	66	219	217	190	134
ENSMUST00000134479	chr19:4007497-4012666	Ndufv1	ENSMUSG00000037916	chr19:4012666-4012666	-1	2121	2036	1886	2010	1458	1484	1321	1546	1535	1414	1760	1635
ENSMUST00000059372	chr2:131298064-131352881	Rnf24	ENSMUSG00000048911	chr2:131352881-131352881	-1	118	404	188	260	260	144	170	358	128	90	126	167
ENSMUST00000076840	chr17:62604184-62881317	Efna5	ENSMUSG00000048915	chr17:62881317-62881317	-1	44	34	46	30	82	77	112	126	52	60	64	69
ENSMUST00000115609	chr16:18407346-18426852	Comt	ENSMUSG00000000326	chr16:18426852-18426852	-1	7341	13937	13937	13937	6938	8527	7341	4458	10944	16327	10346	6528
ENSMUST00000114242	chr17:34112023-34121747	Brd2	ENSMUSG00000024335	chr17:34121747-34121747	-1	1176	1723	1643	1746	1804	1714	1804	2034	1483	1466	1374	1476
ENSMUST00000099441	chr13:64096310-64129330	Slc35d2	ENSMUSG00000033114	chr13:64129330-64129330	-1	590	582	484	458	264	302	262	154	399	436	356	306
ENSMUST00000112669	chr14:12284209-12303231	3830406C13Rik	ENSMUSG00000033111	chr14:12284209-12284209	1	434	230	383	328	275	290	284	175	364	404	438	292
ENSMUST00000005400	chr15:10177238-10329388	Prlr	ENSMUSG00000005268	chr15:10177238-10177238	1	8542	7624	9876	8246	908	958	982	1088	1098	1540	986	891
ENSMUST00000168822	chr16:18811779-18815357	Ufd1l	ENSMUSG00000005262	chr16:18811779-18811779	1	636	518	604	505	647	574	668	724	763	622	713	796
ENSMUST00000025522	chr18:61045150-61085061	Pdgfrb	ENSMUSG00000024620	chr18:61045150-61045150	1	168	180	133	254	68	130	97	62	105	222	190	102
ENSMUST00000025523	chr18:61105572-61131134	Csf1r	ENSMUSG00000024621	chr18:61105572-61105572	1	672	1085	580	900	108	159	146	120	238	180	182	123
ENSMUST00000091884	chr18:61131279-61177050	Hmgxb3	ENSMUSG00000024622	chr18:61177050-61177050	-1	119	250	318	262	318	253	262	380	200	166	184	212
ENSMUST00000150821	chr1:170193420-170214734	Uhmk1	ENSMUSG00000026667	chr1:170214734-170214734	-1	580	864	753	1024	1014	970	1007	1130	716	734	750	880
ENSMUST00000027975	chr2:4919019-4938730	Phyh	ENSMUSG00000026664	chr2:4919019-4919019	1	23755	14006	17720	15198	16434	17720	17720	15198	21000	21000	23755	19007
ENSMUST00000027973	chr2:4881564-4910557	Sephs1	ENSMUSG00000026662	chr2:4881564-4881564	1	388	609	526	592	651	578	566	732	488	478	585	560
ENSMUST00000027974	chr1:170704674-170867771	Atf6	ENSMUSG00000026663	chr1:170867771-170867771	-1	666	1410	1096	1149	1162	990	1130	1144	880	756	946	1380
ENSMUST00000102985	chr2:4989714-5012344	Mcm10	ENSMUSG00000026669	chr2:5012344-5012344	-1	182	216	219	247	89	94	94	78	110	218	192	105
ENSMUST00000004057	chr16:36043844-36071515	Fam162a	ENSMUSG00000003955	chr16:36071515-36071515	-1	658	483	512	399	1041	847	835	1283	898	657	881	920
ENSMUST00000106177	chr11:120653788-120660606	Notum	ENSMUSG00000042988	chr11:120660606-120660606	-1	604	532	822	690	44	129	92	26	96	330	150	74
ENSMUST00000062606	chr5:136038496-136045303	Upk3b	ENSMUSG00000042985	chr5:136038496-136038496	1	33	70	35	82	1	0	5	0	0	34	49	1
ENSMUST00000048162	chr4:129461581-129488498	Bsdc1	ENSMUSG00000040859	chr4:129461581-129461581	1	842	912	940	984	944	886	1068	806	839	852	860	944
ENSMUST00000161859	chr5:146209192-146221555	Rnf6	ENSMUSG00000029634	chr5:146221555-146221555	-1	604	572	494	596	396	454	481	444	389	383	413	385
ENSMUST00000041231	chr11:30771726-30880361	Psme4	ENSMUSG00000040850	chr11:30771726-30771726	1	1508	2942	1939	2700	4202	3201	3751	2660	1964	1992	2830	3547
ENSMUST00000112334	chrX:162411954-162643649	Reps2	ENSMUSG00000040855	chrX:162643649-162643649	-1	404	830	516	810	550	578	449	355	480	504	560	634
ENSMUST00000045847	chr7:25242561-25250761	Erf	ENSMUSG00000040857	chr7:25250761-25250761	-1	436	607	511	596	481	398	396	488	391	388	344	380
ENSMUST00000068317	chr5:145977196-146009617	Cyp3a25	ENSMUSG00000029630	chr5:146009617-146009617	-1	13247	13247	8246	9424	322	582	458	310	1488	2004	1210	726
ENSMUST00000109309	chr15:89499623-89560261	Shank3	ENSMUSG00000022623	chr15:89499623-89499623	1	172	136	139	105	98	120	114	124	94	152	112	118
ENSMUST00000172202	chr4:132351772-132353382	Gm17300	ENSMUSG00000091021	chr4:132351772-132351772	1	53	34	40	21	64	46	64	106	38	36	46	60
ENSMUST00000031637	chr6:11900373-11907446	Ndufa4	ENSMUSG00000029632	chr6:11907446-11907446	-1	6762	4289	5255	2762	3166	3232	3166	1592	4840	4465	5400	4568
ENSMUST00000023294	chr15:89582533-89591923	Rabl2	ENSMUSG00000022621	chr15:89591923-89591923	-1	58	46	60	64	58	36	40	52	71	53	48	51
ENSMUST00000027251	chr1:38052787-38129662	Rev1	ENSMUSG00000026082	chr1:38129662-38129662	-1	246	240	266	222	286	247	240	350	299	245	318	282
ENSMUST00000027252	chr1:37998010-38055579	Eif5b	ENSMUSG00000026083	chr1:37998010-37998010	1	2024	1459	1739	1538	1764	2024	2040	2182	2398	2125	2527	1890
ENSMUST00000027256	chr1:37890477-37898535	Mrpl30	ENSMUSG00000026087	chr1:37890477-37890477	1	940	658	752	602	975	882	988	741	1196	988	1270	974
ENSMUST00000003468	chr7:25009853-25072369	Grik5	ENSMUSG00000003378	chr7:25072369-25072369	-1	433	191	361	293	82	138	123	108	244	343	213	164
ENSMUST00000022356	chr14:20548912-20607228	Usp54	ENSMUSG00000034235	chr14:20607228-20607228	-1	144	102	114	136	110	98	112	106	108	105	104	110
ENSMUST00000032802	chr7:29768552-29779821	Zfp84	ENSMUSG00000046185	chr7:29768552-29768552	1	97	112	134	106	106	119	108	94	112	123	104	105
ENSMUST00000099173	chr2:154871410-154892935	Eif2s2	ENSMUSG00000074656	chr2:154892935-154892935	-1	1939	2004	2167	1618	3494	2978	3366	5256	3366	2318	3406	3091
ENSMUST00000009256	chr6:120836230-120892842	Bcl2l13	ENSMUSG00000009112	chr6:120836230-120836230	1	606	808	713	810	634	651	640	724	575	536	527	651
ENSMUST00000100235	chr11:115187487-115247023	Tmem104	ENSMUSG00000045980	chr11:115187487-115187487	1	122	152	206	200	197	196	206	184	178	184	188	222
ENSMUST00000154594	chr16:20668313-20679395	Eif4g1	ENSMUSG00000045983	chr16:20668313-20668313	1	3400	7945	6316	7341	9858	11588	10944	11588	6938	6748	6528	10944
ENSMUST00000030799	chr5:24445458-24447854	Tmub1	ENSMUSG00000028958	chr5:24447854-24447854	-1	152	139	138	128	136	138	139	141	144	115	186	108
ENSMUST00000115043	chr5:24438440-24445194	Fastk	ENSMUSG00000028959	chr5:24445194-24445194	-1	880	686	713	738	726	692	802	1020	878	796	813	874
ENSMUST00000068825	chr5:24685815-24710555	Nub1	ENSMUSG00000028954	chr5:24685815-24685815	1	433	571	627	625	1086	879	938	908	698	657	734	686
ENSMUST00000030797	chr4:151047300-151057953	Vamp3	ENSMUSG00000028955	chr4:151057953-151057953	-1	197	196	160	208	204	188	150	212	181	173	208	153
ENSMUST00000155389	chr4:152019774-152027661	Zbtb48	ENSMUSG00000028952	chr4:152027661-152027661	-1	324	269	288	268	138	184	171	136	236	288	224	232
ENSMUST00000030795	chr5:24565341-24577467	Abcf2	ENSMUSG00000028953	chr5:24577467-24577467	-1	340	534	493	565	800	706	766	1044	693	568	706	746
ENSMUST00000053872	chr3:95228732-95236409	Cdc42se1	ENSMUSG00000046722	chr3:95228732-95228732	1	232	304	288	315	469	452	446	556	417	355	434	418
ENSMUST00000139727	chr18:36345619-36366720	Cystm1	ENSMUSG00000046727	chr18:36345619-36345619	1	211	180	120	134	192	156	152	254	174	170	158	158
ENSMUST00000129564	chr3:90265185-90280669	Dennd4b	ENSMUSG00000042404	chr3:90265185-90265185	1	272	162	190	206	136	162	156	86	192	213	128	167
ENSMUST00000109605	chr15:80255184-80257540	Atf4	ENSMUSG00000042406	chr15:80255184-80255184	1	1523	1402	1850	1702	2282	1865	1884	3079	1865	1574	1746	1804
ENSMUST00000046751	chr4:127077383-127124370	Zmym6	ENSMUSG00000042408	chr4:127077383-127077383	1	229	139	176	146	221	246	219	170	212	204	129	210
ENSMUST00000142363	chr7:105640562-105659042	Dnhd1	ENSMUSG00000030882	chr7:105640562-105640562	1	133	94	98	66	140	112	142	139	188	98	106	196
ENSMUST00000002855	chr7:45872772-45883731	Kdelr1	ENSMUSG00000002778	chr7:45872772-45872772	1	1230	1198	1242	1198	1361	1391	1382	1660	1480	1430	1741	1639
ENSMUST00000142541	chr8:123062942-123079987	Spg7	ENSMUSG00000000738	chr8:123062942-123062942	1	630	674	706	680	532	556	524	432	563	544	586	547
ENSMUST00000000755	chr8:123142847-123158270	Sult5a1	ENSMUSG00000000739	chr8:123158270-123158270	-1	248	134	360	222	40	34	28	46	78	102	45	31
ENSMUST00000053033	chr1:97606318-97662074	D1Ertd622e	ENSMUSG00000044768	chr1:97662074-97662074	-1	235	206	218	220	344	281	292	438	363	253	315	356
ENSMUST00000059052	chr16:56032609-56037819	Trmt10c	ENSMUSG00000044763	chr16:56037819-56037819	-1	180	208	256	239	296	221	279	398	264	272	262	222
ENSMUST00000038336	chr15:44457553-44597137	Pkhd1l1	ENSMUSG00000038725	chr15:44457553-44457553	1	92	110	110	102	68	36	26	0	41	115	64	42
ENSMUST00000098065	chr4:57717657-57856922	Akap2	ENSMUSG00000038729	chr4:57717657-57717657	1	114	177	98	148	711	492	516	954	318	210	248	382
ENSMUST00000006462	chr1:74279840-74284738	Aamp	ENSMUSG00000006299	chr1:74284738-74284738	-1	1956	2009	1865	1917	1678	1613	1643	1492	1759	1714	1824	1934
ENSMUST00000056433	chr2:31152316-31218775	Gpr107	ENSMUSG00000000194	chr2:31152316-31152316	1	276	304	299	316	500	479	538	494	464	325	408	377
ENSMUST00000173151	chr17:33360507-33394378	Zfp101	ENSMUSG00000055240	chr17:33394378-33394378	-1	308	168	226	118	108	105	90	122	142	184	128	156
ENSMUST00000093802	chr9:87189577-87255536	Cep162	ENSMUSG00000056919	chr9:87255536-87255536	-1	97	62	82	78	129	116	127	102	133	105	68	132
ENSMUST00000071857	chr19:5651185-5663707	Sipa1	ENSMUSG00000056917	chr19:5663707-5663707	-1	291	288	248	302	264	325	237	236	223	300	234	185
ENSMUST00000054960	chr8:126588296-126593986	Irf2bp2	ENSMUSG00000051495	chr8:126593986-126593986	-1	2178	1788	1212	1512	1466	995	1448	1678	743	822	724	1048
ENSMUST00000048197	chr19:4425459-4439432	Rhod	ENSMUSG00000041845	chr19:4439432-4439432	-1	354	625	520	418	364	408	390	290	546	452	454	478
ENSMUST00000069536	chr6:72626378-72789254	Tcf7l1	ENSMUSG00000055799	chr6:72789254-72789254	-1	119	142	92	164	58	62	52	50	68	92	84	66
ENSMUST00000163095	chr12:101039409-101083702	Smek1	ENSMUSG00000041846	chr12:101083702-101083702	-1	1054	1218	1250	1250	1108	1371	1142	1064	1304	1382	1318	1120
ENSMUST00000067258	chr11:43774606-43901210	Adra1b	ENSMUSG00000050541	chr11:43901210-43901210	-1	2888	1686	1846	1497	384	765	530	71	830	1390	944	648
ENSMUST00000129082	chr2:147944740-147976185	9030622O22Rik	ENSMUSG00000086141	chr2:147976185-147976185	-1	153	89	150	80	16	30	22	8	30	72	41	47
ENSMUST00000087321	chr19:36731737-36736653	Ppp1r3c	ENSMUSG00000067279	chr19:36736653-36736653	-1	700	1010	1222	924	382	1010	748	80	886	1295	1419	832
ENSMUST00000086519	chr5:115559467-115563727	Rplp0	ENSMUSG00000067274	chr5:115559467-115559467	1	3596	4938	4748	4748	9428	9428	9880	10370	10370	8248	10370	10370
ENSMUST00000114202	chr1:60343323-60372707	Cyp20a1	ENSMUSG00000049439	chr1:60343323-60343323	1	276	224	245	277	322	298	340	341	299	266	342	312
ENSMUST00000070283	chr1:138963436-139063719	Dennd1b	ENSMUSG00000056268	chr1:138963436-138963436	1	299	327	330	330	396	374	386	452	350	262	292	373
ENSMUST00000106736	chr3:106721893-106736577	Lrif1	ENSMUSG00000056260	chr3:106721893-106721893	1	416	371	399	362	372	390	390	402	400	444	436	386
ENSMUST00000101472	chr12:40035822-40038025	Arl4a	ENSMUSG00000047446	chr12:40038025-40038025	-1	695	524	571	402	501	475	666	746	504	692	683	704
ENSMUST00000055693	chr4:96568429-96591578	Cyp2j9	ENSMUSG00000015224	chr4:96591578-96591578	-1	244	342	274	274	119	138	130	146	152	168	178	216
ENSMUST00000156636	chr1:66175273-66380617	Map2	ENSMUSG00000015222	chr1:66175273-66175273	1	136	92	145	149	88	112	114	102	89	106	110	82
ENSMUST00000181286	chr3:7612705-7690001	Gm16685	ENSMUSG00000097804	chr3:7612705-7612705	1	26	0	0	42	84	93	39	90	66	46	64	97
ENSMUST00000111603	chr14:52110704-52161307	Rpgrip1	ENSMUSG00000057132	chr14:52110704-52110704	1	95	19	23	16	16	12	22	6	77	42	71	38
ENSMUST00000039782	chr2:160946978-161109022	Chd6	ENSMUSG00000057133	chr2:161109022-161109022	-1	577	392	436	431	181	202	254	195	270	383	192	287
ENSMUST00000145963	chr18:80206795-80223533	Txnl4a	ENSMUSG00000057130	chr18:80206795-80206795	1	241	188	207	168	217	253	256	156	277	291	324	263
ENSMUST00000123019	chr6:34863146-34871587	Tmem140	ENSMUSG00000057137	chr6:34863146-34863146	1	596	690	416	364	1106	792	906	970	849	644	640	444
ENSMUST00000075686	chr10:67544512-67548955	Ado	ENSMUSG00000057134	chr10:67548955-67548955	-1	268	312	321	306	342	340	346	322	256	298	318	300
ENSMUST00000034775	chr9:62791832-62811648	Fem1b	ENSMUSG00000032244	chr9:62811648-62811648	-1	242	352	300	382	592	470	472	600	375	320	364	332
ENSMUST00000096269	chr19:8335371-8405111	Slc22a30	ENSMUSG00000052562	chr19:8405111-8405111	-1	3322	4113	4202	3701	288	494	320	212	520	1272	674	362
ENSMUST00000117859	chr11:51650954-51657681	D930048N14Rik	ENSMUSG00000052563	chr11:51650954-51650954	1	340	214	306	143	164	222	148	94	368	240	328	186
ENSMUST00000085741	chr12:9029997-9036394	Ttc32	ENSMUSG00000066637	chr12:9029997-9029997	1	242	208	246	158	233	281	284	185	301	282	324	318
ENSMUST00000064495	chr8:84990595-85003364	Hook2	ENSMUSG00000052566	chr8:84990595-84990595	1	397	564	433	444	486	478	448	379	430	319	439	440
ENSMUST00000045301	chr13:23555087-23555830	Hist1h1d	ENSMUSG00000052565	chr13:23555087-23555087	1	0	0	1	0	92	77	84	113	44	22	17	12
ENSMUST00000172522	chr16:26714446-26755491	Gm20319	ENSMUSG00000092545	chr16:26755491-26755491	-1	935	657	790	784	257	363	318	181	567	836	582	404
ENSMUST00000165007	chr17:46674550-46680930	Klhdc3	ENSMUSG00000063576	chr17:46680930-46680930	-1	706	816	752	770	701	728	760	838	740	732	706	792
ENSMUST00000173547	chr14:59201209-59223214	Rcbtb1	ENSMUSG00000035469	chr14:59201209-59201209	1	938	1042	1106	1009	915	938	928	865	836	882	932	962
ENSMUST00000165316	chr13:49682100-49734267	Iars	ENSMUSG00000037851	chr13:49682100-49682100	1	566	732	670	716	762	792	803	1140	589	610	610	732
ENSMUST00000100802	chr11:77686155-77712741	Nufip2	ENSMUSG00000037857	chr11:77686155-77686155	1	350	590	430	390	451	466	378	516	418	364	404	366
ENSMUST00000041640	chr12:36157124-36197291	Ankmy2	ENSMUSG00000036188	chr12:36157124-36157124	1	192	124	145	146	105	133	123	80	148	168	166	130
ENSMUST00000038423	chr16:23609919-23614222	Rtp4	ENSMUSG00000033355	chr16:23609919-23609919	1	440	336	410	218	1442	1144	1222	1060	1222	1140	1228	996
ENSMUST00000049151	chr15:94522688-94543547	Pus7l	ENSMUSG00000033356	chr15:94543547-94543547	-1	49	32	52	42	62	77	69	82	56	41	54	64
ENSMUST00000046963	chr11:65688243-65788297	Map2k4	ENSMUSG00000033352	chr11:65788297-65788297	-1	692	706	814	736	893	851	838	1296	878	851	776	906
ENSMUST00000023117	chr15:81865319-81871911	Phf5a	ENSMUSG00000061360	chr15:81871911-81871911	-1	381	364	400	334	451	528	473	498	600	538	619	582
ENSMUST00000036470	chr2:119017779-119029393	Ccdc32	ENSMUSG00000039983	chr2:119029393-119029393	-1	114	112	114	112	119	146	123	140	136	161	172	148
ENSMUST00000045521	chr19:12466341-12501996	Dtx4	ENSMUSG00000039982	chr19:12501996-12501996	-1	404	504	392	371	142	244	198	136	270	302	301	206
ENSMUST00000039484	chr10:7832470-7870397	Zc3h12d	ENSMUSG00000039981	chr10:7832470-7832470	1	102	62	85	85	94	108	105	98	128	120	94	124
ENSMUST00000118174	chr5:20758663-20882124	Phtf2	ENSMUSG00000039987	chr5:20882124-20882124	-1	129	212	126	156	124	104	131	119	114	112	116	146
ENSMUST00000054080	chr6:148921035-148946467	Fam60a	ENSMUSG00000039985	chr6:148946467-148946467	-1	29	27	32	30	112	97	90	116	70	41	66	72
ENSMUST00000026665	chr11:119077573-119086221	Cbx4	ENSMUSG00000039989	chr11:119086221-119086221	-1	398	263	416	425	320	306	255	184	426	471	406	356
ENSMUST00000164582	chr3:157947414-158005910	Ankrd13c	ENSMUSG00000039988	chr3:157947414-157947414	1	273	340	296	286	244	280	282	238	233	270	226	238
ENSMUST00000075872	chr4:94942040-94979100	Mysm1	ENSMUSG00000062627	chr4:94979100-94979100	-1	568	498	498	500	511	440	506	573	490	411	426	498
ENSMUST00000067328	chr19:39608842-39649051	Cyp2c67	ENSMUSG00000062624	chr19:39649051-39649051	-1	3130	3050	4113	3494	641	1819	787	440	1992	4748	2734	856
ENSMUST00000074606	chr2:60251993-60284488	Cd302	ENSMUSG00000060703	chr2:60284488-60284488	-1	5884	5710	5884	4169	3786	5016	4723	2387	6498	7908	6720	4636
ENSMUST00000071949	chr5:36747374-36748679	Bloc1s4	ENSMUSG00000060708	chr5:36748679-36748679	-1	142	192	189	198	229	207	202	334	194	137	215	230
ENSMUST00000181620	chr5:104525735-104554211	D930016D06Rik	ENSMUSG00000097392	chr5:104525735-104525735	1	354	328	376	312	362	348	372	368	394	311	348	348
ENSMUST00000131032	chr19:44562850-44563952	Hif1an	ENSMUSG00000036450	chr19:44562850-44562850	1	399	492	401	556	503	482	466	476	343	358	350	354
ENSMUST00000145090	chr18:38601534-38645922	Arhgap26	ENSMUSG00000036452	chr18:38601534-38601534	1	363	292	401	322	246	206	215	200	216	168	168	176
ENSMUST00000041641	chr17:25959556-25985680	Capn15	ENSMUSG00000037326	chr17:25985680-25985680	-1	184	206	214	206	185	166	188	195	141	148	106	212
ENSMUST00000063502	chr3:103800605-103809378	Dclre1b	ENSMUSG00000027845	chr3:103809378-103809378	-1	80	117	89	106	76	67	88	120	71	68	90	83
ENSMUST00000146071	chr3:103859795-103912244	Ptpn22	ENSMUSG00000027843	chr3:103859795-103859795	1	31	40	32	46	84	74	72	78	77	68	64	74
ENSMUST00000021166	chr11:116645595-116654313	Cygb	ENSMUSG00000020810	chr11:116654313-116654313	-1	166	152	141	224	52	52	62	52	56	130	134	76
ENSMUST00000154145	chr3:103733700-103737968	Olfml3	ENSMUSG00000027848	chr3:103737968-103737968	-1	59	42	42	71	18	20	32	14	29	108	96	27
ENSMUST00000139954	chr11:116852440-116874712	Mfsd11	ENSMUSG00000020818	chr11:116852440-116852440	1	197	220	274	222	318	264	268	326	260	265	297	284
ENSMUST00000034326	chr8:69791163-69807749	Atp13a1	ENSMUSG00000031862	chr8:69791163-69791163	1	730	1054	918	974	1120	1099	1327	1476	1066	958	1059	1213
ENSMUST00000034328	chr8:68793929-68829410	Ints10	ENSMUSG00000031864	chr8:68793929-68793929	1	89	100	100	90	125	115	128	144	128	120	156	128
ENSMUST00000077407	chr6:83165920-83200116	Dctn1	ENSMUSG00000031865	chr6:83165920-83165920	1	514	544	560	590	684	658	684	687	574	574	610	678
ENSMUST00000111349	chr2:91257329-91264679	Pacsin3	ENSMUSG00000027257	chr2:91257329-91257329	1	806	800	868	746	816	890	881	767	938	938	974	891
ENSMUST00000166915	chr1:133603871-133610291	Snrpe	ENSMUSG00000090553	chr1:133610291-133610291	-1	284	269	302	230	363	422	366	309	478	444	534	396
ENSMUST00000120722	chrX:107782751-107816334	2610002M06Rik	ENSMUSG00000031242	chrX:107816334-107816334	-1	537	571	650	578	724	662	682	768	529	548	675	687
ENSMUST00000068999	chr8:40307458-40384662	Micu3	ENSMUSG00000039478	chr8:40307458-40307458	1	224	218	204	178	191	174	178	234	204	208	190	232
ENSMUST00000052449	chr16:5050068-5086285	Ubn1	ENSMUSG00000039473	chr16:5050068-5050068	1	440	566	431	469	520	458	466	503	408	446	385	478
ENSMUST00000043964	chr5:36966104-36988982	Wfs1	ENSMUSG00000039474	chr5:36988982-36988982	-1	148	204	191	206	263	226	306	370	212	160	265	376
ENSMUST00000037376	chr6:83794982-83802556	Nagk	ENSMUSG00000034744	chr6:83794982-83794982	1	290	202	254	234	192	235	202	171	222	256	270	201
ENSMUST00000072744	chr12:87238875-87266286	Vipas39	ENSMUSG00000021038	chr12:87266286-87266286	-1	264	175	238	220	201	207	226	163	264	270	213	188
ENSMUST00000021428	chr12:87449936-87472299	Snw1	ENSMUSG00000021039	chr12:87472299-87472299	-1	288	337	352	419	446	427	446	428	386	386	432	336
ENSMUST00000021424	chr12:87305058-87388355	Sptlc2	ENSMUSG00000021036	chr12:87388355-87388355	-1	416	359	460	446	1028	994	968	1174	718	552	880	824
ENSMUST00000121927	chr16:76287400-76373827	Nrip1	ENSMUSG00000048490	chr16:76373827-76373827	-1	218	290	178	243	265	247	220	454	168	133	156	165
ENSMUST00000063117	chr12:87147707-87164721	Gstz1	ENSMUSG00000021033	chr12:87147707-87147707	1	11588	10944	13212	10346	4739	6036	5910	3359	7126	9400	7608	7126
ENSMUST00000119324	chr10:81621785-81627320	Sirt6	ENSMUSG00000034748	chr10:81627320-81627320	-1	112	80	94	88	116	92	115	98	118	92	96	114
ENSMUST00000031538	chr5:114942158-114949783	2210016L21Rik	ENSMUSG00000029559	chr5:114942158-114942158	1	364	290	315	268	240	258	231	228	315	328	294	257
ENSMUST00000040182	chr11:29373658-29510808	Ccdc88a	ENSMUSG00000032740	chr11:29373658-29373658	1	129	136	124	144	158	123	174	192	138	112	152	146
ENSMUST00000046426	chr5:120534160-120588613	Tpcn1	ENSMUSG00000032741	chr5:120588613-120588613	-1	698	969	1090	1246	472	596	475	247	602	720	641	570
ENSMUST00000031536	chr5:140327674-140331898	Ftsj2	ENSMUSG00000029557	chr5:140331898-140331898	-1	71	62	110	76	85	82	92	78	115	92	138	108
ENSMUST00000031535	chr5:114948980-114971067	Hnf1a	ENSMUSG00000029556	chr5:114971067-114971067	-1	680	641	620	632	470	496	554	352	504	502	364	481
ENSMUST00000047627	chr13:111425680-111490111	Gpbp1	ENSMUSG00000032745	chr13:111490111-111490111	-1	924	1048	924	1182	1362	1230	1267	1361	1151	1260	1480	1176
ENSMUST00000031533	chr6:16833381-16898441	Tfec	ENSMUSG00000029553	chr6:16898441-16898441	-1	120	132	106	120	136	136	144	114	136	125	134	150
ENSMUST00000115467	chr6:17065149-17105823	Tes	ENSMUSG00000029552	chr6:17065149-17065149	1	22	27	22	28	218	189	220	294	206	64	142	138
ENSMUST00000060303	chr18:84011627-84086404	Tshz1	ENSMUSG00000046982	chr18:84086404-84086404	-1	276	264	284	334	196	202	217	182	196	270	181	290
ENSMUST00000050398	chr3:89401004-89411870	Flad1	ENSMUSG00000042642	chr3:89411870-89411870	-1	894	803	715	720	1039	874	1092	1079	1012	914	1079	1132
ENSMUST00000041252	chr5:121598284-121618938	Acad12	ENSMUSG00000042647	chr5:121618938-121618938	-1	82	80	76	130	89	102	108	56	94	98	110	87
ENSMUST00000049308	chr17:27057304-27122223	Itpr3	ENSMUSG00000042644	chr17:27057304-27057304	1	89	94	46	70	82	80	90	104	78	94	52	78
ENSMUST00000171795	chr17:85063477-85090267	Prepl	ENSMUSG00000024127	chr17:85090267-85090267	-1	385	485	509	506	466	461	471	316	445	478	452	537
ENSMUST00000102927	chr17:24073680-24141595	Pdpk1	ENSMUSG00000024122	chr17:24141595-24141595	-1	298	582	390	576	656	588	590	708	376	374	346	514
ENSMUST00000151061	chr17:24163866-24167029	Atp6v0c	ENSMUSG00000024121	chr17:24167029-24167029	-1	2687	2372	2414	2178	3910	3260	3532	5726	3967	3354	3484	3484
ENSMUST00000098630	chr8:72204335-72212837	Cib3	ENSMUSG00000074240	chr8:72212837-72212837	-1	98	119	35	99	8	0	2	8	10	10	8	8
ENSMUST00000089174	chr15:82127922-82142200	Ccdc134	ENSMUSG00000068114	chr15:82127922-82127922	1	43	52	92	62	150	123	154	276	184	119	180	252
ENSMUST00000129346	chr11:100582818-100584786	Dnajc7	ENSMUSG00000014195	chr11:100584786-100584786	-1	1253	938	920	855	884	938	940	859	996	920	984	932
ENSMUST00000170000	chr9:48488709-48495330	Rbm7	ENSMUSG00000042396	chr9:48495330-48495330	-1	544	483	590	542	620	634	592	598	618	518	590	503
ENSMUST00000049382	chr3:90341654-90358120	Gatad2b	ENSMUSG00000042390	chr3:90341654-90341654	1	51	122	92	136	112	108	114	156	54	54	38	77
ENSMUST00000151232	chr4:9448069-9475458	Asph	ENSMUSG00000028207	chr4:9475458-9475458	-1	630	956	688	737	887	976	840	706	923	956	1140	1316
ENSMUST00000048246	chr3:83042247-83049803	Fgb	ENSMUSG00000033831	chr3:83049803-83049803	-1	72775	147932	341028	147932	341028	341028	341028	341028	341028	341028	341028	341028
ENSMUST00000065796	chr19:29251828-29313080	Jak2	ENSMUSG00000024789	chr19:29251828-29251828	1	358	452	343	373	576	469	472	503	430	358	420	344
ENSMUST00000025696	chr19:29020833-29047961	Ak3	ENSMUSG00000024782	chr19:29047961-29047961	-1	6064	6182	5608	6182	4408	5608	5276	3104	6064	6356	5161	5952
ENSMUST00000049572	chr19:34492318-34527474	Lipa	ENSMUSG00000024781	chr19:34527474-34527474	-1	3362	5916	3698	4834	1872	2552	2144	1726	2472	3087	2359	2002
ENSMUST00000050148	chr19:28990494-29017569	Cdc37l1	ENSMUSG00000024780	chr19:28990494-28990494	1	476	430	485	376	471	476	482	486	490	522	518	584
ENSMUST00000025702	chr19:6119399-6128304	Snx15	ENSMUSG00000024787	chr19:6128304-6128304	-1	176	192	256	212	200	220	170	256	204	207	240	275
ENSMUST00000064393	chr19:29101375-29143843	Rcl1	ENSMUSG00000024785	chr19:29101375-29101375	1	1495	1709	1754	1660	1359	1359	1418	1167	1518	1538	1549	1283
ENSMUST00000068054	chr6:83543206-83572504	Stambp	ENSMUSG00000006906	chr6:83572504-83572504	-1	272	219	303	280	221	244	215	230	242	262	213	234
ENSMUST00000072997	chr2:153649450-153687730	Dnmt3b	ENSMUSG00000027478	chr2:153649450-153649450	1	100	82	116	70	68	96	71	36	106	104	114	108
ENSMUST00000028981	chr2:153741274-153773310	Mapre1	ENSMUSG00000027479	chr2:153741274-153741274	1	500	534	486	524	782	720	792	950	670	620	684	684
ENSMUST00000028977	chr2:153291413-153333390	Kif3b	ENSMUSG00000027475	chr2:153291413-153291413	1	112	223	156	274	370	366	364	350	212	196	221	311
ENSMUST00000029358	chr3:69721985-69749042	Nmd3	ENSMUSG00000027787	chr3:69721985-69721985	1	538	454	607	540	525	565	520	590	640	596	668	490
ENSMUST00000029355	chr3:69316861-69560802	Ppm1l	ENSMUSG00000027784	chr3:69316861-69316861	1	208	380	344	334	354	234	268	351	184	206	242	301
ENSMUST00000029353	chr3:69067149-69127113	Kpna4	ENSMUSG00000027782	chr3:69127113-69127113	-1	864	1008	1326	1108	1660	1649	1480	2014	1182	927	1182	1092
ENSMUST00000050385	chr6:129729041-129740484	Klri2	ENSMUSG00000043932	chr6:129740484-129740484	-1	26	0	29	29	72	65	77	75	112	22	71	42
ENSMUST00000025815	chr19:24919916-24961616	Cbwd1	ENSMUSG00000024878	chr19:24961616-24961616	-1	202	228	248	234	246	231	256	245	229	266	252	266
ENSMUST00000025811	chr19:5088538-5092879	Yif1a	ENSMUSG00000024875	chr19:5088538-5088538	1	840	711	1000	973	937	965	995	1064	1020	1012	1136	1244
ENSMUST00000147806	chr19:4003321-4007004	Doc2g	ENSMUSG00000024871	chr19:4003321-4003321	1	64	52	84	60	56	56	57	75	71	76	62	75
ENSMUST00000025804	chr19:5099207-5106996	Rab1b	ENSMUSG00000024870	chr19:5106996-5106996	-1	1986	1775	1958	2075	1193	1286	1333	1365	1553	1604	1514	1340
ENSMUST00000109533	chr2:157418444-157471835	Src	ENSMUSG00000027646	chr2:157418444-157418444	1	67	76	40	79	144	84	104	196	82	68	78	57
ENSMUST00000028125	chr2:33450287-33468532	Zbtb43	ENSMUSG00000026788	chr2:33468532-33468532	-1	602	603	427	569	409	398	426	410	328	390	290	454
ENSMUST00000148072	chr2:22895522-22912699	Pdss1	ENSMUSG00000026784	chr2:22895522-22895522	1	80	70	85	70	105	90	106	154	105	92	146	98
ENSMUST00000014290	chr2:22774094-22875653	Apbb1ip	ENSMUSG00000026786	chr2:22774094-22774094	1	57	77	58	79	64	72	80	62	104	90	53	60
ENSMUST00000114526	chr2:23069068-23114508	Acbd5	ENSMUSG00000026781	chr2:23069068-23069068	1	3452	4043	3130	3866	2014	3594	2361	1039	3650	3594	2379	3050
ENSMUST00000052332	chr1:60409619-60481158	Abi2	ENSMUSG00000026782	chr1:60409619-60409619	1	250	272	214	275	340	248	279	380	250	245	254	288
ENSMUST00000033158	chr7:122067175-122082194	Ubfd1	ENSMUSG00000030870	chr7:122067175-122067175	1	490	598	796	624	1187	1120	1308	1284	882	774	995	1426
ENSMUST00000151530	chr7:122037213-122067011	Ears2	ENSMUSG00000030871	chr7:122067011-122067011	-1	197	170	228	195	240	266	302	272	270	234	290	286
ENSMUST00000033160	chr7:121986722-122021222	Gga2	ENSMUSG00000030872	chr7:122021222-122021222	-1	316	380	352	322	316	386	343	301	308	270	336	346
ENSMUST00000033163	chr7:121034445-121076834	Mettl9	ENSMUSG00000030876	chr7:121034445-121034445	1	741	715	716	676	840	692	728	1106	738	769	888	959
ENSMUST00000124482	chr7:105806658-105811099	Mrpl17	ENSMUSG00000030879	chr7:105811099-105811099	-1	940	670	884	743	1258	1442	1342	1618	1486	1201	1638	1660
ENSMUST00000137167	chr5:114444269-114453149	Mvk	ENSMUSG00000041939	chr5:114444269-114444269	1	434	325	977	597	520	476	413	713	466	679	580	386
ENSMUST00000027697	chr1:132112237-132139684	Cdk18	ENSMUSG00000026437	chr1:132139684-132139684	-1	530	652	507	566	468	488	490	672	488	416	496	584
ENSMUST00000086556	chr1:132007607-132026448	Elk4	ENSMUSG00000026436	chr1:132007607-132007607	1	270	458	303	416	268	210	222	284	128	138	66	172
ENSMUST00000177943	chr1:131962967-131982969	Slc45a3	ENSMUSG00000026435	chr1:131962967-131962967	1	1143	1060	713	1227	831	932	1073	630	756	1079	781	1080
ENSMUST00000189946	chr1:131910534-131932679	Nucks1	ENSMUSG00000026434	chr1:131910534-131910534	1	1182	1170	1132	1309	3321	2224	3050	3750	2379	1796	2361	3321
ENSMUST00000112386	chr1:131867224-131872739	Rab29	ENSMUSG00000026433	chr1:131867224-131867224	1	184	198	218	154	174	148	145	144	178	238	222	188
ENSMUST00000068564	chr1:131176410-131200135	Rassf5	ENSMUSG00000026430	chr1:131200135-131200135	-1	146	284	188	206	122	188	112	122	138	122	108	152
ENSMUST00000190825	chr1:132477365-132504490	Rbbp5	ENSMUSG00000026439	chr1:132477365-132477365	1	322	344	421	330	405	448	446	400	420	430	370	462
ENSMUST00000128176	chr2:130879699-130906356	A730017L22Rik	ENSMUSG00000085566	chr2:130906356-130906356	-1	230	225	247	216	94	136	166	92	146	210	100	176
ENSMUST00000019405	chr8:70905974-70917526	Map1s	ENSMUSG00000019261	chr8:70905974-70905974	1	141	168	154	156	292	256	262	354	212	196	248	218
ENSMUST00000105316	chr10:81745983-81747503	Gm3055	ENSMUSG00000094622	chr10:81747503-81747503	-1	26	0	69	0	62	60	77	0	66	0	0	28
ENSMUST00000114991	chr1:36548642-36558381	Sema4c	ENSMUSG00000026121	chr1:36558381-36558381	-1	76	86	72	101	146	131	110	115	105	90	87	118
ENSMUST00000058714	chr10:43579169-43584262	Cd24a	ENSMUSG00000047139	chr10:43579169-43579169	1	128	92	102	98	172	152	120	281	98	125	110	110
ENSMUST00000159770	chr19:8837687-8840243	Bscl2	ENSMUSG00000071657	chr19:8837687-8837687	1	768	733	762	648	540	674	612	523	744	804	862	766
ENSMUST00000166407	chr19:8871559-8875655	Ubxn1	ENSMUSG00000071655	chr19:8871559-8871559	1	1454	1337	1430	1278	1126	1310	1192	1371	1420	1411	1406	1344
ENSMUST00000096253	chr19:8880016-8880933	AI462493	ENSMUSG00000071654	chr19:8880933-8880933	-1	400	248	383	235	148	226	160	108	301	438	292	252
ENSMUST00000108239	chr11:80089400-80135794	Atad5	ENSMUSG00000017550	chr11:80089400-80089400	1	64	58	62	57	76	80	73	68	60	66	52	62
ENSMUST00000062684	chr4:15265831-15286753	Tmem64	ENSMUSG00000043252	chr4:15265831-15265831	1	908	1158	1120	1034	836	978	714	779	903	962	974	1058
ENSMUST00000057855	chr8:105289924-105296098	Exoc3l	ENSMUSG00000043251	chr8:105296098-105296098	-1	85	90	90	71	40	38	28	22	43	39	62	36
ENSMUST00000062118	chr4:133660387-133672647	Pigv	ENSMUSG00000043257	chr4:133672647-133672647	-1	216	170	244	154	121	136	149	141	164	162	142	162
ENSMUST00000006286	chr11:75630988-75648871	Inpp5k	ENSMUSG00000006127	chr11:75630988-75630988	1	324	282	248	287	148	174	152	166	198	240	217	208
ENSMUST00000014499	chr2:128610104-128687391	Anapc1	ENSMUSG00000014355	chr2:128687391-128687391	-1	699	790	800	910	973	894	1020	713	797	808	790	862
ENSMUST00000025618	chr19:17432832-17837632	Pcsk5	ENSMUSG00000024713	chr19:17837632-17837632	-1	318	297	383	348	867	694	688	1270	344	390	556	815
ENSMUST00000110325	chr2:128818118-128854261	Tmem87b	ENSMUSG00000014353	chr2:128818118-128818118	1	586	448	477	500	1580	952	1459	2398	842	632	800	1368
ENSMUST00000114960	chr16:34152024-34514048	Kalrn	ENSMUSG00000061751	chr16:34514048-34514048	-1	506	621	500	619	348	360	380	130	394	488	442	576
ENSMUST00000009236	chr10:75893398-75895941	Derl3	ENSMUSG00000009092	chr10:75893398-75893398	1	6	124	96	78	621	592	580	310	546	594	878	1356
ENSMUST00000109897	chr11:4986824-5042729	Ap1b1	ENSMUSG00000009090	chr11:4986824-4986824	1	918	950	983	1026	865	1046	964	915	1081	1190	1096	1100
ENSMUST00000073388	chr11:117825924-117839908	Afmid	ENSMUSG00000017718	chr11:117825924-117825924	1	2792	1472	1992	2062	92	284	136	78	434	1146	326	106
ENSMUST00000033230	chr11:117867952-117873459	Tha1	ENSMUSG00000017713	chr11:117873459-117873459	-1	164	106	142	116	125	151	142	119	212	235	212	239
ENSMUST00000132676	chr11:117986292-118024011	Pgs1	ENSMUSG00000017715	chr11:117986292-117986292	1	200	275	281	250	494	412	452	820	316	233	356	371
ENSMUST00000019722	chr17:56067045-56075028	Ubxn6	ENSMUSG00000019578	chr17:56075028-56075028	-1	654	740	696	713	800	733	741	772	692	594	808	806
ENSMUST00000058038	chr7:127607031-127614433	Zfp629	ENSMUSG00000045639	chr7:127614433-127614433	-1	382	304	306	396	205	218	212	150	262	292	192	223
ENSMUST00000019721	chr6:5483351-5496309	Pdk4	ENSMUSG00000019577	chr6:5496309-5496309	-1	584	593	315	426	1336	667	1939	10968	344	198	266	628
ENSMUST00000189680	chr1:71888112-71891204	RP23-214P23.2	ENSMUSG00000099707	chr1:71888112-71888112	1	224	156	336	200	466	348	402	250	423	270	455	537
ENSMUST00000059468	chr11:78750506-78751729	Fam58b	ENSMUSG00000049489	chr11:78751729-78751729	-1	158	106	102	96	156	126	128	93	140	113	124	134
ENSMUST00000003320	chr16:20498817-20509955	Eif2b5	ENSMUSG00000003235	chr16:20498817-20498817	1	442	616	526	574	762	737	726	882	686	566	722	700
ENSMUST00000072383	chr17:66111546-66120503	Wash	ENSMUSG00000024101	chr17:66111546-66111546	1	398	323	302	292	232	221	205	270	223	224	280	192
ENSMUST00000058162	chr11:120625117-120633600	Mafg	ENSMUSG00000051510	chr11:120633600-120633600	-1	2020	1814	1512	1604	1312	1098	1182	1385	1238	1273	991	1268
ENSMUST00000037397	chr9:8076633-8134294	AK129341	ENSMUSG00000040729	chr9:8134294-8134294	-1	89	40	54	72	78	84	94	114	89	68	99	56
ENSMUST00000040357	chr1:165648945-165708094	Rcsd1	ENSMUSG00000040723	chr1:165708094-165708094	-1	146	122	96	158	46	88	86	61	72	100	86	67
ENSMUST00000046587	chr9:57441328-57468024	Scamp5	ENSMUSG00000040722	chr9:57468024-57468024	-1	155	192	232	232	300	300	305	390	338	272	264	254
ENSMUST00000036328	chr14:55060262-55092324	Zfhx2	ENSMUSG00000040721	chr14:55092324-55092324	-1	226	216	224	192	328	242	304	257	322	260	198	372
ENSMUST00000055372	chr4:11485958-11527621	1110037F02Rik	ENSMUSG00000040720	chr4:11485958-11485958	1	325	388	374	406	494	456	458	498	388	350	374	368
ENSMUST00000043765	chr7:25721498-25754730	Hnrnpul1	ENSMUSG00000040725	chr7:25754730-25754730	-1	1036	1208	1184	1302	1046	1045	1090	1289	938	898	871	1067
ENSMUST00000072289	chr11:78037931-78060434	Flot2	ENSMUSG00000061981	chr11:78037931-78037931	1	720	932	802	847	1285	1267	1174	1508	921	935	1088	1210
ENSMUST00000088610	chr2:156144039-156145797	Romo1	ENSMUSG00000067847	chr2:156144039-156144039	1	787	435	537	200	488	468	434	160	654	674	610	623
ENSMUST00000063886	chr2:48814109-48903269	Acvr2a	ENSMUSG00000052155	chr2:48814109-48814109	1	508	623	632	668	542	569	537	582	516	606	474	471
ENSMUST00000163602	chr10:79526430-79533742	Ppap2c	ENSMUSG00000052151	chr10:79533742-79533742	-1	288	328	476	344	532	516	426	592	479	428	516	511
ENSMUST00000175866	chr3:5218526-5413165	Zfhx4	ENSMUSG00000025255	chr3:5218526-5218526	1	1310	848	787	808	406	471	418	302	500	659	466	517
ENSMUST00000076957	chr16:18220754-18235136	Zdhhc8	ENSMUSG00000060166	chr16:18235136-18235136	-1	154	196	150	154	142	124	162	118	132	144	148	146
ENSMUST00000163492	chr17:45585200-45592575	Slc29a1	ENSMUSG00000023942	chr17:45592575-45592575	-1	6147	4548	3854	5027	1586	2119	2052	640	2354	3260	2336	1902
ENSMUST00000024739	chr17:45567775-45573271	Hsp90ab1	ENSMUSG00000023944	chr17:45573271-45573271	-1	6952	13253	8544	10972	15125	18948	18948	10972	12230	10972	11618	11618
ENSMUST00000024742	chr17:45555716-45563169	Nfkbie	ENSMUSG00000023947	chr17:45555716-45555716	1	24	52	62	42	126	102	103	88	102	77	93	94
ENSMUST00000075829	chr10:95480806-95501927	Mrpl42	ENSMUSG00000062981	chr10:95501927-95501927	-1	970	550	736	470	458	540	498	270	666	772	767	662
ENSMUST00000137437	chr6:21985916-22240003	Cped1	ENSMUSG00000062980	chr6:21985916-21985916	1	517	735	700	864	877	774	761	904	692	724	602	952
ENSMUST00000110483	chr5:151037628-151190269	Stard13	ENSMUSG00000016128	chr5:151190269-151190269	-1	711	732	622	682	364	468	452	230	408	488	312	371
ENSMUST00000072239	chr10:91147571-91171582	Tmpo	ENSMUSG00000019961	chr10:91171582-91171582	-1	667	634	760	684	870	916	836	1007	905	716	790	887
ENSMUST00000020118	chr10:99263231-99267488	Dusp6	ENSMUSG00000019960	chr10:99263231-99263231	1	507	471	814	710	743	709	776	774	720	641	624	658
ENSMUST00000105283	chr10:100015630-100100413	Kitl	ENSMUSG00000019966	chr10:100015630-100015630	1	29	29	29	60	80	68	64	50	32	32	41	44
ENSMUST00000041806	chr12:83688203-83734113	Psen1	ENSMUSG00000019969	chr12:83688203-83688203	1	614	718	788	664	1048	992	1004	1224	921	832	953	938
ENSMUST00000054684	chr11:50025346-50104758	Rnf130	ENSMUSG00000020376	chr11:50025346-50025346	1	1042	1118	1140	1118	795	1076	861	570	1020	1290	1208	913
ENSMUST00000142269	chr11:48800332-48804974	Gnb2l1	ENSMUSG00000020372	chr11:48800332-48800332	1	3784	4530	3957	4166	10298	9812	9812	15006	8856	6912	11525	9812
ENSMUST00000163257	chr13:77708690-78166238	Fam172a	ENSMUSG00000064138	chr13:77708690-77708690	1	393	336	356	408	342	340	354	379	346	372	374	344
ENSMUST00000034698	chr9:21507380-21510186	Tmed1	ENSMUSG00000032180	chr9:21510186-21510186	-1	154	256	196	262	174	154	152	202	152	174	186	184
ENSMUST00000171588	chr15:7154353-7197489	Lifr	ENSMUSG00000054263	chr15:7154353-7154353	1	3576	3386	5704	3728	1138	1418	1253	666	1029	1600	1026	1095
ENSMUST00000019183	chr9:108569892-108572771	Dalrd3	ENSMUSG00000019039	chr9:108569892-108569892	1	756	713	802	769	658	698	721	562	769	826	800	833
ENSMUST00000021380	chr12:59043093-59061461	Trappc6b	ENSMUSG00000020993	chr12:59061461-59061461	-1	390	376	380	320	374	395	368	362	462	398	396	436
ENSMUST00000138762	chr1:155844966-155972887	Cep350	ENSMUSG00000033671	chr1:155972887-155972887	-1	538	744	571	668	711	636	662	648	482	585	498	594
ENSMUST00000027438	chr1:86344719-86359400	Ncl	ENSMUSG00000026234	chr1:86359400-86359400	-1	2789	3126	2760	2904	5250	4834	4932	8908	5138	3542	4285	4040
ENSMUST00000045897	chr1:86526726-86530712	Ptma	ENSMUSG00000026238	chr1:86526726-86526726	1	3738	3484	4646	3118	5726	6030	5548	4646	4920	5128	5027	5548
ENSMUST00000032179	chr6:91013068-91116829	Nup210	ENSMUSG00000030091	chr6:91116829-91116829	-1	240	436	360	442	377	491	402	362	340	412	386	350
ENSMUST00000032185	chr6:91684067-91759063	Slc6a6	ENSMUSG00000030096	chr6:91684067-91684067	1	1310	2224	1382	1858	1540	1170	1361	1978	977	1024	916	862
ENSMUST00000032182	chr6:91489305-91515884	Xpc	ENSMUSG00000030094	chr6:91515884-91515884	-1	236	309	264	356	304	331	294	263	244	263	252	258
ENSMUST00000032183	chr6:91473703-91488459	Tmem43	ENSMUSG00000030095	chr6:91473703-91473703	1	118	131	158	170	410	358	362	416	336	198	257	301
ENSMUST00000024978	chr17:24896500-24897522	Nme3	ENSMUSG00000073435	chr17:24896500-24896500	1	316	292	361	286	110	162	128	48	192	290	260	165
ENSMUST00000177170	chr17:25844771-25861383	Wdr90	ENSMUSG00000073434	chr17:25861383-25861383	-1	142	162	166	152	167	152	198	148	160	155	120	231
ENSMUST00000181014	chr17:24404649-24414429	D330041H03Rik	ENSMUSG00000073437	chr17:24414429-24414429	-1	490	199	296	140	105	107	98	94	166	208	208	151
ENSMUST00000003622	chr16:17925211-17928219	Slc25a1	ENSMUSG00000003528	chr16:17928219-17928219	-1	4452	4452	4030	4452	3395	2572	2687	3156	2572	2464	2966	3354
ENSMUST00000095383	chr10:85102627-85117747	Tmem263	ENSMUSG00000060935	chr10:85102627-85102627	1	280	344	318	280	506	448	465	486	483	424	482	535
ENSMUST00000095978	chr19:53588204-53589067	Nutf2-ps1	ENSMUSG00000071497	chr19:53589067-53589067	-1	503	352	437	358	532	560	550	510	608	586	612	554
ENSMUST00000003621	chr16:17900711-17911348	Dgcr14	ENSMUSG00000003527	chr16:17911348-17911348	-1	119	123	129	79	106	88	100	144	87	112	102	90
ENSMUST00000032477	chr6:122874557-122888934	Necap1	ENSMUSG00000030327	chr6:122874557-122874557	1	509	578	589	605	769	810	857	568	739	783	722	827
ENSMUST00000112925	chr6:115853470-115926699	Ift122	ENSMUSG00000030323	chr6:115853470-115853470	1	76	95	110	98	102	90	107	86	105	90	94	97
ENSMUST00000084141	chr17:21816876-21845759	Zfp820	ENSMUSG00000069743	chr17:21845759-21845759	-1	306	224	266	264	254	220	225	185	280	254	250	236
ENSMUST00000103147	chr11:97703399-97713500	Psmb3	ENSMUSG00000069744	chr11:97703399-97703399	1	1458	1179	1341	1010	1404	1378	1458	1367	1682	1425	1936	1606
ENSMUST00000067386	chr7:27553233-27582099	2310022A10Rik	ENSMUSG00000049643	chr7:27553233-27553233	1	86	104	110	85	136	126	150	186	131	102	119	138
ENSMUST00000108786	chr11:59202486-59205927	Mrpl55	ENSMUSG00000036860	chr11:59202486-59202486	1	364	244	356	222	233	229	223	278	330	388	394	324
ENSMUST00000144030	chr5:100442200-100500639	Lin54	ENSMUSG00000035310	chr5:100500639-100500639	-1	100	144	133	136	114	106	96	148	71	106	74	106
ENSMUST00000127615	chr10:88379132-88414598	Gnptab	ENSMUSG00000035311	chr10:88379132-88379132	1	221	234	218	299	274	294	262	268	223	234	242	208
ENSMUST00000102735	chr2:62046462-62326730	Slc4a10	ENSMUSG00000026904	chr2:62046462-62046462	1	57	0	76	72	0	60	0	24	28	46	0	29
ENSMUST00000131784	chr8:69761326-69791178	Zfp866	ENSMUSG00000043090	chr8:69791178-69791178	-1	218	274	222	210	132	169	176	156	154	204	167	208
ENSMUST00000058914	chr15:99029891-99038105	Tuba1c	ENSMUSG00000043091	chr15:99029891-99029891	1	1672	1530	1844	1519	2362	2107	2062	3652	1992	1582	2530	2084
ENSMUST00000055619	chr11:75164565-75169519	Hic1	ENSMUSG00000043099	chr11:75169519-75169519	-1	71	82	58	68	98	118	90	92	91	102	82	104
ENSMUST00000022875	chr15:27466677-27594909	Ank	ENSMUSG00000022265	chr15:27466677-27466677	1	580	629	679	761	322	450	340	284	427	544	423	469
ENSMUST00000090247	chr15:27730652-28025848	Trio	ENSMUSG00000022263	chr15:28025848-28025848	-1	588	528	466	630	415	298	382	565	235	308	204	311
ENSMUST00000022871	chr15:32920723-33034730	Sdc2	ENSMUSG00000022261	chr15:32920723-32920723	1	4747	4465	5751	5574	2184	3700	2828	1120	3921	6544	4662	3272
ENSMUST00000100339	chr14:101633766-101640686	Commd6	ENSMUSG00000075486	chr14:101640686-101640686	-1	451	304	371	292	248	287	300	190	334	460	460	363
ENSMUST00000119485	chr7:4424770-4445601	Rdh13	ENSMUSG00000008435	chr7:4445601-4445601	-1	139	114	138	102	186	140	147	274	152	121	130	216
ENSMUST00000057258	chr5:38668484-38684750	Zfp518b	ENSMUSG00000046572	chr5:38684750-38684750	-1	31	25	20	42	70	40	66	70	32	37	18	50
ENSMUST00000053265	chr13:35978797-36117357	Lyrm4	ENSMUSG00000046573	chr13:36117357-36117357	-1	131	95	100	89	88	76	96	103	94	92	126	94
ENSMUST00000057293	chr7:45027707-45052881	Prr12	ENSMUSG00000046574	chr7:45052881-45052881	-1	282	334	297	328	220	224	244	152	300	319	204	240
ENSMUST00000124973	chr1:150392838-150449815	Tpr	ENSMUSG00000006005	chr1:150392838-150392838	1	1330	1619	1540	1628	3232	3232	3232	2474	2584	1875	1754	2042
ENSMUST00000005017	chr3:87906321-87916132	Hdgf	ENSMUSG00000004897	chr3:87906321-87906321	1	1886	2755	2160	2179	3262	2784	3193	3586	2374	2260	2466	3081
ENSMUST00000159091	chr3:87922601-87930127	Rrnad1	ENSMUSG00000004896	chr3:87930127-87930127	-1	294	228	263	226	204	191	221	188	246	316	244	212
ENSMUST00000090973	chr3:87971093-87980451	Nes	ENSMUSG00000004891	chr3:87971093-87971093	1	46	64	44	54	70	73	54	80	24	14	28	22
ENSMUST00000039349	chr12:116207050-116263025	Wdr60	ENSMUSG00000042050	chr12:116263025-116263025	-1	32	58	71	66	73	76	76	84	77	55	66	82
ENSMUST00000063982	chr1:64730558-64737751	Fzd5	ENSMUSG00000045005	chr1:64737751-64737751	-1	116	112	126	112	154	134	142	141	138	145	146	127
ENSMUST00000112568	chr2:59612042-59845717	Tanc1	ENSMUSG00000035168	chr2:59612042-59612042	1	264	270	248	316	270	233	233	279	160	158	134	190
ENSMUST00000042985	chr7:35119293-35121926	Cebpa	ENSMUSG00000034957	chr7:35119293-35119293	1	3223	4646	5239	4646	2816	3308	2464	1312	3192	4366	3636	2931
ENSMUST00000057576	chr7:121922839-121981711	Cog7	ENSMUSG00000034951	chr7:121981711-121981711	-1	237	414	302	440	264	256	292	310	222	238	284	352
ENSMUST00000098509	chr7:41478880-41499890	AW146154	ENSMUSG00000074166	chr7:41499890-41499890	-1	168	92	139	124	128	130	130	118	118	204	158	144
ENSMUST00000154942	chr7:41633203-41647548	Zfp788	ENSMUSG00000074165	chr7:41633203-41633203	1	133	82	83	79	92	117	103	115	128	144	116	124
ENSMUST00000117422	chr10:81084324-81098874	Creb3l3	ENSMUSG00000035041	chr10:81098874-81098874	-1	1946	3158	3397	3193	5130	5552	5904	5904	5030	4648	4648	5730
ENSMUST00000109865	chr2:151969398-151973935	Fam110a	ENSMUSG00000027459	chr2:151973935-151973935	-1	49	69	82	50	74	84	78	58	84	79	112	71
ENSMUST00000051490	chr13:58157649-58164693	Idnk	ENSMUSG00000050002	chr13:58157649-58157649	1	540	446	458	354	470	424	422	348	588	549	585	424
ENSMUST00000100951	chr5:107497378-107511207	A830010M20Rik	ENSMUSG00000044060	chr5:107497378-107497378	1	394	314	340	358	149	134	154	149	140	152	89	174
ENSMUST00000050611	chr11:20227037-20249418	Cep68	ENSMUSG00000044066	chr11:20249418-20249418	-1	218	232	212	191	142	134	148	123	164	172	122	146
ENSMUST00000049506	chr11:22973215-22976496	Zrsr1	ENSMUSG00000044068	chr11:22973215-22973215	1	192	248	211	148	186	169	196	108	250	243	210	226
ENSMUST00000038671	chr9:21273457-21287969	Kri1	ENSMUSG00000035047	chr9:21287969-21287969	-1	191	126	168	148	186	207	234	231	244	208	189	194
ENSMUST00000039720	chrX:153139981-153171943	Rragb	ENSMUSG00000041658	chrX:153139981-153139981	1	38	72	62	30	84	70	58	24	90	72	86	56
ENSMUST00000148172	chr14:122534324-122582977	Pcca	ENSMUSG00000041650	chr14:122534324-122534324	1	1580	1254	1168	1453	338	450	348	220	516	774	548	476
ENSMUST00000045289	chr15:84167816-84189512	Pnpla3	ENSMUSG00000041653	chr15:84167816-84167816	1	1766	1132	386	1330	46	12	18	58	28	9	32	16
ENSMUST00000071539	chr11:113244853-113565756	Slc39a11	ENSMUSG00000041654	chr11:113565756-113565756	-1	352	396	286	438	280	299	300	260	296	372	463	419
ENSMUST00000109570	chr2:156547584-156568156	Aar2	ENSMUSG00000027628	chr2:156547584-156547584	1	236	289	343	348	282	326	333	355	308	252	362	276
ENSMUST00000118600	chr9:54366111-54501496	Dmxl2	ENSMUSG00000041268	chr9:54501496-54501496	-1	604	496	436	510	483	452	560	662	556	408	392	542
ENSMUST00000109587	chr2:156147239-156180238	Rbm39	ENSMUSG00000027620	chr2:156180238-156180238	-1	4291	2978	3201	2908	4938	5144	5925	7966	7140	4291	5576	5256
ENSMUST00000106102	chr4:127047094-127061152	Zmym1	ENSMUSG00000043872	chr4:127061152-127061152	-1	66	34	70	76	92	91	93	73	102	81	68	70
ENSMUST00000042096	chr4:139352587-139378730	Emc1	ENSMUSG00000078517	chr4:139352587-139352587	1	618	604	619	530	606	640	596	525	634	690	622	656
ENSMUST00000152054	chr10:127011572-127030803	Tsfm	ENSMUSG00000040521	chr10:127030803-127030803	-1	252	234	257	254	322	348	308	384	316	264	372	328
ENSMUST00000041374	chr4:26324506-26346891	Manea	ENSMUSG00000040520	chr4:26346891-26346891	-1	610	542	504	585	486	460	487	479	486	574	432	594
ENSMUST00000125050	chr7:19778881-19789059	Cblc	ENSMUSG00000040525	chr7:19789059-19789059	-1	282	228	217	215	309	374	352	120	458	330	352	266
ENSMUST00000159109	chr9:65692391-65827564	Zfp609	ENSMUSG00000040524	chr9:65827564-65827564	-1	266	378	272	312	306	245	250	266	233	246	170	254
ENSMUST00000113734	chr16:97947435-97962621	Zbtb21	ENSMUSG00000046962	chr16:97962621-97962621	-1	330	194	277	214	417	286	338	670	318	256	270	228
ENSMUST00000027856	chr1:165329511-165460465	Dcaf6	ENSMUSG00000026571	chr1:165460465-165460465	-1	794	859	820	908	487	619	563	560	693	704	584	657
ENSMUST00000027863	chr1:164437267-164458355	Atp1b1	ENSMUSG00000026576	chr1:164458355-164458355	-1	1030	1002	970	936	422	448	352	576	552	744	540	452
ENSMUST00000027866	chr1:164289800-164307484	Blzf1	ENSMUSG00000026577	chr1:164307484-164307484	-1	152	118	189	140	224	224	252	254	254	164	201	263
ENSMUST00000147762	chr11:6525591-6528760	Gm11974	ENSMUSG00000085156	chr11:6528760-6528760	-1	20	12	19	21	74	28	58	92	51	22	54	51
ENSMUST00000027867	chr1:164275585-164287847	Ccdc181	ENSMUSG00000026578	chr1:164275585-164275585	1	82	49	70	73	74	100	105	77	118	118	131	94
ENSMUST00000084935	chr7:100227394-100275358	Pgm2l1	ENSMUSG00000030729	chr7:100227394-100227394	1	146	226	182	202	212	159	174	226	149	145	190	178
ENSMUST00000037270	chr15:58415468-58457801	D15Ertd621e	ENSMUSG00000037119	chr15:58415468-58415468	1	1120	1540	1236	1685	1132	1210	1198	1371	1012	1069	1092	1285
ENSMUST00000081776	chr15:77403789-77411080	Apol9a	ENSMUSG00000057346	chr15:77411080-77411080	-1	1120	1136	1210	734	3494	2792	2830	2978	2942	2362	3091	2062
ENSMUST00000107737	chr7:45709467-45718002	Sphk2	ENSMUSG00000057342	chr7:45718002-45718002	-1	864	842	862	1004	524	629	568	321	668	766	610	620
ENSMUST00000176824	chr9:50892801-51008936	Sik2	ENSMUSG00000037112	chr9:51008936-51008936	-1	160	221	186	220	156	149	173	220	115	123	92	152
ENSMUST00000109986	chr2:146239879-146512004	Ralgapa2	ENSMUSG00000037110	chr2:146512004-146512004	-1	700	692	592	816	1341	910	1208	1856	746	740	652	1091
ENSMUST00000122365	chr16:55966343-55980721	Gm28037	ENSMUSG00000098371	chr16:55966343-55966343	1	2776	2068	2387	1742	3348	3299	3432	2960	4723	3683	5016	3730
ENSMUST00000081180	chr1:36691487-36693385	Cox5b	ENSMUSG00000061518	chr1:36691487-36691487	1	3486	2121	2394	1866	2121	2075	2098	1386	2784	2466	2645	2574
ENSMUST00000001051	chr3:90612894-90614414	S100a6	ENSMUSG00000001025	chr3:90612894-90612894	1	46	42	32	18	142	140	154	112	174	168	134	116
ENSMUST00000002133	chr11:78245746-78255496	Sdf2	ENSMUSG00000002064	chr11:78245746-78245746	1	498	382	470	356	462	452	396	336	537	573	602	506
ENSMUST00000156473	chrX:101097786-101222553	Snx12	ENSMUSG00000046032	chrX:101222553-101222553	-1	228	263	256	248	354	328	358	320	330	288	404	399
ENSMUST00000059662	chr15:27605919-27630693	Otulin	ENSMUSG00000046034	chr15:27630693-27630693	-1	340	426	535	386	398	446	352	331	403	440	618	522
ENSMUST00000118234	chr6:121183667-121196185	Pex26	ENSMUSG00000067825	chr6:121183667-121183667	1	328	406	350	366	300	363	260	218	334	347	324	396
ENSMUST00000178401	chr17:32879228-32886083	Zfp870	ENSMUSG00000095325	chr17:32886083-32886083	-1	120	84	102	69	73	85	78	64	82	121	112	106
ENSMUST00000111773	chr9:116572746-117252463	Rbms3	ENSMUSG00000039607	chr9:117252463-117252463	-1	78	96	69	98	50	42	46	62	37	56	50	49
ENSMUST00000122309	chr4:147754199-147775833	Gm13157	ENSMUSG00000078495	chr4:147775833-147775833	-1	208	208	236	226	269	286	281	236	286	256	260	194
ENSMUST00000026624	chr14:122107038-122159604	Tm9sf2	ENSMUSG00000025544	chr14:122107038-122107038	1	2942	3546	3866	3808	5142	4936	5255	6044	4568	4043	4465	5574
ENSMUST00000187504	chr19:8883732-8892627	Gm21743	ENSMUSG00000096740	chr19:8883732-8883732	1	44	69	82	70	138	100	136	108	84	72	124	115
ENSMUST00000170102	chr4:136469761-136549315	Luzp1	ENSMUSG00000001089	chr4:136469761-136469761	1	288	400	315	316	412	325	361	412	320	296	299	360
ENSMUST00000101492	chr6:40401375-40436135	E330009J07Rik	ENSMUSG00000037172	chr6:40436135-40436135	-1	146	288	178	299	202	210	180	166	156	141	146	184
ENSMUST00000001109	chr5:34633642-34637189	Mfsd10	ENSMUSG00000001082	chr5:34637189-34637189	-1	126	118	105	85	150	166	134	234	162	126	130	124
ENSMUST00000108053	chr3:51255665-51277514	Elf2	ENSMUSG00000037174	chr3:51277514-51277514	-1	260	338	299	360	330	311	308	330	244	291	260	326
ENSMUST00000094004	chr11:77515121-77520045	Abhd15	ENSMUSG00000000686	chr11:77515121-77515121	1	340	473	406	440	166	222	208	128	192	278	214	260
ENSMUST00000145122	chr4:134082448-134095041	Cd52	ENSMUSG00000000682	chr4:134095041-134095041	-1	122	140	104	82	195	252	204	104	302	249	244	166
ENSMUST00000110437	chr2:126154541-126165279	Dtwd1	ENSMUSG00000023330	chr2:126154541-126154541	1	158	84	124	90	176	192	164	188	172	164	206	192
ENSMUST00000073889	chr7:79448791-79466362	Polg	ENSMUSG00000039176	chr7:79466362-79466362	-1	584	734	664	781	836	690	776	831	693	590	600	754
ENSMUST00000041778	chr16:3847268-3858880	Zfp174	ENSMUSG00000054939	chr16:3847268-3847268	1	88	76	69	78	84	49	76	86	44	70	44	94
ENSMUST00000042755	chr5:90490714-90508907	Afp	ENSMUSG00000054932	chr5:90490714-90490714	1	18	32	29	29	68	73	86	132	78	66	58	70
ENSMUST00000097837	chr4:137707522-137729861	Rap1gap	ENSMUSG00000041351	chr4:137707522-137707522	1	243	94	94	164	84	62	116	78	142	184	128	102
ENSMUST00000059256	chrX:150397773-150441137	Tmem29	ENSMUSG00000041353	chrX:150441137-150441137	-1	89	86	84	82	106	84	72	106	106	103	94	97
ENSMUST00000035785	chr3:88579671-88588397	Ssr2	ENSMUSG00000041355	chr3:88579671-88579671	1	1302	1201	1264	1046	1895	1895	2066	2328	2251	1768	2846	2846
ENSMUST00000172468	chr17:33929543-33930495	Rgl2	ENSMUSG00000041354	chr17:33929543-33929543	1	569	321	316	301	216	282	285	262	347	388	286	330
ENSMUST00000000365	chrX:38600655-38613426	Mcts1	ENSMUSG00000000355	chrX:38600655-38600655	1	468	408	442	363	399	420	390	322	419	389	452	442
ENSMUST00000113011	chrX:139943373-139998557	Rbm41	ENSMUSG00000031433	chrX:139998557-139998557	-1	156	194	188	184	220	186	222	217	162	155	116	170
ENSMUST00000155235	chrX:140456613-140465442	Prps1	ENSMUSG00000031432	chrX:140456613-140456613	1	502	540	530	626	644	492	558	582	498	442	688	598
ENSMUST00000112995	chrX:140539528-140542668	Tsc22d3	ENSMUSG00000031431	chrX:140542668-140542668	-1	2565	1162	1508	1629	1006	1014	1014	872	1031	1981	1508	1168
ENSMUST00000132077	chr11:3639785-3647526	Tug1	ENSMUSG00000056579	chr11:3647526-3647526	-1	990	868	1084	894	977	1012	1084	991	1053	1108	1012	1098
ENSMUST00000185072	chr14:69555424-69585520	Gm21685	ENSMUSG00000022066	chr14:69555424-69555424	1	548	546	550	610	430	509	478	512	444	491	595	609
ENSMUST00000042724	chr8:80980734-81014906	Usp38	ENSMUSG00000038250	chr8:81014906-81014906	-1	260	318	344	406	347	408	364	350	405	354	350	394
ENSMUST00000188119	chr6:125168007-125169284	Ncapd2	ENSMUSG00000038252	chr6:125169284-125169284	-1	71	110	88	84	142	162	138	148	136	148	126	144
ENSMUST00000046521	chr3:97203662-97227364	Bcl9	ENSMUSG00000038256	chr3:97227364-97227364	-1	168	89	210	154	192	188	200	192	273	206	148	228
ENSMUST00000020820	chr11:58171661-58179565	Mrpl22	ENSMUSG00000020514	chr11:58171661-58171661	1	470	289	383	300	291	328	328	234	392	378	430	344
ENSMUST00000020822	chr11:58104153-58118594	Cnot8	ENSMUSG00000020515	chr11:58104153-58104153	1	774	726	840	721	634	784	674	493	822	855	875	848
ENSMUST00000113371	chrX:114474333-114560829	Klhl4	ENSMUSG00000025597	chrX:114474333-114474333	1	57	72	62	60	50	36	26	60	28	78	42	64
ENSMUST00000143972	chr8:66474330-66486497	Tma16	ENSMUSG00000025591	chr8:66486497-66486497	-1	84	56	97	71	148	114	120	210	142	84	101	103
ENSMUST00000073787	chr4:139310744-139318426	Akr7a5	ENSMUSG00000028743	chr4:139310744-139310744	1	2260	2054	2010	1946	767	1232	903	720	1104	1333	1321	833
ENSMUST00000131052	chr4:139347435-139349603	Mrto4	ENSMUSG00000028741	chr4:139349603-139349603	-1	252	212	250	186	358	346	344	494	358	286	430	368
ENSMUST00000102508	chr4:139192899-139291818	Capzb	ENSMUSG00000028745	chr4:139192899-139192899	1	1386	1535	1402	1340	2140	2021	2054	1886	1852	1736	1852	1747
ENSMUST00000139840	chr4:139294029-139310685	Pqlc2	ENSMUSG00000028744	chr4:139310685-139310685	-1	170	218	201	200	222	191	195	310	238	188	216	226
ENSMUST00000109155	chr2:170108646-170142678	Zfp217	ENSMUSG00000052056	chr2:170142678-170142678	-1	168	254	184	195	418	303	321	328	300	225	202	304
ENSMUST00000109848	chr12:108860030-108894174	Wars	ENSMUSG00000021266	chr12:108894174-108894174	-1	356	383	416	368	1190	839	1001	1172	837	678	758	756
ENSMUST00000076623	chr5:62602445-62766198	Arap2	ENSMUSG00000037999	chr5:62766198-62766198	-1	394	525	411	535	550	475	490	525	335	378	342	386
ENSMUST00000107474	chr11:98927818-98974162	Rara	ENSMUSG00000037992	chr11:98927818-98927818	1	462	452	466	419	278	344	239	228	320	312	334	322
ENSMUST00000042601	chr8:109548017-109565601	Dhx38	ENSMUSG00000037993	chr8:109565601-109565601	-1	312	330	356	338	656	533	574	826	385	346	380	470
ENSMUST00000022680	chr14:70100145-70138191	Bin3	ENSMUSG00000022089	chr14:70100145-70100145	1	230	195	222	178	195	200	171	195	207	178	226	194
ENSMUST00000112191	chr6:127446840-127494240	Parp11	ENSMUSG00000037997	chr6:127446840-127446840	1	104	152	170	114	760	652	664	418	540	512	484	394
ENSMUST00000148314	chr2:93955810-93957049	Gm13889	ENSMUSG00000087006	chr2:93957049-93957049	-1	131	78	96	88	94	102	82	144	88	90	106	92
ENSMUST00000049055	chr13:81657806-81671888	Lysmd3	ENSMUSG00000035840	chr13:81657806-81657806	1	139	246	219	288	464	350	374	634	173	138	158	314
ENSMUST00000143595	chr19:58204139-58236047	Gm16277	ENSMUSG00000087002	chr19:58204139-58204139	1	164	72	146	16	80	94	88	46	180	172	196	114
ENSMUST00000160222	chr15:88805244-88816171	Alg12	ENSMUSG00000035845	chr15:88816171-88816171	-1	160	82	231	114	306	272	418	380	370	290	362	428
ENSMUST00000072141	chr19:47090766-47131143	Pdcd11	ENSMUSG00000025047	chr19:47090766-47090766	1	412	319	487	404	546	574	589	756	550	442	504	509
ENSMUST00000172239	chr19:46887828-47015153	Nt5c2	ENSMUSG00000025041	chr19:47015153-47015153	-1	321	214	267	244	272	274	292	520	315	268	281	224
ENSMUST00000026016	chrX:17556564-17572325	Fundc1	ENSMUSG00000025040	chrX:17572325-17572325	-1	308	310	281	276	324	336	326	334	364	334	389	388
ENSMUST00000026027	chr19:47067748-47083479	Taf5	ENSMUSG00000025049	chr19:47067748-47067748	1	39	85	76	82	64	60	76	75	70	43	64	72
ENSMUST00000043864	chr2:5794294-5845164	Cdc123	ENSMUSG00000039128	chr2:5845164-5845164	-1	640	570	558	494	753	754	716	628	842	794	898	786
ENSMUST00000065330	chr9:57750711-57765860	Clk3	ENSMUSG00000032316	chr9:57765860-57765860	-1	746	610	596	512	444	425	446	436	425	465	514	412
ENSMUST00000034866	chr9:55454508-55512243	Etfa	ENSMUSG00000032314	chr9:55512243-55512243	-1	7624	6950	6762	6044	3493	3750	3594	2530	5142	4840	6044	4289
ENSMUST00000034863	chr9:57626647-57645653	Csk	ENSMUSG00000032312	chr9:57645653-57645653	-1	939	1193	878	938	948	1064	1039	626	982	1188	938	977
ENSMUST00000139261	chr9:55220222-55283595	Nrg4	ENSMUSG00000032311	chr9:55283595-55283595	-1	104	58	50	76	1130	558	976	2938	425	144	378	863
ENSMUST00000034860	chr9:57676937-57683655	Cyp1a2	ENSMUSG00000032310	chr9:57683655-57683655	-1	10944	9400	6748	8898	475	278	290	832	350	590	431	342
ENSMUST00000081541	chr4:49379840-49408151	Acnat2	ENSMUSG00000060317	chr4:49408151-49408151	-1	1670	1842	2789	1808	5138	4562	5567	4658	4562	4562	5393	4834
ENSMUST00000022268	chr14:8165991-8172992	Pdhb	ENSMUSG00000021748	chr14:8172992-8172992	-1	1649	1388	1316	1768	966	918	898	988	966	966	1009	1045
ENSMUST00000022264	chr14:11553532-12242041	Ptprg	ENSMUSG00000021745	chr14:11553532-11553532	1	379	646	434	626	470	458	398	312	296	394	363	418
ENSMUST00000168700	chr6:71272019-71285318	Krcc1	ENSMUSG00000053012	chr6:71272019-71272019	1	965	772	831	842	1720	1498	1391	1557	1628	1698	1892	2026
ENSMUST00000042452	chr2:151715812-151741310	Psmf1	ENSMUSG00000032869	chr2:151741310-151741310	-1	619	438	526	498	610	578	609	636	808	646	608	498
ENSMUST00000049474	chr5:118064981-118155458	Fbxw8	ENSMUSG00000032867	chr5:118155458-118155458	-1	826	811	712	842	806	848	808	910	811	738	778	770
ENSMUST00000037540	chr7:100996572-101011991	P2ry2	ENSMUSG00000032860	chr7:101011991-101011991	-1	140	155	196	216	316	244	272	519	200	144	206	283
ENSMUST00000133967	chr11:69838514-69839613	Tmem256	ENSMUSG00000070394	chr11:69838514-69838514	1	1328	607	891	508	589	641	572	300	808	864	826	752
ENSMUST00000090779	chr3:96245554-96248509	Gm20634	ENSMUSG00000070392	chr3:96245554-96245554	1	274	234	438	240	233	388	336	171	414	398	338	360
ENSMUST00000150434	chrX:108737016-108834348	Brwd3	ENSMUSG00000063663	chrX:108834348-108834348	-1	250	301	304	336	377	352	368	363	328	305	286	347
ENSMUST00000023502	chr16:33251456-33299562	Snx4	ENSMUSG00000022808	chr16:33251456-33251456	1	408	493	376	574	558	530	486	662	471	444	482	604
ENSMUST00000184261	chr4:118471191-118489755	Tie1	ENSMUSG00000033191	chr4:118489755-118489755	-1	146	119	90	140	90	74	70	60	38	109	113	60
ENSMUST00000039733	chr16:33185071-33243311	Osbpl11	ENSMUSG00000022807	chr16:33185071-33185071	1	413	472	384	398	348	322	346	434	304	271	374	348
ENSMUST00000143151	chr16:32877500-32891409	Fyttd1	ENSMUSG00000022800	chr16:32877500-32877500	1	556	642	600	646	684	634	678	726	580	619	658	562
ENSMUST00000007814	chr17:57021058-57031507	Khsrp	ENSMUSG00000007670	chr17:57031507-57031507	-1	836	826	974	908	1166	1171	1194	1524	1080	935	888	1178
ENSMUST00000069799	chr1:82233101-82291416	Irs1	ENSMUSG00000055980	chr1:82291416-82291416	-1	231	361	240	191	128	91	202	104	90	124	56	116
ENSMUST00000113134	chr1:88134809-88218997	Ugt1a6a	ENSMUSG00000054545	chr1:88134809-88134809	1	2173	1896	1444	1832	401	628	379	342	894	1240	797	568
ENSMUST00000059193	chr13:95601804-95618459	F2r	ENSMUSG00000048376	chr13:95618459-95618459	-1	232	191	162	230	132	186	144	118	149	264	177	132
ENSMUST00000135222	chr1:133363572-133380336	Etnk2	ENSMUSG00000070644	chr1:133363572-133363572	1	4370	3356	4184	5030	935	1476	1205	654	1634	2859	2415	1450
ENSMUST00000144386	chr1:133382303-133393218	Sox13	ENSMUSG00000070643	chr1:133393218-133393218	-1	100	74	104	95	59	78	85	70	85	94	64	77
ENSMUST00000061491	chr2:126552407-126588243	Slc27a2	ENSMUSG00000027359	chr2:126552407-126552407	1	15198	19007	25900	23755	14006	19007	16434	9922	19007	23755	11024	14006
ENSMUST00000065562	chr14:47276931-47296098	Socs4	ENSMUSG00000048379	chr14:47276931-47276931	1	597	702	520	550	576	537	545	570	548	552	546	556
ENSMUST00000042012	chr8:110810492-110846803	Sf3b3	ENSMUSG00000033732	chr8:110846803-110846803	-1	532	534	713	694	1253	1258	1254	1617	1042	828	1076	939
ENSMUST00000045986	chr6:85133678-85137766	Spr	ENSMUSG00000033735	chr6:85137766-85137766	-1	1716	1704	1692	1692	1852	1903	1704	1402	1736	1886	2179	1716
ENSMUST00000108118	chr3:37404910-37419580	Nudt6	ENSMUSG00000050174	chr3:37419580-37419580	-1	208	122	138	89	58	64	57	40	74	89	97	98
ENSMUST00000032585	chr7:38262820-38271348	Pop4	ENSMUSG00000030423	chr7:38271348-38271348	-1	234	160	219	197	208	222	231	316	272	292	266	244
ENSMUST00000044954	chr1:191906767-191913247	Slc30a1	ENSMUSG00000037434	chr1:191906767-191906767	1	404	735	540	646	606	681	518	480	797	859	743	537
ENSMUST00000034226	chr8:94574943-94601726	Fam192a	ENSMUSG00000031774	chr8:94601726-94601726	-1	368	347	408	324	410	399	421	478	527	442	530	452
ENSMUST00000034227	chr8:94674895-94696242	Pllp	ENSMUSG00000031775	chr8:94696242-94696242	-1	180	283	198	241	218	287	254	202	370	370	435	410
ENSMUST00000034228	chr8:94666755-94674417	Arl2bp	ENSMUSG00000031776	chr8:94666755-94666755	1	93	146	94	110	145	129	130	297	134	128	156	162
ENSMUST00000161576	chr8:94386438-94395377	Herpud1	ENSMUSG00000031770	chr8:94386438-94386438	1	4086	3957	4530	6017	3900	3250	3957	4258	3430	2429	4258	6494
ENSMUST00000152743	chrX:53344598-53370502	Mospd1	ENSMUSG00000023074	chrX:53370502-53370502	-1	119	110	112	92	104	102	118	117	108	99	104	74
ENSMUST00000102636	chr4:123734559-123750345	Akirin1	ENSMUSG00000023075	chr4:123750345-123750345	-1	326	392	568	442	626	618	656	736	601	568	560	562
ENSMUST00000141704	chr7:35397035-35438687	Cep89	ENSMUSG00000023072	chr7:35397035-35397035	1	114	123	136	112	84	118	120	110	124	128	128	118
ENSMUST00000023835	chr8:5085623-5105232	Slc10a2	ENSMUSG00000023073	chr8:5105232-5105232	-1	338	518	496	382	584	492	529	373	361	340	456	476
ENSMUST00000027153	chr1:66830839-66863277	Acadl	ENSMUSG00000026003	chr1:66863277-66863277	-1	3862	3448	4040	3747	6944	6158	6756	7348	7616	5567	6944	7616
ENSMUST00000027149	chr1:67000517-67038865	Lancl1	ENSMUSG00000026000	chr1:67038865-67038865	-1	348	279	272	302	370	325	392	346	338	366	335	291
ENSMUST00000023840	chr5:95956928-95961067	Cxcl13	ENSMUSG00000023078	chr5:95956928-95956928	1	37	86	46	66	9	12	12	24	16	14	19	12
ENSMUST00000129190	chr1:66719248-66801210	Kansl1l	ENSMUSG00000026004	chr1:66801210-66801210	-1	415	472	449	384	286	309	297	265	315	402	308	317
ENSMUST00000151016	chr1:66700831-66715194	Rpe	ENSMUSG00000026005	chr1:66700831-66700831	1	682	598	641	545	700	784	728	563	754	728	784	669
ENSMUST00000187321	chr1:93824909-93826458	D2hgdh	ENSMUSG00000073609	chr1:93824909-93824909	1	641	600	642	735	300	362	338	229	368	537	363	410
ENSMUST00000190196	chr18:35650351-35655240	Prob1	ENSMUSG00000073600	chr18:35655240-35655240	-1	311	247	250	262	164	170	162	89	198	274	181	228
ENSMUST00000185188	chr2:27262104-27426912	Vav2	ENSMUSG00000009621	chr2:27426912-27426912	-1	688	910	844	881	728	767	732	678	678	736	632	738
ENSMUST00000096318	chr19:5568074-5571261	Ap5b1	ENSMUSG00000049562	chr19:5568074-5568074	1	35	37	46	46	118	84	97	116	84	68	103	94
ENSMUST00000052126	chr14:34351881-34355433	Fam25c	ENSMUSG00000043681	chr14:34355433-34355433	-1	352	168	548	128	108	213	123	44	229	392	272	142
ENSMUST00000060253	chr17:56256793-56263608	Fem1a	ENSMUSG00000043683	chr17:56256793-56256793	1	509	512	646	656	690	704	767	662	586	652	711	772
ENSMUST00000123927	chr8:120608602-120634492	1190005I06Rik	ENSMUSG00000043687	chr8:120634492-120634492	-1	56	115	68	60	64	54	44	30	46	50	58	62
ENSMUST00000074936	chr15:94543643-94568306	Irak4	ENSMUSG00000059883	chr15:94543643-94543643	1	162	228	268	228	316	304	305	235	258	252	274	308
ENSMUST00000007708	chr17:20945311-20965916	Ppp2r1a	ENSMUSG00000007564	chr17:20945311-20945311	1	1204	1126	1198	1136	1479	1459	1426	2541	1479	1330	1554	1351
ENSMUST00000102762	chr4:106744555-106799846	Acot11	ENSMUSG00000034853	chr4:106799846-106799846	-1	311	226	220	264	93	112	83	74	86	105	125	204
ENSMUST00000035871	chr2:127247908-127261107	Tmem127	ENSMUSG00000034850	chr2:127247908-127247908	1	569	810	693	754	842	810	824	840	728	740	702	704
ENSMUST00000038816	chr5:92346638-92348882	Cxcl10	ENSMUSG00000034855	chr5:92348882-92348882	-1	52	110	82	74	5134	1626	2078	9858	1010	425	1022	408
ENSMUST00000129544	chr2:29124181-29130245	Setx	ENSMUSG00000043535	chr2:29124181-29124181	1	186	324	263	348	522	446	450	604	276	272	289	505
ENSMUST00000039516	chr12:54178981-54203860	Egln3	ENSMUSG00000035105	chr12:54203860-54203860	-1	140	219	256	252	1195	756	625	2366	522	286	382	358
ENSMUST00000150976	chr6:82041043-82091895	Eva1a	ENSMUSG00000035104	chr6:82041043-82041043	1	1006	1486	1405	1214	1282	1548	1208	692	1927	1591	1768	1782
ENSMUST00000070395	chr11:101406839-101417615	Aarsd1	ENSMUSG00000075528	chr11:101417615-101417615	-1	414	302	344	386	272	336	298	282	394	359	396	320
ENSMUST00000040715	chr14:30879257-30881608	Mustn1	ENSMUSG00000042485	chr14:30879257-30879257	1	118	66	85	102	17	28	33	18	43	106	75	47
ENSMUST00000048937	chr9:75441524-75466432	Leo1	ENSMUSG00000042487	chr9:75441524-75441524	1	348	340	380	308	325	347	318	276	313	352	433	328
ENSMUST00000073049	chr1:88211959-88218997	Ugt1a1	ENSMUSG00000089960	chr1:88211959-88211959	1	7908	8498	9353	7908	2776	3902	3786	2632	4354	5016	4022	4354
ENSMUST00000019469	chr11:101367561-101377903	G6pc	ENSMUSG00000078650	chr11:101367561-101367561	1	5012	5357	3476	6715	1556	1518	2209	1549	820	1470	778	1359
ENSMUST00000142640	chr11:101316213-101320008	Psme3	ENSMUSG00000078652	chr11:101316213-101316213	1	708	780	872	851	1334	1172	1240	2038	1026	845	975	1111
ENSMUST00000007533	chr11:101253707-101258049	Vps25	ENSMUSG00000078656	chr11:101253707-101253707	1	1201	906	1123	988	964	1002	1081	1195	1201	1258	1350	1350
ENSMUST00000134253	chr9:98287435-98399516	Nmnat3	ENSMUSG00000032456	chr9:98287435-98287435	1	134	74	116	116	68	54	62	90	74	94	62	69
ENSMUST00000188913	chr9:98563721-98567316	Copb2	ENSMUSG00000032458	chr9:98563721-98563721	1	1628	2418	2222	2377	2904	2825	2974	3164	3008	2730	3448	3646
ENSMUST00000035034	chr9:98588730-98601660	Mrps22	ENSMUSG00000032459	chr9:98601660-98601660	-1	354	340	340	293	278	288	330	368	279	337	389	258
ENSMUST00000006381	chr4:141576062-141598224	Fblim1	ENSMUSG00000006219	chr4:141598224-141598224	-1	30	34	43	47	114	106	98	119	80	116	90	82
ENSMUST00000039435	chr7:31098725-31110997	Hpn	ENSMUSG00000001249	chr7:31110997-31110997	-1	6521	5552	6932	5904	4648	5242	5242	3534	5380	6932	5552	5242
ENSMUST00000185985	chr7:31130127-31151012	Gramd1a	ENSMUSG00000001248	chr7:31151012-31151012	-1	390	378	376	394	368	446	334	386	450	508	402	426
ENSMUST00000001279	chr7:30957775-30973464	Lsr	ENSMUSG00000001247	chr7:30973464-30973464	-1	3012	3168	3130	3201	4386	4748	5047	2269	3494	4570	3596	3322
ENSMUST00000040380	chr11:107207892-107337637	Pitpnc1	ENSMUSG00000040430	chr11:107337637-107337637	-1	584	560	413	592	224	186	228	318	158	237	162	138
ENSMUST00000006377	chr4:141444654-141467225	Zbtb17	ENSMUSG00000006215	chr4:141444654-141444654	1	206	216	162	188	162	154	194	221	180	156	208	146
ENSMUST00000143987	chr17:66078795-66101559	Ndufv2	ENSMUSG00000024099	chr17:66101559-66101559	-1	3200	1600	2062	1568	1649	1581	1508	1278	2400	2128	2762	1963
ENSMUST00000024906	chr17:65923066-65951187	Twsg1	ENSMUSG00000024098	chr17:65951187-65951187	-1	724	1054	1048	1142	1150	1084	1034	970	832	915	878	932
ENSMUST00000024897	chr17:65580056-65613555	Vapa	ENSMUSG00000024091	chr17:65613555-65613555	-1	1649	1104	1344	1084	1568	1660	1519	2420	1766	1557	1698	1619
ENSMUST00000166543	chr17:65848433-65885755	Ralbp1	ENSMUSG00000024096	chr17:65885755-65885755	-1	471	468	501	530	654	570	646	642	534	556	595	578
ENSMUST00000184635	chr17:80029487-80062227	Hnrnpll	ENSMUSG00000024095	chr17:80062227-80062227	-1	383	580	507	566	748	624	714	782	636	550	628	651
ENSMUST00000032374	chr6:142564939-142571356	Kcnj8	ENSMUSG00000030247	chr6:142571356-142571356	-1	48	52	62	80	131	125	86	112	106	50	78	92
ENSMUST00000037726	chr14:122918971-122983283	Tmtc4	ENSMUSG00000041594	chr14:122983283-122983283	-1	70	123	100	122	54	52	49	32	65	76	58	72
ENSMUST00000181873	chr5:100420842-100429513	5430416N02Rik	ENSMUSG00000097772	chr5:100429513-100429513	-1	75	76	73	67	62	48	54	90	69	53	49	51
ENSMUST00000106616	chr11:113726850-113751318	Cdc42ep4	ENSMUSG00000041598	chr11:113751318-113751318	-1	754	943	721	1073	865	904	790	726	874	898	881	950
ENSMUST00000032371	chr6:142422613-142473109	Gys2	ENSMUSG00000030244	chr6:142473109-142473109	-1	1617	1295	1259	1648	714	840	806	320	1369	1222	1389	923
ENSMUST00000023535	chr16:36828408-36872713	Iqcb1	ENSMUSG00000022837	chr16:36828408-36828408	1	330	287	275	288	223	226	219	270	253	210	276	234
ENSMUST00000180727	chr9:95942045-95959393	Gm16794	ENSMUSG00000097777	chr9:95959393-95959393	-1	102	72	70	79	78	77	98	76	96	72	66	83
ENSMUST00000001569	chr17:35823230-35832791	Flot1	ENSMUSG00000059714	chr17:35823230-35823230	1	543	660	547	492	1257	1138	1252	868	1122	859	1142	1293
ENSMUST00000044673	chr4:45297127-45316131	Trmt10b	ENSMUSG00000035601	chr4:45297127-45297127	1	62	58	66	62	77	67	70	74	70	73	66	90
ENSMUST00000112142	chr2:71211706-71263298	Dync1i2	ENSMUSG00000027012	chr2:71211706-71211706	1	1267	910	1336	924	1430	1488	1371	1318	1649	1391	1488	1291
ENSMUST00000071095	chr12:108106431-108179314	Setd3	ENSMUSG00000056770	chr12:108179314-108179314	-1	1400	1248	1381	1240	988	1180	1068	674	1222	1266	1209	1082
ENSMUST00000111824	chr2:77881159-77946180	Cwc22	ENSMUSG00000027014	chr2:77946180-77946180	-1	231	279	270	238	242	301	270	310	279	304	371	306
ENSMUST00000112122	chr2:71388958-71441622	Hat1	ENSMUSG00000027018	chr2:71388958-71388958	1	190	219	211	212	354	348	319	416	296	284	344	260
ENSMUST00000015011	chr2:26920040-26933928	Surf4	ENSMUSG00000014867	chr2:26933928-26933928	-1	2584	3494	3012	3091	7140	5925	6329	6952	5402	4663	6329	7626
ENSMUST00000108075	chr11:84984442-85140038	Usp32	ENSMUSG00000000804	chr11:85140038-85140038	-1	516	701	500	656	614	584	660	637	444	480	448	537
ENSMUST00000139416	chr11:84957786-84962555	Car4	ENSMUSG00000000805	chr11:84957786-84957786	1	0	0	0	0	112	78	125	37	36	18	74	128
ENSMUST00000134727	chr4:62383654-62408642	Cdc26	ENSMUSG00000066149	chr4:62408642-62408642	-1	289	282	306	241	306	352	322	270	330	319	418	370
ENSMUST00000084524	chr4:62408797-62426990	Prpf4	ENSMUSG00000066148	chr4:62408797-62408797	1	150	216	202	202	226	221	262	310	236	191	254	200
ENSMUST00000028600	chr2:104426481-104494446	Hipk3	ENSMUSG00000027177	chr2:104494446-104494446	-1	1709	1820	1541	2343	1766	1519	1591	1649	1400	1430	1400	1720
ENSMUST00000029644	chr3:133310110-133378078	Ppa2	ENSMUSG00000028013	chr3:133310110-133310110	1	832	636	774	718	405	448	432	348	534	547	605	409
ENSMUST00000025997	chr19:53379214-53390573	Smndc1	ENSMUSG00000025024	chr19:53390573-53390573	-1	368	254	306	282	391	410	363	396	516	444	502	428
ENSMUST00000029643	chr3:129824912-129831396	Gar1	ENSMUSG00000028010	chr3:129831396-129831396	-1	34	36	40	24	94	90	89	75	82	60	86	84
ENSMUST00000156481	chr5:45520221-45529276	Med28	ENSMUSG00000015804	chr5:45520221-45520221	1	286	304	289	232	556	486	509	390	441	380	504	406
ENSMUST00000015950	chr5:45434032-45450235	Qdpr	ENSMUSG00000015806	chr5:45450235-45450235	-1	9480	6976	5783	6796	2096	2746	2300	1598	3104	3996	3996	2774
ENSMUST00000132389	chr5:74093060-74094336	Dancr	ENSMUSG00000053656	chr5:74093060-74093060	1	66	44	49	50	42	46	45	92	85	46	84	57
ENSMUST00000171460	chr15:84669620-84703673	Prr5	ENSMUSG00000036106	chr15:84669620-84669620	1	87	95	101	129	64	66	66	40	66	96	73	86
ENSMUST00000037649	chr1:127868773-127943868	Rab3gap1	ENSMUSG00000036104	chr1:127868773-127868773	1	3050	1740	2361	2014	2084	2290	2554	1992	2361	2828	1844	3090
ENSMUST00000040069	chr18:9707648-9877995	Colec12	ENSMUSG00000036103	chr18:9707648-9707648	1	873	849	867	923	348	533	416	494	532	844	616	569
ENSMUST00000165561	chr13:41249860-41276574	Smim13	ENSMUSG00000091264	chr13:41249860-41249860	1	344	556	348	503	252	210	290	228	246	274	292	358
ENSMUST00000114875	chrX:51117269-51205832	Mbnl3	ENSMUSG00000036109	chrX:51205832-51205832	-1	64	92	62	90	126	107	115	86	106	56	82	66
ENSMUST00000044730	chr11:97663414-97685463	Mllt6	ENSMUSG00000038437	chr11:97663414-97663414	1	482	584	547	574	518	492	478	458	516	550	416	478
ENSMUST00000182191	chr4:154020470-154025616	Smim1	ENSMUSG00000078350	chr4:154025616-154025616	-1	123	109	112	134	56	48	34	18	65	90	99	64
ENSMUST00000186617	chr1:132959484-133025338	Mdm4	ENSMUSG00000054387	chr1:133025338-133025338	-1	1480	970	1101	950	1026	993	1111	954	1229	1168	826	1086
ENSMUST00000180732	chr2:91250743-91255995	Gm17281	ENSMUSG00000097317	chr2:91255995-91255995	-1	9	3	1	7	88	62	110	86	64	40	60	68
ENSMUST00000001818	chr2:145917479-145935014	Crnkl1	ENSMUSG00000001767	chr2:145935014-145935014	-1	238	170	274	206	306	272	304	274	312	260	342	318
ENSMUST00000181242	chr9:3000282-3018084	Gm26870	ENSMUSG00000097312	chr9:3018084-3018084	-1	48	52	62	43	50	52	0	37	86	84	86	90
ENSMUST00000001812	chr6:29735694-29761365	Smo	ENSMUSG00000001761	chr6:29735694-29735694	1	140	170	160	192	85	120	115	106	120	196	113	131
ENSMUST00000046750	chr6:29694222-29718559	Tspan33	ENSMUSG00000001763	chr6:29694222-29694222	1	110	212	204	164	136	124	117	119	136	152	182	148
ENSMUST00000147976	chr2:145786116-145887616	Rin2	ENSMUSG00000001768	chr2:145786116-145786116	1	200	306	292	280	148	270	164	106	189	299	177	174
ENSMUST00000021282	chr11:68985697-69008460	Pfas	ENSMUSG00000020899	chr11:69008460-69008460	-1	338	175	240	200	284	292	301	392	305	320	223	320
ENSMUST00000021278	chr11:69015911-69036473	Ctc1	ENSMUSG00000020898	chr11:69015911-69015911	1	162	156	124	170	144	145	118	134	118	114	101	94
ENSMUST00000021273	chr11:69088490-69092384	Vamp2	ENSMUSG00000020894	chr11:69088490-69088490	1	428	488	460	508	442	413	419	540	490	424	404	502
ENSMUST00000101004	chr11:69095217-69106458	Per1	ENSMUSG00000020893	chr11:69095217-69095217	1	692	493	212	582	1114	509	917	1884	496	478	354	510
ENSMUST00000180613	chr12:32821872-32826904	Gdap10	ENSMUSG00000096954	chr12:32821872-32821872	1	22	36	20	48	68	46	42	84	19	12	9	37
ENSMUST00000122148	chr11:120232947-120292282	Bahcc1	ENSMUSG00000039741	chr11:120232947-120232947	1	152	254	210	204	114	124	150	138	124	150	99	158
ENSMUST00000136912	chr4:47465067-47470770	Alg2	ENSMUSG00000039740	chr4:47470770-47470770	-1	214	167	463	275	450	386	475	554	408	404	410	619
ENSMUST00000081506	chr8:83434493-83458391	Scoc	ENSMUSG00000063253	chr8:83458391-83458391	-1	164	180	165	164	244	268	278	286	308	281	274	268
ENSMUST00000033983	chr8:31159468-31168724	Mak16	ENSMUSG00000031578	chr8:31168724-31168724	-1	193	160	234	190	344	314	338	468	370	228	347	280
ENSMUST00000146762	chr8:25722958-25724448	Ppapdc1b	ENSMUSG00000031570	chr8:25722958-25722958	1	486	514	588	500	690	612	742	1140	824	694	945	1328
ENSMUST00000098842	chr8:31150316-31164702	Tti2	ENSMUSG00000031577	chr8:31150316-31150316	1	202	140	210	150	134	164	178	170	195	188	161	169
ENSMUST00000068892	chr8:25816191-25840779	Ash2l	ENSMUSG00000031575	chr8:25840779-25840779	-1	325	355	310	396	328	368	322	320	342	323	354	363
ENSMUST00000081028	chr6:134035700-134270158	Etv6	ENSMUSG00000030199	chr6:134035700-134035700	1	493	409	426	452	535	388	501	584	328	318	350	368
ENSMUST00000024042	chr15:88819646-88826681	Creld2	ENSMUSG00000023272	chr15:88819646-88819646	1	438	1152	840	615	5027	3690	5027	3967	2931	1544	3967	6305
ENSMUST00000024047	chr9:106203108-106215389	Twf2	ENSMUSG00000023277	chr9:106203108-106203108	1	60	44	26	35	114	105	105	86	98	116	118	78
ENSMUST00000177501	chr1:16665207-16678195	Tmem70	ENSMUSG00000025940	chr1:16665207-16665207	1	756	604	708	636	420	463	455	505	570	546	550	446
ENSMUST00000185317	chr1:65186683-65205706	Pikfyve	ENSMUSG00000025949	chr1:65186683-65186683	1	520	566	514	565	640	578	558	566	508	500	548	580
ENSMUST00000186944	chr16:50719294-50732773	5330426P16Rik	ENSMUSG00000022639	chr16:50732773-50732773	-1	40	42	52	40	100	63	88	98	56	50	52	67
ENSMUST00000076070	chr15:93386106-93398334	Zcrb1	ENSMUSG00000022635	chr15:93398334-93398334	-1	416	350	385	254	386	352	408	451	518	476	518	446
ENSMUST00000080299	chr15:93284278-93336808	Yaf2	ENSMUSG00000022634	chr15:93336808-93336808	-1	260	321	256	262	240	224	224	258	214	243	217	281
ENSMUST00000114471	chr16:52031549-52208047	Cblb	ENSMUSG00000022637	chr16:52031549-52031549	1	193	248	212	184	432	363	396	498	374	302	330	328
ENSMUST00000023312	chr16:52248996-52454074	Alcam	ENSMUSG00000022636	chr16:52454074-52454074	-1	1541	1629	1318	1939	3594	3272	2763	3810	2224	2204	2792	2700
ENSMUST00000057486	chr15:36477668-36496791	Ankrd46	ENSMUSG00000048307	chr15:36496791-36496791	-1	720	640	747	848	716	837	752	524	710	768	720	822
ENSMUST00000034929	chr9:66955393-66975484	Lactb	ENSMUSG00000032370	chr9:66975484-66975484	-1	715	756	738	706	301	379	282	186	446	563	594	458
ENSMUST00000012587	chr19:37376403-37421859	Kif11	ENSMUSG00000012443	chr19:37376403-37376403	1	35	77	42	40	90	102	88	54	64	94	82	68
ENSMUST00000077548	chr3:105001915-105053146	Cttnbp2nl	ENSMUSG00000062127	chr3:105053146-105053146	-1	55	76	76	82	132	92	103	160	66	61	43	56
ENSMUST00000031627	chr5:145128769-145140238	Pdap1	ENSMUSG00000029623	chr5:145140238-145140238	-1	573	558	621	482	693	760	718	538	728	692	794	738
ENSMUST00000085679	chr5:145114215-145129699	Arpc1b	ENSMUSG00000029622	chr5:145114215-145114215	1	646	820	700	740	1274	1246	1282	1458	1115	962	974	882
ENSMUST00000031625	chr5:145083830-145108761	Arpc1a	ENSMUSG00000029621	chr5:145083830-145083830	1	921	915	908	914	836	806	826	792	906	848	940	833
ENSMUST00000031632	chr5:145194946-145201868	Zkscan14	ENSMUSG00000029627	chr5:145201868-145201868	-1	91	84	70	88	59	75	62	41	46	48	58	74
ENSMUST00000160629	chr5:145167213-145182041	Cpsf4	ENSMUSG00000029625	chr5:145167213-145167213	1	344	321	274	325	270	248	242	298	308	234	296	300
ENSMUST00000031628	chr5:145147514-145167108	Ptcd1	ENSMUSG00000029624	chr5:145167108-145167108	-1	200	190	204	211	188	193	207	215	212	192	231	228
ENSMUST00000115510	chr6:11925881-12008013	Phf14	ENSMUSG00000029629	chr6:11925881-11925881	1	530	454	458	446	452	458	472	436	500	527	534	534
ENSMUST00000042972	chr11:75510094-75513168	Rilp	ENSMUSG00000038195	chr11:75510094-75510094	1	575	620	474	488	130	184	186	131	218	282	254	226
ENSMUST00000040104	chr8:57320983-57324517	Hand2	ENSMUSG00000038193	chr8:57320983-57320983	1	156	133	103	103	80	73	108	158	68	57	103	90
ENSMUST00000017839	chr11:80183851-80199757	Rnf135	ENSMUSG00000020707	chr11:80183851-80183851	1	256	195	258	188	352	313	376	276	344	364	356	286
ENSMUST00000021048	chr11:106249142-106256079	Ftsj3	ENSMUSG00000020706	chr11:106256079-106256079	-1	442	482	612	532	814	960	922	1288	872	692	950	933
ENSMUST00000002044	chr11:106084613-106155446	Map3k3	ENSMUSG00000020700	chr11:106084613-106084613	1	188	226	232	252	173	154	164	198	136	128	98	181
ENSMUST00000021050	chr11:80154105-80178958	Adap2	ENSMUSG00000020709	chr11:80154105-80154105	1	200	257	313	272	146	168	148	110	129	161	82	146
ENSMUST00000045693	chr6:85431989-85446435	Smyd5	ENSMUSG00000033706	chr6:85431989-85431989	1	302	216	275	235	252	288	310	478	281	221	284	232
ENSMUST00000026427	chr10:128510248-128525859	Esyt1	ENSMUSG00000025366	chr10:128525859-128525859	-1	194	342	286	337	548	563	544	564	427	433	500	488
ENSMUST00000026425	chr10:128557766-128565934	Pa2g4	ENSMUSG00000025364	chr10:128565934-128565934	-1	936	940	1074	962	1564	1537	1516	2264	1328	1074	1396	1504
ENSMUST00000105235	chr10:128459236-128490173	Smarcc2	ENSMUSG00000025369	chr10:128459236-128459236	1	1749	1869	1960	1776	1253	1396	1504	1246	1417	1554	1123	1578
ENSMUST00000142997	chr10:80392539-80395170	Mbd3	ENSMUSG00000035478	chr10:80395170-80395170	-1	871	1054	1024	1034	1048	1142	1064	1188	1064	1142	1320	1152
ENSMUST00000101118	chr6:100228566-100287441	Rybp	ENSMUSG00000072872	chr6:100287441-100287441	-1	234	274	316	392	490	534	466	484	473	412	458	379
ENSMUST00000146063	chrX:85574150-85613983	Tab3	ENSMUSG00000035476	chrX:85574150-85574150	1	282	342	286	326	378	330	340	378	315	314	281	322
ENSMUST00000039205	chr17:80127471-80185101	Galm	ENSMUSG00000035473	chr17:80127471-80127471	1	1994	2112	1876	1952	478	700	441	182	844	1302	884	678
ENSMUST00000044634	chr12:56712634-57197472	Slc25a21	ENSMUSG00000035472	chr12:57197472-57197472	-1	428	205	262	252	70	92	66	77	106	174	139	90
ENSMUST00000044850	chr11:110100749-110168196	Abca9	ENSMUSG00000041797	chr11:110168196-110168196	-1	54	98	64	92	24	42	40	14	46	46	46	48
ENSMUST00000080934	chr4:28813131-28947047	Epha7	ENSMUSG00000028289	chr4:28813131-28813131	1	154	140	154	120	101	96	121	97	106	156	144	127
ENSMUST00000029950	chr4:32615478-32653265	Casp8ap2	ENSMUSG00000028282	chr4:32615478-32615478	1	76	128	106	113	154	170	140	144	119	141	122	128
ENSMUST00000037607	chr4:31964097-32023467	Map3k7	ENSMUSG00000028284	chr4:31964097-31964097	1	664	734	752	813	687	698	698	706	669	701	672	776
ENSMUST00000061444	chr14:20391231-20393555	Mrps16	ENSMUSG00000049960	chr14:20393555-20393555	-1	360	264	328	236	226	240	231	201	312	323	322	286
ENSMUST00000156972	chr9:37401897-37414019	Robo4	ENSMUSG00000032125	chr9:37401897-37401897	1	270	184	162	228	80	80	50	64	52	69	58	48
ENSMUST00000077353	chr9:44336350-44344228	Hmbs	ENSMUSG00000032126	chr9:44344228-44344228	-1	692	855	831	736	840	855	953	859	817	840	1059	1034
ENSMUST00000034644	chr9:44348106-44361670	Vps11	ENSMUSG00000032127	chr9:44361670-44361670	-1	474	630	545	594	535	530	481	714	486	360	479	478
ENSMUST00000065080	chr9:44309237-44320282	C2cd2l	ENSMUSG00000032120	chr9:44320282-44320282	-1	354	604	589	540	628	574	658	422	530	523	504	668
ENSMUST00000034632	chr9:37208333-37223210	Tmem218	ENSMUSG00000032121	chr9:37208333-37208333	1	89	69	92	54	30	56	41	30	71	88	66	77
ENSMUST00000071858	chr12:17690814-17791926	Hpcal1	ENSMUSG00000071379	chr12:17690814-17690814	1	222	233	158	290	195	196	144	164	180	190	245	134
ENSMUST00000106622	chr3:108556425-108562170	Tmem167b	ENSMUSG00000068732	chr3:108562170-108562170	-1	399	580	444	500	594	558	592	546	500	411	518	590
ENSMUST00000111266	chr2:93187548-93201759	Trp53i11	ENSMUSG00000068735	chr2:93187548-93187548	1	215	198	143	192	75	74	71	70	70	94	70	60
ENSMUST00000090553	chr3:108424865-108445198	Sars	ENSMUSG00000068739	chr3:108445198-108445198	-1	912	872	938	721	1485	1334	1417	1854	1269	963	1167	1214
ENSMUST00000106392	chr7:126487355-126490730	Tufm	ENSMUSG00000073838	chr7:126487355-126487355	1	1402	1553	1604	1544	1293	1395	1200	966	1232	1348	1476	1436
ENSMUST00000098046	chr4:60658466-60662411	Mup11	ENSMUSG00000073834	chr4:60662411-60662411	-1	1190	920	3126	1003	254	494	200	186	130	378	96	174
ENSMUST00000125461	chr4:61300023-61303802	Mup14	ENSMUSG00000073830	chr4:61303802-61303802	-1	18931	17660	20890	16342	5567	5138	5138	4743	4658	7132	4834	8238
ENSMUST00000169088	chr12:31265234-31329493	Lamb1	ENSMUSG00000002900	chr12:31265234-31265234	1	173	128	133	234	96	106	82	83	84	102	118	66
ENSMUST00000132773	chr2:127138772-127143442	Itpripl1	ENSMUSG00000074825	chr2:127143442-127143442	-1	44	148	85	114	126	66	72	94	48	72	62	80
ENSMUST00000182350	chr9:123852315-123862029	Xcr1	ENSMUSG00000060509	chr9:123862029-123862029	-1	106	98	126	86	62	52	78	54	90	78	105	84
ENSMUST00000177714	chr9:124291804-124312696	2010315B03Rik	ENSMUSG00000074829	chr9:124312696-124312696	-1	540	393	456	428	366	400	399	310	441	498	461	485
ENSMUST00000111611	chr1:161088375-161131511	Klhl20	ENSMUSG00000026705	chr1:161131511-161131511	-1	247	234	236	228	204	232	235	229	236	232	235	232
ENSMUST00000028034	chr2:14995131-15049285	Nsun6	ENSMUSG00000026707	chr2:15049285-15049285	-1	93	76	77	76	90	80	70	80	68	77	82	78
ENSMUST00000071718	chr1:161240112-161251219	Prdx6	ENSMUSG00000026701	chr1:161251219-161251219	-1	7164	6578	7164	6976	5608	7384	5952	4483	7660	6796	8006	6064
ENSMUST00000035430	chr1:161040601-161070658	Dars2	ENSMUSG00000026709	chr1:161070658-161070658	-1	281	264	220	298	238	301	240	178	228	296	291	270
ENSMUST00000028035	chr1:161070767-161086338	Cenpl	ENSMUSG00000026708	chr1:161070767-161070767	1	168	170	107	170	116	108	106	98	114	116	94	128
ENSMUST00000106653	chr7:112023506-112111386	Usp47	ENSMUSG00000059263	chr7:112023506-112023506	1	1797	2362	1926	2107	2792	2700	2734	2734	2380	1978	2584	2942
ENSMUST00000020524	chr11:32209585-32222300	Rhbdf1	ENSMUSG00000020282	chr11:32222300-32222300	-1	224	154	162	192	246	224	246	344	250	200	200	190
ENSMUST00000020523	chr11:23646479-23665959	Pex13	ENSMUSG00000020283	chr11:23665959-23665959	-1	1278	1236	1382	1092	1291	1182	1318	1150	1326	1382	1330	1318
ENSMUST00000109525	chr11:23665674-23732876	Pus10	ENSMUSG00000020280	chr11:23665674-23665674	1	190	244	220	252	227	214	238	216	234	336	210	296
ENSMUST00000142964	chr11:32226505-32232022	Mpg	ENSMUSG00000020287	chr11:32226505-32226505	1	106	89	114	112	145	108	138	243	130	130	164	161
ENSMUST00000105397	chr10:77978524-77985434	1810043G02Rik	ENSMUSG00000020284	chr10:77978524-77978524	1	136	103	129	130	100	136	110	96	136	144	158	142
ENSMUST00000078308	chr1:157135182-157412595	Rasal2	ENSMUSG00000070565	chr1:157412595-157412595	-1	388	412	340	394	316	338	356	344	324	382	274	326
ENSMUST00000124640	chr11:32225628-32267689	Nprl3	ENSMUSG00000020289	chr11:32267689-32267689	-1	204	230	212	226	226	254	264	264	278	274	295	288
ENSMUST00000020268	chr10:62743928-62792368	Ccar1	ENSMUSG00000020074	chr10:62792368-62792368	-1	768	525	741	640	715	714	723	831	760	716	708	778
ENSMUST00000160987	chr10:62493833-62527451	Srgn	ENSMUSG00000020077	chr10:62527451-62527451	-1	104	118	102	125	758	884	756	713	708	465	560	378
ENSMUST00000110461	chr12:73901375-73947530	Hif1a	ENSMUSG00000021109	chr12:73901375-73901375	1	674	948	838	969	3091	1893	2014	9880	1034	903	982	1541
ENSMUST00000088233	chr15:99317225-99370482	Fmnl3	ENSMUSG00000023008	chr15:99370482-99370482	-1	94	73	50	76	80	90	48	75	62	82	74	45
ENSMUST00000009157	chr5:115297110-115300999	Dynll1	ENSMUSG00000009013	chr5:115300999-115300999	-1	318	325	562	240	1064	1272	1291	715	1290	1272	1278	1176
ENSMUST00000086829	chr6:149408984-149563329	Bicd1	ENSMUSG00000003452	chr6:149408984-149408984	1	64	58	54	60	119	112	124	160	96	110	105	118
ENSMUST00000155739	chr10:127801152-127815166	Rdh16	ENSMUSG00000069456	chr10:127801152-127801152	1	3112	2888	1180	2173	146	112	110	290	190	301	122	158
ENSMUST00000042046	chr14:65919395-65953744	Scara3	ENSMUSG00000034463	chr14:65953744-65953744	-1	178	142	176	158	104	78	71	254	88	89	86	71
ENSMUST00000086831	chr5:104459450-104505819	Pkd2	ENSMUSG00000034462	chr5:104459450-104459450	1	568	416	560	472	342	336	318	392	350	404	270	278
ENSMUST00000050918	chr4:138454314-138460123	Camk2n1	ENSMUSG00000046447	chr4:138454314-138454314	1	1364	1604	1408	1338	884	1104	908	346	1204	1286	1238	1226
ENSMUST00000108718	chr11:60830679-60860195	Dhrs7b	ENSMUSG00000042569	chr11:60830679-60830679	1	404	307	248	310	318	344	330	210	364	378	476	340
ENSMUST00000017629	chr14:16365179-16430787	Top2b	ENSMUSG00000017485	chr14:16365179-16365179	1	1000	1132	1103	1192	851	908	1000	674	893	918	862	914
ENSMUST00000025542	chr19:15904678-15925059	Psat1	ENSMUSG00000024640	chr19:15925059-15925059	-1	0	24	7	18	257	161	250	716	152	58	104	170
ENSMUST00000043042	chr4:138972892-139059171	Tmco4	ENSMUSG00000041143	chr4:138972892-138972892	1	244	374	370	373	313	224	252	328	217	220	206	174
ENSMUST00000044620	chr5:150522630-150569746	Brca2	ENSMUSG00000041147	chr5:150522630-150522630	1	73	82	42	58	32	42	30	37	36	41	30	36
ENSMUST00000179719	chr4:118359999-118361294	Hyi	ENSMUSG00000006395	chr4:118359999-118359999	1	1320	1034	974	977	322	308	280	293	512	544	502	526
ENSMUST00000006557	chr4:118428093-118432953	Elovl1	ENSMUSG00000006390	chr4:118428093-118428093	1	753	753	816	661	908	816	847	927	816	838	864	838
ENSMUST00000084319	chr4:118409337-118415111	Med8	ENSMUSG00000006392	chr4:118409337-118409337	1	588	486	489	434	617	600	623	623	573	547	657	540
ENSMUST00000056427	chr13:34074301-34078008	Tubb2a	ENSMUSG00000058672	chr13:34078008-34078008	-1	3081	2968	2934	1972	3003	3586	3586	3970	2934	2306	2968	2494
ENSMUST00000109616	chr15:79915807-79932652	Cbx7	ENSMUSG00000053411	chr15:79932652-79932652	-1	450	316	207	312	145	188	176	150	154	218	148	180
ENSMUST00000037709	chr6:146602352-146634597	Tm7sf3	ENSMUSG00000040234	chr6:146634597-146634597	-1	1148	1289	1144	1486	1649	1638	1831	1426	1418	1418	1459	1496
ENSMUST00000044857	chr8:3676299-3681255	Trappc5	ENSMUSG00000040236	chr8:3676299-3676299	1	522	424	466	392	465	506	546	560	592	540	578	532
ENSMUST00000072818	chr5:87409942-87424203	Ugt2b38	ENSMUSG00000061906	chr5:87424203-87424203	-1	114	210	190	180	237	164	200	144	131	152	166	159
ENSMUST00000076694	chr10:91116574-91124059	Slc25a3	ENSMUSG00000061904	chr10:91124059-91124059	-1	5710	5362	4723	5118	6137	5530	5710	8498	5884	5118	6498	6137
ENSMUST00000109735	chr13:67312998-67332547	Zfp595	ENSMUSG00000057842	chr13:67332547-67332547	-1	173	136	128	125	92	114	105	105	114	118	120	144
ENSMUST00000075253	chr17:32924688-32947402	Cyp4f13	ENSMUSG00000024055	chr17:32947402-32947402	-1	1418	987	1388	1192	598	791	791	526	1005	1192	1137	822
ENSMUST00000015449	chr10:8722219-8886070	Sash1	ENSMUSG00000015305	chr10:8886070-8886070	-1	574	894	590	774	479	408	428	389	276	432	276	323
ENSMUST00000055341	chr13:43195519-43304172	Gfod1	ENSMUSG00000051335	chr13:43304172-43304172	-1	70	82	62	86	48	20	22	22	21	22	16	46
ENSMUST00000050125	chr5:113086323-113163351	2900026A02Rik	ENSMUSG00000051339	chr5:113163351-113163351	-1	776	1332	1300	1484	1142	1030	1188	1066	1008	828	836	1029
ENSMUST00000065286	chr19:60198586-60226697	Fam204a	ENSMUSG00000057858	chr19:60226697-60226697	-1	204	208	198	245	246	268	250	243	224	191	288	244
ENSMUST00000155816	chr4:132348014-132353663	Snhg3	ENSMUSG00000085241	chr4:132353663-132353663	-1	82	42	49	35	109	56	62	46	86	64	76	110
ENSMUST00000089558	chr6:86371583-86378902	Snrpg	ENSMUSG00000057278	chr6:86371583-86371583	1	58	49	56	14	68	74	68	34	108	88	110	94
ENSMUST00000052455	chr1:172376531-172384099	Pigm	ENSMUSG00000050229	chr1:172376531-172376531	1	376	254	336	256	370	338	305	466	270	215	232	301
ENSMUST00000181892	chr13:67538641-67553138	Zfp748	ENSMUSG00000095432	chr13:67553138-67553138	-1	114	112	119	122	115	118	131	120	129	103	140	115
ENSMUST00000145984	chr6:129647496-129660584	Klrc2	ENSMUSG00000052736	chr6:129660584-129660584	-1	78	28	29	43	102	97	27	70	96	100	86	98
ENSMUST00000085368	chr12:59081019-59081900	Gm5786	ENSMUSG00000066487	chr12:59081019-59081019	1	8884	10925	7930	8884	7330	8219	8219	8219	8219	7330	9381	8884
ENSMUST00000114410	chr1:57955248-57970128	Kctd18	ENSMUSG00000054770	chr1:57970128-57970128	-1	130	77	92	98	118	130	131	119	148	128	110	118
ENSMUST00000100816	chr5:118560719-118765435	Med13l	ENSMUSG00000018076	chr5:118560719-118560719	1	322	386	250	387	282	228	273	396	154	202	134	210
ENSMUST00000079634	chr7:25659153-25668031	Exosc5	ENSMUSG00000061286	chr7:25659153-25659153	1	496	313	378	340	246	266	266	226	350	382	430	316
ENSMUST00000111978	chr5:117120129-117275217	Taok3	ENSMUSG00000061288	chr5:117120129-117120129	1	641	814	720	832	625	656	684	468	538	610	394	544
ENSMUST00000133026	chr8:107293470-107379517	Nfat5	ENSMUSG00000003847	chr8:107293470-107293470	1	1582	1600	1629	1353	1049	965	1028	1170	1520	1508	836	1108
ENSMUST00000088922	chr14:75896937-76010865	Gtf2f2	ENSMUSG00000067995	chr14:76010865-76010865	-1	200	150	184	164	233	217	258	286	246	235	272	212
ENSMUST00000002445	chr17:56673225-56711769	Ranbp3	ENSMUSG00000002372	chr17:56673225-56673225	1	540	507	533	434	572	582	558	542	588	538	608	510
ENSMUST00000002452	chr17:56717762-56724248	Ndufa11	ENSMUSG00000002379	chr17:56717762-56717762	1	1385	903	948	910	743	792	761	582	927	943	1084	908
ENSMUST00000076313	chr2:53134704-53191225	Prpf40a	ENSMUSG00000061136	chr2:53191225-53191225	-1	836	977	1088	1044	1304	1192	1310	1420	1242	1242	1250	1250
ENSMUST00000121886	chr8:69610857-69625548	Zfp868	ENSMUSG00000060427	chr8:69625548-69625548	-1	92	115	133	116	92	82	78	114	88	94	86	78
ENSMUST00000067060	chr8:84901928-84905295	Klf1	ENSMUSG00000054191	chr8:84901928-84901928	1	106	60	92	64	14	28	22	12	38	56	34	34
ENSMUST00000107498	chr3:88835231-88910103	Gon4l	ENSMUSG00000054199	chr3:88835231-88835231	1	560	410	528	514	486	535	570	602	540	544	400	542
ENSMUST00000071650	chr5:108660331-108684552	Idua	ENSMUSG00000033540	chr5:108660331-108660331	1	110	110	116	116	189	190	213	178	146	152	152	212
ENSMUST00000118198	chr9:70012550-70022866	Gtf2a2	ENSMUSG00000033543	chr9:70012550-70012550	1	493	394	465	438	816	787	810	720	978	641	1371	1412
ENSMUST00000031750	chr6:43265582-43289320	Arhgef5	ENSMUSG00000033542	chr6:43265582-43265582	1	534	620	662	617	906	750	771	1059	682	578	560	750
ENSMUST00000060989	chr9:41964720-42124297	Sorl1	ENSMUSG00000049313	chr9:42124297-42124297	-1	108	95	69	120	124	125	108	86	106	115	110	82
ENSMUST00000181403	chr13:64248700-64268148	1810034E14Rik	ENSMUSG00000097101	chr13:64248700-64248700	1	134	140	108	108	44	58	38	30	73	98	102	45
ENSMUST00000032088	chr6:83914353-83986869	Zfml	ENSMUSG00000030016	chr6:83914353-83914353	1	676	596	688	714	728	836	859	748	706	752	814	782
ENSMUST00000153526	chr11:100704746-100712173	Kat2a	ENSMUSG00000020918	chr11:100712173-100712173	-1	433	412	442	431	442	493	488	554	471	430	446	498
ENSMUST00000107358	chr11:100780731-100822528	Stat5b	ENSMUSG00000020919	chr11:100822528-100822528	-1	1368	1728	1359	1876	800	978	910	621	888	904	754	756
ENSMUST00000146338	chr11:67037905-67052594	Adprm	ENSMUSG00000020910	chr11:67052594-67052594	-1	223	206	171	188	176	171	186	175	207	144	196	174
ENSMUST00000107389	chr11:100476353-100528000	Acly	ENSMUSG00000020917	chr11:100528000-100528000	-1	8898	10346	4374	10944	2181	1668	1485	3227	1184	1468	1208	1190
ENSMUST00000068031	chr11:98992943-99024189	Top2a	ENSMUSG00000020914	chr11:99024189-99024189	-1	22	90	34	62	158	190	150	76	141	148	134	94
ENSMUST00000019071	chr11:83587882-83593087	Ccl6	ENSMUSG00000018927	chr11:83593087-83593087	-1	78	114	90	86	174	233	128	172	224	154	187	123
ENSMUST00000019064	chr11:70453983-70459984	Cxcl16	ENSMUSG00000018920	chr11:70459984-70459984	-1	141	204	144	136	270	246	221	232	210	168	177	118
ENSMUST00000019065	chr11:70392883-70410028	Pelp1	ENSMUSG00000018921	chr11:70410028-70410028	-1	258	210	230	270	214	273	255	284	242	249	274	210
ENSMUST00000034427	chr8:111966908-111992302	Adat1	ENSMUSG00000031949	chr8:111992302-111992302	-1	93	77	73	78	65	88	92	76	71	60	82	98
ENSMUST00000093120	chr8:111993440-112011288	Kars	ENSMUSG00000031948	chr8:112011288-112011288	-1	1030	1034	1045	1022	1720	1470	1698	2046	1460	1106	1527	1248
ENSMUST00000084149	chr4:147132038-147180579	Gm13139	ENSMUSG00000067916	chr4:147132038-147132038	1	64	65	60	72	72	98	100	65	74	102	62	80
ENSMUST00000008684	chr6:138140316-138156755	Mgst1	ENSMUSG00000008540	chr6:138140316-138140316	1	34256	25747	23500	25747	25747	25747	25747	20792	29590	34256	25747	29590
ENSMUST00000164064	chr18:78349754-78350701	Gm6133	ENSMUSG00000090451	chr18:78349754-78349754	1	2430	1660	1639	1276	2298	2430	2190	2367	3388	2808	3730	2565
ENSMUST00000145150	chr16:3908801-3923856	Cluap1	ENSMUSG00000014232	chr16:3908801-3908801	1	104	102	107	86	98	93	92	94	118	92	132	112
ENSMUST00000188145	chr1:151755371-151818935	Edem3	ENSMUSG00000043019	chr1:151755371-151755371	1	516	628	761	570	1230	1008	1092	1266	704	797	806	1430
ENSMUST00000109235	chr2:166947549-166996278	Stau1	ENSMUSG00000039536	chr2:166996278-166996278	-1	1628	1581	1638	1810	1172	1342	1195	1050	1322	1359	1046	1234
ENSMUST00000056006	chr9:74861921-74891781	Onecut1	ENSMUSG00000043013	chr9:74861921-74861921	1	308	334	408	322	433	409	466	542	268	282	126	292
ENSMUST00000115142	chrX:38189812-38194684	Zbtb33	ENSMUSG00000048047	chrX:38189812-38189812	1	273	406	303	380	343	352	308	296	286	370	258	300
ENSMUST00000167992	chr8:39005867-39165112	Tusc3	ENSMUSG00000039530	chr8:39005867-39005867	1	148	141	142	140	218	235	233	218	192	233	246	188
ENSMUST00000048222	chr10:33926936-33951212	Zufsp	ENSMUSG00000039531	chr10:33951212-33951212	-1	186	184	215	224	282	276	276	264	262	257	270	228
ENSMUST00000116621	chrX:20615326-20617619	Ndufb11	ENSMUSG00000031059	chrX:20617619-20617619	-1	1911	1568	1685	1480	1008	1276	1086	826	1581	1729	1994	1568
ENSMUST00000170523	chr5:53038082-53061401	Slc34a2	ENSMUSG00000029188	chr5:53038082-53038082	1	56	52	125	78	30	35	46	25	24	34	31	28
ENSMUST00000031090	chr5:53107084-53213452	Sel1l3	ENSMUSG00000029189	chr5:53213452-53213452	-1	144	361	274	276	322	234	284	316	233	207	204	352
ENSMUST00000031081	chr5:52741587-52769344	Pi4k2b	ENSMUSG00000029186	chr5:52741587-52741587	1	540	560	469	541	700	563	711	660	465	360	534	560
ENSMUST00000031080	chr5:64970071-65041874	Fam114a1	ENSMUSG00000029185	chr5:64970071-64970071	1	422	431	478	484	418	576	556	362	608	752	716	656
ENSMUST00000114487	chr2:24336853-24351494	Il1rn	ENSMUSG00000026981	chr2:24336853-24336853	1	64	44	69	50	3150	1784	2565	3348	1411	868	1085	1302
ENSMUST00000112533	chr2:60292103-60383303	Ly75	ENSMUSG00000026980	chr2:60383303-60383303	-1	43	110	77	112	296	191	224	205	116	112	134	134
ENSMUST00000112550	chr2:59899363-60125697	Baz2b	ENSMUSG00000026987	chr2:60125697-60125697	-1	348	248	234	247	192	166	217	256	236	228	176	214
ENSMUST00000051416	chr2:24002910-24049394	Hnmt	ENSMUSG00000026986	chr2:24049394-24049394	-1	643	484	488	529	149	214	162	110	246	323	281	192
ENSMUST00000028368	chr2:59852364-59882584	Wdsub1	ENSMUSG00000026988	chr2:59882584-59882584	-1	106	112	71	106	82	72	90	119	74	70	92	74
ENSMUST00000030665	chr4:133532542-133545996	Nudc	ENSMUSG00000028851	chr4:133545996-133545996	-1	808	787	814	730	1886	1825	1852	1268	1450	1232	1546	1493
ENSMUST00000030662	chr4:133574745-133584243	Gpatch3	ENSMUSG00000028850	chr4:133574745-133574745	1	57	74	148	98	169	128	130	148	120	94	141	140
ENSMUST00000105907	chr4:133266045-133277792	Tmem222	ENSMUSG00000028857	chr4:133277792-133277792	-1	348	371	268	320	307	326	348	402	397	389	462	379
ENSMUST00000035635	chr5:96997689-97091867	Bmp2k	ENSMUSG00000034663	chr5:96997689-96997689	1	138	166	147	182	244	194	184	344	144	144	154	190
ENSMUST00000030669	chr4:133369706-133423702	Slc9a1	ENSMUSG00000028854	chr4:133369706-133369706	1	216	237	202	224	220	200	256	265	212	252	190	217
ENSMUST00000106162	chr4:126024550-126044440	Csf3r	ENSMUSG00000028859	chr4:126024550-126024550	1	49	77	58	45	114	147	107	114	190	124	104	94
ENSMUST00000161639	chr13:97137978-97176451	Gfm2	ENSMUSG00000021666	chr13:97137978-97137978	1	910	769	863	764	708	706	769	558	721	802	840	828
ENSMUST00000022169	chr13:97176332-97198357	Hexb	ENSMUSG00000021665	chr13:97198357-97198357	-1	567	438	681	618	270	320	357	219	351	432	346	289
ENSMUST00000150916	chr13:98263158-98273853	Ankra2	ENSMUSG00000021661	chr13:98263158-98263158	1	223	158	162	126	114	134	136	156	126	130	152	139
ENSMUST00000022163	chr13:98309896-98316967	Btf3	ENSMUSG00000021660	chr13:98316967-98316967	-1	3087	2242	2654	2080	3862	3448	3747	3976	4195	3698	4380	3318
ENSMUST00000119581	chr6:12317087-12749410	Thsd7a	ENSMUSG00000032625	chr6:12749410-12749410	-1	92	84	89	72	80	90	86	128	58	60	56	98
ENSMUST00000096766	chr17:83350931-83480361	Eml4	ENSMUSG00000032624	chr17:83350931-83350931	1	320	350	301	325	407	412	406	560	360	311	322	350
ENSMUST00000074616	chr13:103741615-103764504	Srek1	ENSMUSG00000032621	chr13:103764504-103764504	-1	666	500	598	493	512	524	544	595	751	596	657	631
ENSMUST00000022172	chr13:96480689-96542485	Polk	ENSMUSG00000021668	chr13:96542485-96542485	-1	132	170	104	138	267	204	274	256	234	160	172	170
ENSMUST00000172107	chr15:81363669-81400043	St13	ENSMUSG00000022403	chr15:81400043-81400043	-1	3090	3090	3232	3050	4111	4662	4568	2554	4111	3546	3750	3011
ENSMUST00000023036	chr15:81466316-81476369	Rbx1	ENSMUSG00000022400	chr15:81466316-81466316	1	876	608	786	634	857	842	892	767	1136	965	1092	924
ENSMUST00000163754	chr15:81400138-81456807	Xpnpep3	ENSMUSG00000022401	chr15:81400138-81400138	1	110	234	217	254	206	176	208	206	138	136	148	233
ENSMUST00000125946	chr5:121518613-121545482	Mapkapk5	ENSMUSG00000029454	chr5:121545482-121545482	-1	518	522	526	430	568	560	540	590	573	469	536	567
ENSMUST00000031411	chr5:121566027-121593824	Aldh2	ENSMUSG00000029455	chr5:121593824-121593824	-1	44696	72783	29712	72783	12230	10370	10972	13961	11618	10370	10972	12230
ENSMUST00000023040	chr15:81318921-81360765	Slc25a17	ENSMUSG00000022404	chr15:81360765-81360765	-1	808	767	650	762	582	578	586	572	566	642	658	674
ENSMUST00000031414	chr5:121660563-121687248	Brap	ENSMUSG00000029458	chr5:121660563-121660563	1	1728	2029	1442	1591	1123	1179	1330	970	1367	1426	1055	1172
ENSMUST00000023044	chr15:80671847-80700420	Fam83f	ENSMUSG00000022408	chr15:80671847-80671847	1	103	19	32	64	13	12	12	27	23	16	13	9
ENSMUST00000162279	chr3:40744495-40757069	Hspa4l	ENSMUSG00000025757	chr3:40744495-40744495	1	635	715	662	641	1250	1519	1875	496	940	840	808	750
ENSMUST00000151698	chr4:130913125-130936141	Laptm5	ENSMUSG00000028581	chr4:130913125-130913125	1	230	390	233	340	352	447	344	325	365	312	308	224
ENSMUST00000030315	chr4:130663321-130781564	Pum1	ENSMUSG00000028580	chr4:130663321-130663321	1	672	797	704	775	642	640	642	668	543	580	483	620
ENSMUST00000030320	chr4:108619940-108634123	Cc2d1b	ENSMUSG00000028582	chr4:108619940-108619940	1	286	212	248	221	338	276	338	343	356	299	311	344
ENSMUST00000026859	chr3:40818070-40846885	Mfsd8	ENSMUSG00000025759	chr3:40846885-40846885	-1	178	188	221	214	202	224	215	196	192	193	254	248
ENSMUST00000026858	chr3:40800019-40816883	Plk4	ENSMUSG00000025758	chr3:40800019-40800019	1	116	136	114	130	154	154	146	184	154	133	132	136
ENSMUST00000058639	chr12:69577628-69583028	Vcpkmt	ENSMUSG00000049882	chr12:69583028-69583028	-1	26	24	35	44	49	56	66	56	48	34	73	44
ENSMUST00000049385	chr11:100319885-100322096	Eif1	ENSMUSG00000035530	chr11:100319885-100319885	1	3690	3223	3308	3192	3038	3118	3038	3636	3690	3584	3532	3223
ENSMUST00000030003	chr4:45316613-45320629	Exosc3	ENSMUSG00000028322	chr4:45320629-45320629	-1	281	212	220	192	343	340	363	338	364	333	385	354
ENSMUST00000107783	chr4:45848664-45887008	1300002K09Rik	ENSMUSG00000028327	chr4:45848664-45848664	1	5036	4653	5134	4104	3744	4458	4458	3400	4739	5134	3859	3973
ENSMUST00000058232	chr4:46155347-46196311	Xpa	ENSMUSG00000028329	chr4:46196311-46196311	-1	294	155	204	234	133	180	120	152	197	199	232	212
ENSMUST00000034594	chr9:45253837-45269149	Il10ra	ENSMUSG00000032089	chr9:45269149-45269149	-1	75	103	58	92	54	50	66	56	66	58	49	34
ENSMUST00000034588	chr9:46228580-46230466	Apoa1	ENSMUSG00000032083	chr9:46228580-46228580	1	147628	147628	147628	147628	34316	44442	44442	58038	44442	44442	44442	44442
ENSMUST00000121916	chr9:46232933-46235260	Apoc3	ENSMUSG00000032081	chr9:46235260-46235260	-1	58038	44442	44442	34316	13184	13920	13184	10329	16300	20838	16300	16300
ENSMUST00000078111	chr9:45838580-45862484	Bace1	ENSMUSG00000032086	chr9:45838580-45838580	1	643	772	662	804	598	596	692	624	589	620	440	726
ENSMUST00000034590	chr9:45929628-45936058	Tagln	ENSMUSG00000032085	chr9:45936058-45936058	-1	180	67	70	96	38	24	33	76	24	41	29	37
ENSMUST00000093290	chr11:21091291-21150323	Peli1	ENSMUSG00000020134	chr11:21091291-21091291	1	627	721	550	610	537	540	522	462	586	592	624	615
ENSMUST00000020346	chr10:115369966-115384435	Thap2	ENSMUSG00000020137	chr10:115384435-115384435	-1	136	199	195	250	226	218	280	172	167	190	228	230
ENSMUST00000020339	chr10:115197877-115251493	Tbc1d15	ENSMUSG00000020130	chr10:115251493-115251493	-1	654	854	644	854	1240	939	994	1248	907	683	808	960
ENSMUST00000137177	chr10:80321283-80329453	Pcsk4	ENSMUSG00000020131	chr10:80329453-80329453	-1	276	148	236	220	70	128	98	100	172	240	170	190
ENSMUST00000020343	chr10:115289863-115315591	Rab21	ENSMUSG00000020132	chr10:115315591-115315591	-1	410	573	418	486	654	656	666	512	568	551	648	544
ENSMUST00000020341	chr10:80318254-80320537	2310011J03Rik	ENSMUSG00000020133	chr10:80320537-80320537	-1	258	262	270	240	266	286	264	368	264	244	320	306
ENSMUST00000038131	chr5:151642756-151651242	Rfc3	ENSMUSG00000033970	chr5:151651242-151651242	-1	118	142	80	102	119	102	110	117	100	86	94	92
ENSMUST00000115535	chr17:22337989-22361400	Zfp944	ENSMUSG00000033972	chr17:22361400-22361400	-1	321	312	354	320	316	350	344	287	383	394	392	368
ENSMUST00000156731	chr2:79330543-79338603	Cerkl	ENSMUSG00000075256	chr2:79338603-79338603	-1	152	75	136	94	290	322	410	235	277	274	244	478
ENSMUST00000152782	chr16:33684466-33771576	Heg1	ENSMUSG00000075254	chr16:33684466-33684466	1	316	336	328	403	452	356	370	392	281	382	296	346
ENSMUST00000023450	chr16:17331371-17343575	Serpind1	ENSMUSG00000022766	chr16:17331371-17331371	1	6498	6720	7576	6916	2408	4636	2888	479	5016	8498	6137	3478
ENSMUST00000062789	chr14:77024200-77036641	Lacc1	ENSMUSG00000044350	chr14:77036641-77036641	-1	414	304	268	311	203	204	221	168	230	188	178	152
ENSMUST00000053373	chrX:100590154-100594869	P2ry4	ENSMUSG00000044359	chrX:100594869-100594869	-1	152	262	198	260	56	56	68	22	58	90	37	58
ENSMUST00000171339	chr18:9726197-9726670	Gm17430	ENSMUSG00000091285	chr18:9726670-9726670	-1	840	702	736	690	1072	969	1059	1072	1204	1084	1331	1278
ENSMUST00000142761	chr6:34303934-34306687	Akr1b3	ENSMUSG00000001642	chr6:34306687-34306687	-1	213	235	234	192	220	281	217	134	270	354	413	254
ENSMUST00000005532	chr13:13437602-13512275	Nid1	ENSMUSG00000005397	chr13:13437602-13437602	1	274	433	286	460	2256	1748	1918	3826	1132	597	848	1146
ENSMUST00000133341	chr1:164148591-164152217	Gm16548	ENSMUSG00000086593	chr1:164152217-164152217	-1	122	94	148	110	42	76	75	20	110	113	116	103
ENSMUST00000035804	chr18:46713205-46728342	Cdo1	ENSMUSG00000033022	chr18:46728342-46728342	-1	25819	25819	23620	25819	58152	72750	58152	58152	72750	72750	147850	72750
ENSMUST00000040077	chr15:79141351-79151774	Polr2f	ENSMUSG00000033020	chr15:79141351-79141351	1	522	362	454	324	512	486	421	465	584	560	582	502
ENSMUST00000037796	chr1:75435930-75443174	Gmppa	ENSMUSG00000033021	chr1:75435930-75435930	1	406	440	408	359	554	477	590	612	512	456	648	886
ENSMUST00000112032	chr6:130178753-130193112	Klra9	ENSMUSG00000033024	chr6:130193112-130193112	-1	0	0	29	0	62	46	0	60	66	56	66	84
ENSMUST00000049295	chr19:5707376-5726317	Ehbp1l1	ENSMUSG00000024937	chr19:5726317-5726317	-1	206	210	152	214	260	231	198	252	244	270	223	260
ENSMUST00000116558	chr19:5728087-5729633	Fam89b	ENSMUSG00000024939	chr19:5729633-5729633	-1	195	204	162	192	112	141	126	140	140	120	136	138
ENSMUST00000036509	chr2:25998543-26021747	Ubac1	ENSMUSG00000036352	chr2:26021747-26021747	-1	250	236	212	266	250	226	240	284	254	231	247	230
ENSMUST00000177978	chr12:55199533-55214076	1700047I17Rik2	ENSMUSG00000094103	chr12:55199533-55199533	1	45	29	36	44	119	73	90	109	46	38	79	66
ENSMUST00000134380	chr2:120033417-120041965	Pla2g4b	ENSMUSG00000098488	chr2:120033417-120033417	1	64	28	27	44	46	31	38	56	69	46	39	39
ENSMUST00000031866	chr6:35508906-35539888	Mtpn	ENSMUSG00000029840	chr6:35539888-35539888	-1	2530	3168	3012	2942	5144	4840	5402	5754	4748	3596	3866	3982
ENSMUST00000183339	chr14:69582164-69640274	Gm27177	ENSMUSG00000098975	chr14:69640274-69640274	-1	57	42	58	75	98	36	83	77	58	50	64	36
ENSMUST00000171925	chr9:106440054-106447678	Abhd14a	ENSMUSG00000042210	chr9:106447678-106447678	-1	197	167	212	200	126	181	153	84	197	223	210	164
ENSMUST00000040990	chr14:78849178-79202310	Vwa8	ENSMUSG00000058997	chr14:78849178-78849178	1	1953	2190	2848	2596	2596	2888	2848	2068	2716	2747	2460	3388
ENSMUST00000089770	chr15:72589621-73061204	Trappc9	ENSMUSG00000047921	chr15:73061204-73061204	-1	158	330	191	252	202	204	214	220	141	162	219	261
ENSMUST00000188576	chr1:91250304-91275479	Ube2f	ENSMUSG00000034343	chr1:91250304-91250304	1	538	430	626	408	743	726	706	721	730	678	820	746
ENSMUST00000074628	chr11:116078573-116086995	Wbp2	ENSMUSG00000034341	chr11:116086995-116086995	-1	1825	1918	1815	1805	1866	1553	1654	1918	1604	1436	1535	1654
ENSMUST00000039487	chr17:6079786-6086517	Gtf2h5	ENSMUSG00000034345	chr17:6079786-6079786	1	588	337	476	286	344	371	361	314	612	588	600	496
ENSMUST00000042901	chr3:69004738-69034623	Smc4	ENSMUSG00000034349	chr3:69004738-69004738	1	344	456	366	344	430	474	421	396	410	422	352	396
ENSMUST00000124659	chr11:100368958-100372716	Jup	ENSMUSG00000001552	chr11:100372716-100372716	-1	765	932	932	1026	624	716	618	497	704	814	616	680
ENSMUST00000033418	chrX:36112110-36171259	Il13ra1	ENSMUSG00000017057	chrX:36112110-36112110	1	842	1120	1304	1391	1909	1752	1628	1686	1371	1296	1686	1420
ENSMUST00000111993	chr2:74520291-74578948	Lnp	ENSMUSG00000009207	chr2:74578948-74578948	-1	182	206	238	210	263	247	257	300	204	220	217	257
ENSMUST00000015712	chr8:68880491-68906934	Lpl	ENSMUSG00000015568	chr8:68880491-68880491	1	444	474	354	363	130	258	150	112	446	614	448	152
ENSMUST00000166187	chr3:130617448-130634809	Etnppl	ENSMUSG00000019232	chr3:130617448-130617448	1	1258	1259	360	897	76	164	106	50	194	575	260	115
ENSMUST00000002677	chr7:25757273-25788687	Axl	ENSMUSG00000002602	chr7:25788687-25788687	-1	354	535	334	552	333	255	272	272	240	244	223	187
ENSMUST00000002678	chr7:25687002-25705077	Tgfb1	ENSMUSG00000002603	chr7:25687002-25687002	1	97	156	98	132	176	206	164	118	180	130	140	100
ENSMUST00000124638	chr3:95323525-95357155	Setdb1	ENSMUSG00000015697	chr3:95357155-95357155	-1	590	462	446	512	417	428	403	430	502	550	348	416
ENSMUST00000000619	chr7:7282316-7299511	Clcn4-2	ENSMUSG00000000605	chr7:7299511-7299511	-1	894	1022	1100	1129	898	844	862	833	722	833	764	940
ENSMUST00000171023	chr5:3803165-3844515	Krit1	ENSMUSG00000000600	chr5:3803165-3803165	1	432	380	440	415	472	520	554	452	534	514	484	478
ENSMUST00000112387	chr9:107576927-107581710	Hyal1	ENSMUSG00000010051	chr9:107576927-107576927	1	891	602	1109	1044	446	585	706	274	500	721	389	662
ENSMUST00000010198	chr9:107563255-107566108	Tusc2	ENSMUSG00000010054	chr9:107563255-107563255	1	368	409	482	435	503	530	510	622	462	468	530	587
ENSMUST00000010201	chr9:107542209-107545704	Nprl2	ENSMUSG00000010057	chr9:107542209-107542209	1	188	218	221	171	164	176	184	150	156	175	177	201
ENSMUST00000154473	chr17:27563575-27565732	AI413582	ENSMUSG00000062753	chr17:27565732-27565732	-1	74	44	60	40	108	121	108	96	108	117	100	108
ENSMUST00000132777	chr8:105329163-105347909	Fhod1	ENSMUSG00000014778	chr8:105347909-105347909	-1	246	204	166	184	93	140	112	90	91	156	110	110
ENSMUST00000154293	chr17:15519208-15527281	Pdcd2	ENSMUSG00000014771	chr17:15527281-15527281	-1	270	216	278	170	164	173	180	196	196	164	276	162
ENSMUST00000014917	chr17:15367354-15375976	Dll1	ENSMUSG00000014773	chr17:15375976-15375976	-1	110	112	147	132	173	106	110	146	98	105	112	94
ENSMUST00000106103	chr3:152395473-152459474	Zzz3	ENSMUSG00000039068	chr3:152395473-152395473	1	360	468	438	414	396	400	362	546	390	340	344	328
ENSMUST00000150634	chr1:88095062-88216357	Ugt1a7c	ENSMUSG00000090124	chr1:88095062-88095062	1	302	359	226	394	98	93	86	78	70	74	166	92
ENSMUST00000171284	chr17:94727080-94749892	Mettl4	ENSMUSG00000055660	chr17:94749892-94749892	-1	158	175	164	200	215	190	216	229	189	168	210	206
ENSMUST00000039763	chr10:7767947-7780917	Ginm1	ENSMUSG00000040006	chr10:7780917-7780917	-1	714	478	586	516	694	700	733	640	826	768	776	806
ENSMUST00000151162	chr2:118900377-118916479	Bahd1	ENSMUSG00000040007	chr2:118900377-118900377	1	248	316	336	318	378	358	346	325	238	266	292	279
ENSMUST00000107392	chr7:79821803-79848210	Anpep	ENSMUSG00000039062	chr7:79848210-79848210	-1	1644	2466	2439	2260	3158	3397	3486	1502	2859	3356	3120	3912
ENSMUST00000078694	chr11:98348404-98357796	Ppp1r1b	ENSMUSG00000061718	chr11:98348404-98348404	1	156	74	82	89	22	35	24	8	30	56	42	27
ENSMUST00000026585	chr7:141475240-141493427	Tspan4	ENSMUSG00000025511	chr7:141475240-141475240	1	772	1268	1152	1039	1604	1252	1414	1934	1008	928	932	1188
ENSMUST00000106000	chr7:141467362-141471479	Cd151	ENSMUSG00000025510	chr7:141467362-141467362	1	636	575	604	580	831	861	864	666	688	828	704	604
ENSMUST00000153191	chr7:141493136-141539816	Chid1	ENSMUSG00000025512	chr7:141539816-141539816	-1	451	504	574	450	728	784	790	348	881	943	1020	990
ENSMUST00000173375	chr5:130255619-130285386	Tyw1	ENSMUSG00000056310	chr5:130255619-130255619	1	314	360	306	330	274	352	270	302	330	332	313	260
ENSMUST00000052622	chr8:24437180-24438984	1810011O10Rik	ENSMUSG00000056313	chr8:24438984-24438984	-1	1390	568	374	804	300	146	232	554	246	308	284	168
ENSMUST00000125064	chr11:98704591-98728834	Med24	ENSMUSG00000017210	chr11:98728834-98728834	-1	264	366	338	316	476	442	468	498	376	373	374	463
ENSMUST00000024596	chr17:12648874-12675838	Slc22a1	ENSMUSG00000023829	chr17:12675838-12675838	-1	4927	8231	7341	6748	2468	2220	2239	2163	2310	2649	2786	2496
ENSMUST00000024595	chr17:12419972-12507704	Slc22a3	ENSMUSG00000023828	chr17:12507704-12507704	-1	116	56	76	64	49	44	46	78	25	31	24	46
ENSMUST00000054665	chr1:36530534-36535729	Ankrd23	ENSMUSG00000067653	chr1:36535729-36535729	-1	102	73	60	82	70	71	72	73	84	70	52	66
ENSMUST00000182102	chr19:7864388-7966000	Slc22a27	ENSMUSG00000067656	chr19:7966000-7966000	-1	1164	1150	943	756	46	84	50	119	150	191	124	74
ENSMUST00000043674	chr17:35655634-35667592	Vars2	ENSMUSG00000038838	chr17:35667592-35667592	-1	384	500	396	451	342	333	403	408	324	292	334	396
ENSMUST00000115016	chr6:34780432-34857932	Agbl3	ENSMUSG00000038836	chr6:34780432-34780432	1	233	184	210	186	171	171	194	182	184	188	222	186
ENSMUST00000042615	chr2:33133421-33371481	Ralgps1	ENSMUSG00000038831	chr2:33371481-33371481	-1	326	270	167	240	178	130	167	146	128	167	109	172
ENSMUST00000065329	chr5:130219744-130243765	Tmem248	ENSMUSG00000053094	chr5:130219744-130219744	1	660	864	950	868	1405	1228	1228	1768	1172	1001	1240	1549
ENSMUST00000113523	chr17:45660171-45686259	Tmem63b	ENSMUSG00000036026	chr17:45686259-45686259	-1	878	1576	872	1262	558	744	569	620	590	571	502	546
ENSMUST00000153007	chr7:66689889-66708357	Lins	ENSMUSG00000053091	chr7:66689889-66689889	1	80	73	70	74	88	104	116	124	86	120	115	132
ENSMUST00000093873	chr9:35116728-35130922	4930581F22Rik	ENSMUSG00000070315	chr9:35116728-35116728	1	554	370	426	380	439	342	468	460	502	426	350	516
ENSMUST00000162874	chr10:84576897-84595300	Tcp11l2	ENSMUSG00000020034	chr10:84576897-84576897	1	468	624	392	666	195	172	184	138	164	280	186	178
ENSMUST00000060397	chr10:84756062-84906144	Rfx4	ENSMUSG00000020037	chr10:84756062-84756062	1	70	56	86	84	3	20	9	3	8	23	12	3
ENSMUST00000004206	chr9:20894352-20898600	Eif3g	ENSMUSG00000070319	chr9:20898600-20898600	-1	867	844	910	788	953	1024	986	1152	1088	873	1170	1072
ENSMUST00000020227	chr10:85131702-85185054	Cry1	ENSMUSG00000020038	chr10:85185054-85185054	-1	274	440	338	250	404	529	532	336	348	297	472	404
ENSMUST00000089883	chr16:23451785-23520590	Masp1	ENSMUSG00000022887	chr16:23520590-23520590	-1	402	1114	859	1254	662	598	738	458	434	447	400	678
ENSMUST00000023599	chr16:23107444-23113947	Eif4a2	ENSMUSG00000022884	chr16:23107444-23107444	1	5916	5138	4932	4932	5393	5250	5250	4932	6536	5744	6158	4932
ENSMUST00000023601	chr16:23224740-23360348	St6gal1	ENSMUSG00000022885	chr16:23224740-23224740	1	868	2228	1895	2251	5526	4086	4258	1638	1994	2350	2714	3216
ENSMUST00000023600	chr16:72663149-73046095	Robo1	ENSMUSG00000022883	chr16:72663149-72663149	1	438	302	272	254	255	253	241	181	158	308	220	187
ENSMUST00000023598	chr16:23113943-23127737	Rfc4	ENSMUSG00000022881	chr16:23127737-23127737	-1	85	72	66	66	78	82	74	87	86	92	114	76
ENSMUST00000116584	chr16:84717576-84735742	Mrpl39	ENSMUSG00000022889	chr16:84735742-84735742	-1	552	460	516	415	356	360	343	360	442	434	486	438
ENSMUST00000041364	chr5:34638532-34660148	Nop14	ENSMUSG00000036693	chr5:34660148-34660148	-1	288	298	306	324	476	416	442	592	408	244	389	338
ENSMUST00000044113	chr15:73095844-73184840	Ago2	ENSMUSG00000036698	chr15:73184840-73184840	-1	392	712	430	664	986	652	698	1272	478	385	334	657
ENSMUST00000169852	chr2:91082390-91114366	Spi1	ENSMUSG00000002111	chr2:91082390-91082390	1	139	175	101	136	112	161	114	108	181	120	127	66
ENSMUST00000165205	chr7:98494222-98501831	Lrrc32	ENSMUSG00000090958	chr7:98494222-98494222	1	242	152	158	215	191	144	192	224	134	158	134	139
ENSMUST00000082175	chr7:102677580-102687326	Trim68	ENSMUSG00000073968	chr7:102687326-102687326	-1	78	58	72	52	90	88	98	116	82	66	77	105
ENSMUST00000037879	chr10:17900466-17948067	Heca	ENSMUSG00000039879	chr10:17948067-17948067	-1	354	529	371	570	389	320	277	294	250	250	180	268
ENSMUST00000106527	chr7:119760923-119784893	Acsm3	ENSMUSG00000030935	chr7:119760923-119760923	1	1430	1260	1278	1592	660	996	730	342	1192	1519	1382	1361
ENSMUST00000084500	chr7:132557475-132576398	Oat	ENSMUSG00000030934	chr7:132576398-132576398	-1	10897	6498	7908	6137	4262	3730	5530	6137	4088	4534	3478	3578
ENSMUST00000077472	chr7:132235780-132316714	Chst15	ENSMUSG00000030930	chr7:132316714-132316714	-1	216	186	129	236	202	177	174	216	126	164	134	168
ENSMUST00000107364	chr11:100715009-100738215	Rab5c	ENSMUSG00000019173	chr11:100738215-100738215	-1	1646	1606	1682	1564	2936	2649	3006	2239	2727	2340	2310	2441
ENSMUST00000019323	chr5:135778480-135790391	Mdh2	ENSMUSG00000019179	chr5:135778480-135778480	1	2290	2026	1910	1992	2401	2084	2420	3091	2317	2062	2448	2401
ENSMUST00000098874	chr14:73661225-73662721	Gm21750	ENSMUSG00000096463	chr14:73661225-73661225	1	588	450	500	473	302	311	294	250	292	310	222	327
ENSMUST00000040056	chr7:107595051-107744894	Ppfibp2	ENSMUSG00000036528	chr7:107595051-107595051	1	574	540	456	438	300	373	368	313	374	468	322	326
ENSMUST00000123791	chr15:89288236-89315311	Sbf1	ENSMUSG00000036529	chr15:89315311-89315311	-1	632	718	723	840	1064	924	1080	1553	767	678	624	838
ENSMUST00000113360	chr1:85793441-85851576	Cab39	ENSMUSG00000036707	chr1:85793441-85793441	1	778	1069	1032	994	1418	1369	1526	1548	1208	981	1180	1076
ENSMUST00000164192	chr17:75435905-75529043	Rasgrp3	ENSMUSG00000071042	chr17:75435905-75435905	1	88	100	56	64	34	71	35	28	46	64	42	44
ENSMUST00000045730	chr10:4266329-4359468	Akap12	ENSMUSG00000038587	chr10:4266329-4266329	1	49	42	44	54	189	116	141	412	56	34	42	82
ENSMUST00000067549	chr14:52006077-52020733	Zfp219	ENSMUSG00000049295	chr14:52020733-52020733	-1	517	610	580	527	392	406	440	550	442	440	424	496
ENSMUST00000053426	chr5:122284365-122324281	Pptc7	ENSMUSG00000038582	chr5:122284365-122284365	1	198	247	188	376	268	202	207	288	164	156	166	192
ENSMUST00000102602	chr11:69323980-69325793	Trappc1	ENSMUSG00000049299	chr11:69323980-69323980	1	527	360	452	348	393	484	434	493	582	524	630	596
ENSMUST00000115331	chr9:22003035-22014219	Prkcsh	ENSMUSG00000003402	chr9:22003035-22003035	1	1984	2216	2178	2159	3079	3156	3223	2572	3308	3038	3584	3690
ENSMUST00000181355	chr6:88716424-88719671	Gm26588	ENSMUSG00000097730	chr6:88719671-88719671	-1	120	90	112	130	82	82	93	49	119	90	64	97
ENSMUST00000100857	chr6:134715473-134792625	Dusp16	ENSMUSG00000030203	chr6:134792625-134792625	-1	491	764	686	742	842	708	784	1780	575	438	625	684
ENSMUST00000032322	chr6:134446476-134566913	Lrp6	ENSMUSG00000030201	chr6:134566913-134566913	-1	1192	1963	1230	1809	1540	1272	1353	1550	1024	928	1113	1291
ENSMUST00000115366	chr18:57878678-57946821	Slc12a2	ENSMUSG00000024597	chr18:57878678-57878678	1	128	225	179	180	257	202	197	262	169	148	223	228
ENSMUST00000060655	chr6:54923942-54972612	Nod1	ENSMUSG00000038058	chr6:54972612-54972612	-1	302	368	310	354	442	448	415	446	372	363	360	342
ENSMUST00000042710	chr18:60474193-60501983	Smim3	ENSMUSG00000038059	chr18:60501983-60501983	-1	30	16	19	18	102	62	72	89	78	27	56	64
ENSMUST00000174734	chr5:25271798-25300075	Kmt2c	ENSMUSG00000038056	chr5:25300075-25300075	-1	1028	903	903	862	674	606	688	522	568	661	460	662
ENSMUST00000184863	chr16:10502531-10543054	Dexi	ENSMUSG00000038055	chr16:10543054-10543054	-1	469	387	434	272	231	258	200	116	273	324	344	294
ENSMUST00000126803	chr4:155249802-155256419	2610002J02Rik	ENSMUSG00000073684	chr4:155249802-155249802	1	214	148	200	177	410	384	414	366	436	326	477	476
ENSMUST00000022921	chr15:42424727-42676977	Angpt1	ENSMUSG00000022309	chr15:42676977-42676977	-1	162	102	141	164	68	77	90	123	68	68	113	76
ENSMUST00000097742	chr4:155781591-155785874	Tmem88b	ENSMUSG00000073680	chr4:155785874-155785874	-1	102	85	75	59	32	30	26	34	51	39	29	42
ENSMUST00000022916	chr15:39870603-39943788	Lrp12	ENSMUSG00000022305	chr15:39943788-39943788	-1	76	107	97	127	139	94	134	129	124	112	89	110
ENSMUST00000022915	chr15:39768485-39857467	Dpys	ENSMUSG00000022304	chr15:39857467-39857467	-1	4354	3627	5362	4910	383	1149	668	202	1639	3522	2229	1308
ENSMUST00000166917	chr15:41830958-41861045	Oxr1	ENSMUSG00000022307	chr15:41830958-41830958	1	890	1330	1353	1649	1530	1391	1278	842	1158	1519	1132	1266
ENSMUST00000053467	chr15:40655042-41104592	Zfpm2	ENSMUSG00000022306	chr15:40655042-40655042	1	116	98	133	106	64	112	78	76	74	126	116	98
ENSMUST00000022909	chr15:39112865-39146856	Dcaf13	ENSMUSG00000022300	chr15:39112865-39112865	1	376	270	360	302	494	509	483	554	479	347	578	428
ENSMUST00000038844	chr17:37193892-37196095	Ubd	ENSMUSG00000035186	chr17:37193892-37193892	1	6	7	5	4	1538	880	1505	234	2444	1607	824	524
ENSMUST00000162987	chr14:62555737-62588523	Fam124a	ENSMUSG00000035184	chr14:62555737-62555737	1	195	144	124	208	88	109	83	108	98	99	110	80
ENSMUST00000040583	chr12:51875873-51971321	Heatr5a	ENSMUSG00000035181	chr12:51971321-51971321	-1	214	294	196	290	330	304	328	262	202	210	170	348
ENSMUST00000091299	chr13:100697027-100730942	Cdk7	ENSMUSG00000069089	chr13:100730942-100730942	-1	262	204	286	256	202	244	256	268	278	288	274	274
ENSMUST00000051014	chr9:53301670-53377514	Exph5	ENSMUSG00000034584	chr9:53301670-53301670	1	120	150	97	153	44	35	46	20	36	42	26	60
ENSMUST00000106542	chr11:115347707-115367756	Hid1	ENSMUSG00000034586	chr11:115367756-115367756	-1	13	18	10	21	47	18	40	116	10	14	26	64
ENSMUST00000068156	chr19:16616763-16780822	Vps13a	ENSMUSG00000046230	chr19:16780822-16780822	-1	270	419	306	350	352	299	344	334	244	280	254	346
ENSMUST00000082437	chr3:144570426-144597680	2021-09-15	ENSMUSG00000037072	chr3:144570426-144570426	1	3542	3198	3198	3087	3747	3918	3491	2612	4462	5393	6040	5250
ENSMUST00000057844	chr13:55693124-55703499	B230219D22Rik	ENSMUSG00000045767	chr13:55693124-55693124	1	580	670	652	726	544	614	538	644	536	588	388	486
ENSMUST00000098578	chr8:84257795-84270380	Ccdc130	ENSMUSG00000004994	chr8:84270380-84270380	-1	66	44	71	46	98	80	100	104	106	73	103	114
ENSMUST00000126435	chr8:84249906-84257324	Mri1	ENSMUSG00000004996	chr8:84257324-84257324	-1	465	406	408	465	290	374	334	444	427	366	442	456
ENSMUST00000058845	chr15:25363285-25413764	Basp1	ENSMUSG00000045763	chr15:25413764-25413764	-1	26	29	22	16	68	88	71	58	82	46	61	36
ENSMUST00000026743	chr9:108936648-108949640	Uqcrc1	ENSMUSG00000025651	chr9:108936648-108936648	1	5910	5246	4280	4739	3195	3488	3488	4036	3973	3538	4374	3588
ENSMUST00000113876	chrX:95048935-95166361	Arhgef9	ENSMUSG00000025656	chrX:95166361-95166361	-1	224	191	191	192	110	112	124	92	110	175	124	130
ENSMUST00000084891	chr12:113014508-113074401	Pacs2	ENSMUSG00000021143	chr12:113014508-113014508	1	330	369	288	298	362	352	356	372	301	311	204	272
ENSMUST00000021567	chr12:81860030-82000924	Pcnx	ENSMUSG00000021140	chr12:81860030-81860030	1	630	640	594	779	415	483	394	354	378	490	371	424
ENSMUST00000021572	chr13:8802995-8871044	Wdr37	ENSMUSG00000021147	chr13:8871044-8871044	-1	120	150	148	180	168	154	192	235	184	145	166	164
ENSMUST00000009099	chr12:113098278-113137206	Mta1	ENSMUSG00000021144	chr12:113098278-113098278	1	568	620	590	598	610	554	593	779	566	498	472	528
ENSMUST00000021574	chr13:8972071-8996017	Gtpbp4	ENSMUSG00000021149	chr13:8996017-8996017	-1	318	309	454	382	664	716	596	750	640	483	680	551
ENSMUST00000132846	chr11:6415443-6419817	Ppia	ENSMUSG00000071866	chr11:6415443-6415443	1	10346	8898	8898	8231	10944	13937	9400	10346	16327	12210	16327	11588
ENSMUST00000124209	chr4:109406623-109428134	Ttc39a	ENSMUSG00000028555	chr4:109406623-109406623	1	22	22	24	20	52	39	44	38	44	42	73	67
ENSMUST00000008016	chr4:136143497-136145392	Id3	ENSMUSG00000007872	chr4:136143497-136143497	1	646	722	1385	778	1435	1624	1256	2159	1654	1268	1665	1613
ENSMUST00000123989	chr17:29360914-29379660	Fgd2	ENSMUSG00000024013	chr17:29360914-29360914	1	76	102	82	86	14	38	18	16	30	39	43	11
ENSMUST00000095427	chr17:29332072-29347904	Mtch1	ENSMUSG00000024012	chr17:29347904-29347904	-1	968	1104	1146	1176	760	767	666	493	678	862	868	732
ENSMUST00000003071	chr7:19678094-19681416	Apoc4	ENSMUSG00000074336	chr7:19681416-19681416	-1	11618	6164	7626	5925	2344	3050	2617	1909	6164	6952	5925	4840
ENSMUST00000024811	chr17:29490812-29496111	Pim1	ENSMUSG00000024014	chr17:29490812-29490812	1	280	256	283	352	806	522	504	765	350	328	320	491
ENSMUST00000024816	chr17:29660595-29705979	Cmtr1	ENSMUSG00000024019	chr17:29660595-29660595	1	693	882	908	842	1328	1117	1322	1410	1002	879	892	868
ENSMUST00000137079	chr17:29689378-29717009	Ccdc167	ENSMUSG00000024018	chr17:29717009-29717009	-1	122	126	152	122	126	142	147	108	191	223	226	275
ENSMUST00000050063	chr12:69372150-69375979	Arf6	ENSMUSG00000044147	chr12:69372150-69372150	1	756	828	813	828	1638	1528	1568	1980	1201	894	1106	1276
ENSMUST00000034428	chr8:111940703-111953612	Gabarapl2	ENSMUSG00000031950	chr8:111940703-111940703	1	713	625	688	696	803	833	761	612	792	836	859	868
ENSMUST00000057093	chrX:36887540-36902899	Nkrf	ENSMUSG00000044149	chrX:36902899-36902899	-1	75	67	96	90	128	105	112	148	90	94	150	115
ENSMUST00000060108	chrX:12654879-12673668	1810030O07Rik	ENSMUSG00000044148	chrX:12673668-12673668	-1	136	152	152	161	173	194	204	214	168	150	190	216
ENSMUST00000047737	chr8:120736358-120756694	Irf8	ENSMUSG00000041515	chr8:120736358-120736358	1	86	148	138	168	570	395	466	757	462	252	301	272
ENSMUST00000167286	chr10:69151434-69249713	Rhobtb1	ENSMUSG00000019944	chr10:69151434-69151434	1	1004	1064	852	1182	818	785	940	1250	726	652	795	978
ENSMUST00000001884	chr7:101663633-101790168	Clpb	ENSMUSG00000001829	chr7:101663633-101663633	1	788	716	740	670	554	546	472	479	580	606	652	635
ENSMUST00000046875	chr1:36141530-36244305	Uggt1	ENSMUSG00000037470	chr1:36244305-36244305	-1	811	1480	1111	1216	2113	1912	1673	1558	1497	1325	2068	2330
ENSMUST00000005705	chr7:13024152-13031035	Trim28	ENSMUSG00000005566	chr7:13024152-13024152	1	865	1306	888	1086	1467	1376	1300	1736	1194	1066	1220	1194
ENSMUST00000137758	chr1:97706048-97715149	Ppip5k2	ENSMUSG00000040648	chr1:97715149-97715149	-1	948	1024	891	1098	2042	1170	1830	1797	1230	1278	1272	2617
ENSMUST00000090302	chr14:27622442-28478537	Erc2	ENSMUSG00000040640	chr14:27622442-27622442	1	108	116	103	80	71	72	60	76	86	103	120	103
ENSMUST00000163666	chr11:69666936-69672317	Eif4a1	ENSMUSG00000059796	chr11:69672317-69672317	-1	2616	3091	3091	2942	7626	6546	7140	8920	6046	3866	6046	6046
ENSMUST00000093470	chr8:67494867-67502576	Nat2	ENSMUSG00000051147	chr8:67494867-67494867	1	456	326	384	246	233	268	222	198	315	340	324	250
ENSMUST00000028511	chr2:74825803-74878431	Mtx2	ENSMUSG00000027099	chr2:74825803-74825803	1	1382	844	958	894	768	833	836	943	1088	1078	1150	991
ENSMUST00000081591	chr2:83644435-83664622	Zc3h15	ENSMUSG00000027091	chr2:83644435-83644435	1	809	862	974	820	1236	1120	1104	1236	1242	938	1304	1004
ENSMUST00000057793	chr2:168180986-168206922	Adnp	ENSMUSG00000051149	chr2:168206922-168206922	-1	612	921	716	869	1009	912	992	1132	796	840	706	911
ENSMUST00000000901	chrX:100767722-100818406	Dlg3	ENSMUSG00000000881	chrX:100767722-100767722	1	358	433	292	418	172	218	161	148	200	320	266	242
ENSMUST00000079772	chr15:54250619-54278484	Tnfrsf11b	ENSMUSG00000063727	chr15:54278484-54278484	-1	74	76	65	82	71	82	58	52	82	74	61	57
ENSMUST00000075858	chr5:87240493-87254804	Ugt2b37	ENSMUSG00000057425	chr5:87254804-87254804	-1	230	240	522	250	320	276	244	232	232	196	161	168
ENSMUST00000172523	chr17:34981862-34983981	Lsm2	ENSMUSG00000007050	chr17:34981862-34981862	1	232	214	223	195	176	210	226	268	248	233	274	280
ENSMUST00000046386	chr8:121598703-121652901	Zcchc14	ENSMUSG00000061410	chr8:121652901-121652901	-1	595	765	569	800	458	434	490	520	395	478	325	428
ENSMUST00000133191	chr9:110624789-110654161	Nbeal2	ENSMUSG00000056724	chr9:110654161-110654161	-1	344	376	371	308	356	442	451	357	396	431	308	424
ENSMUST00000016033	chr10:93453396-93484896	Lta4h	ENSMUSG00000015889	chr10:93453396-93453396	1	595	503	578	533	474	554	614	399	471	568	553	558
ENSMUST00000117396	chr5:45669922-45700544	Ncapg	ENSMUSG00000015880	chr5:45669922-45669922	1	65	110	84	101	152	160	164	103	123	144	127	152
ENSMUST00000045586	chr5:45697181-45857615	Lcorl	ENSMUSG00000015882	chr5:45857615-45857615	-1	281	314	296	280	300	264	281	321	240	252	264	294
ENSMUST00000073575	chr2:91061791-91070417	Slc39a13	ENSMUSG00000002105	chr2:91070417-91070417	-1	221	208	182	188	274	278	277	287	300	296	288	380
ENSMUST00000182761	chr8:117210778-117215997	Gm20204	ENSMUSG00000098148	chr8:117210778-117210778	1	202	252	190	274	192	172	204	182	172	207	176	269
ENSMUST00000152277	chr2:91211572-91235331	Ddb2	ENSMUSG00000002109	chr2:91235331-91235331	-1	110	80	90	62	102	105	106	160	115	125	97	100
ENSMUST00000150654	chr2:91184061-91195025	Nr1h3	ENSMUSG00000002108	chr2:91195025-91195025	-1	1486	1591	1628	1581	1506	1608	1729	1184	1720	1754	2132	1927
ENSMUST00000153532	chr11:120618372-120624969	Sirt7	ENSMUSG00000025138	chr11:120624969-120624969	-1	1060	744	836	768	543	644	546	423	736	875	768	660
ENSMUST00000111331	chr2:91650118-91672326	Arhgap1	ENSMUSG00000027247	chr2:91650118-91650118	1	182	224	187	236	330	278	319	374	310	270	288	312
ENSMUST00000026122	chr11:120560298-120573253	P4hb	ENSMUSG00000025130	chr11:120573253-120573253	-1	18948	25838	17674	20917	25838	25838	29712	29712	29712	23652	34419	44696
ENSMUST00000022904	chr15:38661904-38692443	Atp6v1c1	ENSMUSG00000022295	chr15:38661904-38661904	1	360	451	478	473	786	626	634	744	580	479	584	592
ENSMUST00000034190	chr8:110618638-110720396	Vac14	ENSMUSG00000010936	chr8:110618638-110618638	1	348	384	346	402	317	293	320	412	244	247	276	263
ENSMUST00000145328	chr11:20543253-20597020	Sertad2	ENSMUSG00000049800	chr11:20543253-20543253	1	332	412	313	347	354	296	247	296	313	270	272	284
ENSMUST00000067284	chr12:21286297-21315056	Cpsf3	ENSMUSG00000054309	chr12:21286297-21286297	1	859	708	700	664	519	584	586	576	616	664	646	574
ENSMUST00000161592	chr12:54670340-54695881	Eapp	ENSMUSG00000054302	chr12:54695881-54695881	-1	311	316	306	250	328	363	388	284	404	297	380	330
ENSMUST00000126489	chr11:59817795-59818687	Cops3	ENSMUSG00000019373	chr11:59818687-59818687	-1	678	610	696	568	468	510	452	480	582	573	597	560
ENSMUST00000019514	chr7:16915379-16924114	Calm3	ENSMUSG00000019370	chr7:16924114-16924114	-1	938	1004	826	990	1020	1079	948	770	898	1020	962	894
ENSMUST00000154141	chr11:60714123-60714721	Flii	ENSMUSG00000002812	chr11:60714721-60714721	-1	819	1020	958	1152	1017	1016	965	1012	800	761	740	836
ENSMUST00000002891	chr11:60740058-60777365	Top3a	ENSMUSG00000002814	chr11:60777365-60777365	-1	95	132	156	118	121	133	114	130	116	98	135	118
ENSMUST00000174780	chr12:112678828-112682747	Zbtb42	ENSMUSG00000037638	chr12:112678828-112678828	1	51	129	66	112	195	134	128	188	96	54	110	129
ENSMUST00000015855	chr3:95253674-95282076	Prune	ENSMUSG00000015711	chr3:95282076-95282076	-1	200	313	226	277	408	494	406	686	384	328	402	452
ENSMUST00000129267	chr3:95314791-95321880	Cers2	ENSMUSG00000015714	chr3:95314791-95314791	1	3547	4386	3652	3922	3168	3652	3273	2700	3546	3232	3322	3493
ENSMUST00000095228	chr8:83997672-84000386	Samd1	ENSMUSG00000079003	chr8:83997672-83997672	1	146	200	160	86	260	237	219	182	256	204	235	236
ENSMUST00000115239	chrX:36915031-36989656	2021-09-06	ENSMUSG00000050379	chrX:36989656-36989656	-1	50	87	62	70	58	78	49	43	72	76	69	72
ENSMUST00000171071	chr18:82593593-82692883	Zfp236	ENSMUSG00000041258	chr18:82692883-82692883	-1	546	582	446	558	396	344	460	584	298	406	338	410
ENSMUST00000050562	chr19:34473786-34475135	Ch25h	ENSMUSG00000050370	chr19:34475135-34475135	-1	0	0	4	0	415	370	372	408	185	61	124	220
ENSMUST00000174070	chr2:164785823-164792487	Snx21	ENSMUSG00000050373	chr2:164785823-164785823	1	273	184	189	222	109	126	122	84	114	118	116	104
ENSMUST00000031734	chr5:137629121-137641094	Lrch4	ENSMUSG00000093445	chr5:137629121-137629121	1	404	440	463	383	279	264	305	352	348	358	264	336
ENSMUST00000177005	chr3:88325023-88331313	0610031J06Rik	ENSMUSG00000001418	chr3:88325023-88325023	1	992	974	987	888	1587	1502	1524	1408	1624	1246	1395	1280
ENSMUST00000001455	chr3:88142372-88172086	Mef2d	ENSMUSG00000001419	chr3:88142372-88142372	1	609	654	493	620	678	654	816	1085	540	548	488	656
ENSMUST00000087328	chr17:34969190-34972156	Hspa1a	ENSMUSG00000091971	chr17:34972156-34972156	-1	6	8	26	32	270	254	206	134	118	77	73	83
ENSMUST00000163765	chr15:8109313-8159857	Nup155	ENSMUSG00000022142	chr15:8109313-8109313	1	284	340	294	380	418	422	389	520	347	257	342	380
ENSMUST00000052965	chr15:8291225-8444463	Nipbl	ENSMUSG00000022141	chr15:8444463-8444463	-1	816	792	739	787	803	757	794	787	612	730	598	699
ENSMUST00000022746	chr15:6813577-6874969	Osmr	ENSMUSG00000022146	chr15:6874969-6874969	-1	118	66	92	72	597	439	527	704	320	246	354	471
ENSMUST00000022749	chr15:6445327-6498751	C9	ENSMUSG00000022149	chr15:6445327-6445327	1	6328	8542	6328	7624	2792	3406	1844	1224	2474	5574	3546	1925
ENSMUST00000090461	chr15:6579871-6663304	Fyb	ENSMUSG00000022148	chr15:6579871-6579871	1	73	98	60	75	36	50	33	46	54	44	38	27
ENSMUST00000145731	chr2:156196466-156254310	Phf20	ENSMUSG00000038116	chr2:156196466-156196466	1	156	195	145	178	148	158	129	154	123	131	134	142
[truncated: 9,290 more rows]
