# Supplementary material for: Human Wharton's jelly-derived mesenchymal stem cells alleviate concanavalin A-induced fulminant hepatitis by repressing NF-κB signaling and glycolysis
Source: Stem Cell Res Ther. 2021 Sep 9;12:496. doi: 10.1186/s13287-021-02560-x (PMC8427901; doi:10.1186/s13287-021-02560-x)
Supplement: Supplementary file 4 — Additional file 4. Table S3. Expression matrix of human T cells analyzed by RNA-sequencing. [file 13287_2021_2560_MOESM4_ESM.xls]

## Sheet: Supplementary Table 2. Expressi
enst	loc	name	ensg	tss_loc	type	strand	Naive T cells #1	Aactivated T cells #1	Aactivated T cells + MSCs #1	Naive T cells #2	Aactivated T cells #2	Aactivated T cells + MSCs #2
ENST00000003100	chr7:92112151-92134530	CYP51A1	ENSG00000001630	chr7:92134530-92134530	protein_coding	-1	522	1075	344	351	1072	372
ENST00000003912	chr1:24415803-24472976	NIPAL3	ENSG00000001461	chr1:24415803-24415803	protein_coding	1	1350	1485	1706	1298	952	1738
ENST00000003583	chr1:24357005-24413725	STPG1	ENSG00000001460	chr1:24413725-24413725	protein_coding	-1	114	224	204	152	194	229
ENST00000000233	chr7:127588345-127591705	ARF5	ENSG00000004059	chr7:127588345-127588345	protein_coding	1	1082	1725	1111	1148	1652	1333
ENST00000001008	chr12:2794953-2805423	FKBP4	ENSG00000004478	chr12:2794953-2794953	protein_coding	1	1104	1724	1266	980	3380	1340
ENST00000005082	chr11:3358994-3379116	ZNF195	ENSG00000005801	chr11:3379116-3379116	protein_coding	-1	390	342	458	482	474	506
ENST00000000442	chr11:64305578-64316738	ESRRA	ENSG00000173153	chr11:64305578-64305578	protein_coding	1	746	586	638	660	840	612
ENST00000000412	chr12:8940365-8949955	M6PR	ENSG00000003056	chr12:8949955-8949955	protein_coding	-1	2568	2161	2630	2734	2456	2722
ENST00000003302	chr11:113797874-113875570	USP28	ENSG00000048028	chr11:113875570-113875570	protein_coding	-1	474	908	590	473	692	572
ENST00000002125	chr2:37231666-37249160	NDUFAF7	ENSG00000003509	chr2:37231666-37231666	protein_coding	1	420	378	402	513	317	382
ENST00000002165	chr6:143494811-143511690	FUCA2	ENSG00000001036	chr6:143511690-143511690	protein_coding	-1	167	274	234	173	332	242
ENST00000002501	chr16:90004865-90019473	DBNDD1	ENSG00000003249	chr16:90019473-90019473	protein_coding	-1	120	82	104	358	123	282
ENST00000006777	chr7:75878948-75888921	RHBDD2	ENSG00000005486	chr7:75878948-75878948	protein_coding	1	1585	636	1200	1744	662	1471
ENST00000006750	chr17:63928740-63932354	CD79B	ENSG00000007312	chr17:63932354-63932354	protein_coding	-1	240	396	513	224	432	506
ENST00000005257	chr7:39623483-39708124	RALA	ENSG00000006451	chr7:39623483-39623483	protein_coding	1	1188	664	1010	1200	744	1108
ENST00000005340	chr17:7225341-7234545	DVL2	ENSG00000004975	chr17:7234545-7234545	protein_coding	-1	950	888	1075	1087	1026	1134
ENST00000005386	chr12:47661249-47706061	RPAP3	ENSG00000005175	chr12:47706061-47706061	protein_coding	-1	670	600	600	774	902	652
ENST00000006275	chr19:45162928-45178237	TRAPPC6A	ENSG00000007255	chr19:45178237-45178237	protein_coding	-1	541	564	571	566	421	614
ENST00000005259	chr7:107579977-107621870	BCAP29	ENSG00000075790	chr7:107579977-107579977	protein_coding	1	344	503	290	342	657	275
ENST00000005558	chr7:112423144-112475527	IFRD1	ENSG00000006652	chr7:112423144-112423144	protein_coding	1	618	497	918	534	433	1040
ENST00000007390	chr16:1349240-1351911	TSR3	ENSG00000007520	chr16:1351911-1351911	protein_coding	-1	856	970	708	988	1188	772
ENST00000006658	chr17:50547089-50555852	SPATA20	ENSG00000006282	chr17:50547089-50547089	protein_coding	1	472	975	718	439	744	655
ENST00000007264	chr16:784974-788383	RPUSD1	ENSG00000007376	chr16:788383-788383	protein_coding	-1	542	526	490	562	682	464
ENST00000005374	chr7:30496623-30504841	GGCT	ENSG00000006625	chr7:30504841-30504841	protein_coding	-1	114	452	143	138	590	150
ENST00000005260	chr7:98291651-98401068	BAIAP2L1	ENSG00000006453	chr7:98401068-98401068	protein_coding	-1	74	348	177	48	273	195
ENST00000006251	chr22:44677057-44737680	PRR5	ENSG00000186654	chr22:44677057-44677057	protein_coding	1	750	440	806	932	464	1025
ENST00000005995	chr16:2817227-2821719	PRSS21	ENSG00000007038	chr16:2817227-2817227	protein_coding	1	32	92	42	14	138	37
ENST00000009589	chr8:56072947-56074506	RPS20	ENSG00000008988	chr8:56074506-56074506	protein_coding	-1	16569	11600	20402	21982	10296	23672
ENST00000012049	chr19:45692483-45703989	QPCTL	ENSG00000011478	chr19:45692483-45692483	protein_coding	1	413	497	484	470	469	464
ENST00000008180	chr16:3065631-3069819	IL32	ENSG00000008517	chr16:3065631-3065631	protein_coding	1	10300	23676	10300	9414	23676	9926
ENST00000007510	chr19:35775602-35788670	ARHGAP33	ENSG00000004777	chr19:35775602-35775602	protein_coding	1	725	2306	1058	722	1674	1188
ENST00000012134	chr6:142751469-142945031	HIVEP2	ENSG00000010818	chr6:142945031-142945031	protein_coding	-1	4755	3190	4546	4582	2324	4473
ENST00000008440	chr1:231338256-231352521	SPRTN	ENSG00000010072	chr1:231338256-231338256	protein_coding	1	139	132	162	132	156	181
ENST00000007516	chr16:23581002-23596356	NDUFAB1	ENSG00000004779	chr16:23596356-23596356	protein_coding	-1	333	664	279	310	1142	300
ENST00000008527	chr12:106991364-107093829	CRY1	ENSG00000008405	chr12:107093829-107093829	protein_coding	-1	592	402	752	684	436	724
ENST00000007414	chr17:47807372-47821770	OSBPL7	ENSG00000006025	chr17:47821770-47821770	protein_coding	-1	1310	810	1338	1249	562	1155
ENST00000011691	chr3:42590838-42594996	SS18L2	ENSG00000008324	chr3:42590838-42590838	protein_coding	1	284	319	302	340	405	352
ENST00000007722	chr17:50056440-50089729	ITGA3	ENSG00000005884	chr17:50056440-50056440	protein_coding	1	324	406	352	314	523	357
ENST00000008876	chr22:50603133-50613981	MAPK8IP2	ENSG00000008735	chr22:50603133-50603133	protein_coding	1	252	164	181	235	171	162
ENST00000013034	chr17:51153665-51161898	NME1	ENSG00000239672	chr17:51153665-51153665	protein_coding	1	177	771	76	195	1842	131
ENST00000012443	chr19:46346994-46390852	PPP5C	ENSG00000011485	chr19:46346994-46346994	protein_coding	1	686	1068	682	672	1725	720
ENST00000009530	chr5:150402152-150412751	CD74	ENSG00000019582	chr5:150412751-150412751	protein_coding	-1	17468	13756	10300	12236	12236	8854
ENST00000010132	chr12:4590320-4613888	DYRK4	ENSG00000010219	chr12:4590320-4590320	protein_coding	1	168	253	196	188	263	204
ENST00000009041	chr7:38178222-38230671	STARD3NL	ENSG00000010270	chr7:38178222-38178222	protein_coding	1	197	336	213	174	406	284
ENST00000007969	chr12:6904733-6914229	LRRC23	ENSG00000010626	chr12:6904733-6904733	protein_coding	1	80	98	183	116	112	125
ENST00000010299	chr1:27726057-27760581	FAM76A	ENSG00000009780	chr1:27726057-27726057	protein_coding	1	380	200	374	429	210	372
ENST00000007699	chr17:7288252-7294564	YBX2	ENSG00000006047	chr17:7294564-7294564	protein_coding	-1	4	133	66	10	66	46
ENST00000011700	chr1:12277121-12510361	VPS13D	ENSG00000048707	chr1:12277121-12277121	protein_coding	1	3207	1358	3146	3006	1114	3207
ENST00000011473	chr7:106090505-106112576	SYPL1	ENSG00000008282	chr7:106112576-106112576	protein_coding	-1	616	504	540	676	522	621
ENST00000013070	chr14:93207056-93229215	UBR7	ENSG00000012963	chr14:93207056-93207056	protein_coding	1	632	1595	952	690	1720	936
ENST00000009180	chr12:6200400-6238259	CD9	ENSG00000010278	chr12:6200400-6200400	protein_coding	1	44	70	62	102	195	62
ENST00000007708	chr17:50094737-50111058	PDK2	ENSG00000005882	chr17:50094737-50094737	protein_coding	1	377	560	508	381	356	440
ENST00000011619	chr6:13621498-13711564	RANBP9	ENSG00000010017	chr6:13711564-13711564	protein_coding	-1	1255	2188	1962	1374	1892	2394
ENST00000011653	chr12:6789472-6820808	CD4	ENSG00000010610	chr12:6789472-6789472	protein_coding	1	5188	7539	7384	5638	6597	7539
ENST00000043402	chr22:20241415-20268531	RTN4R	ENSG00000040608	chr22:20268531-20268531	protein_coding	-1	65	84	82	81	104	131
ENST00000024061	chr8:141210601-141228574	SLC45A4	ENSG00000022567	chr8:141228574-141228574	protein_coding	-1	688	358	620	624	385	554
ENST00000034275	chr19:5917352-5978086	RANBP3	ENSG00000031823	chr19:5978086-5978086	protein_coding	-1	1781	1812	1985	1790	1806	1915
ENST00000031146	chr14:69398692-69462381	SLC39A9	ENSG00000029364	chr14:69398692-69398692	protein_coding	1	861	1034	905	904	966	892
ENST00000046794	chr5:170246237-170298227	LCP2	ENSG00000043462	chr5:170298227-170298227	protein_coding	-1	5950	5274	6503	5406	4868	6031
ENST00000014930	chr12:12974864-13000273	HEBP1	ENSG00000013583	chr12:13000273-13000273	protein_coding	-1	164	199	171	183	238	231
ENST00000020673	chr10:102402619-102419144	PSD	ENSG00000059915	chr10:102419144-102419144	protein_coding	-1	346	336	566	372	286	450
ENST00000054668	chr1:7847766-7853431	UTS2	ENSG00000049247	chr1:7853431-7853431	protein_coding	-1	132	516	341	155	430	497
ENST00000042381	chr16:67528870-67546786	RIPOR1	ENSG00000039523	chr16:67528870-67528870	protein_coding	1	1450	1707	2334	1370	1428	2161
ENST00000013894	chr3:43690951-43714956	ABHD5	ENSG00000011198	chr3:43690951-43690951	protein_coding	1	85	154	110	79	188	112
ENST00000013125	chr14:50418525-50532609	MAP4K5	ENSG00000012983	chr14:50532609-50532609	protein_coding	-1	842	509	853	720	492	858
ENST00000013807	chr19:45413434-45423566	ERCC1	ENSG00000012061	chr19:45423566-45423566	protein_coding	-1	1162	1128	1009	1249	1142	966
ENST00000025008	chr8:52622456-52714432	RB1CC1	ENSG00000023287	chr8:52714432-52714432	protein_coding	-1	1381	1145	1480	1350	796	1314
ENST00000060969	chr1:114772775-114780677	SIKE1	ENSG00000052723	chr1:114780677-114780677	protein_coding	-1	1540	963	1606	1781	934	1404
ENST00000056217	chr7:144355340-144380632	ARHGEF5	ENSG00000050327	chr7:144355340-144355340	protein_coding	1	154	294	126	114	294	158
ENST00000040877	chr1:234391313-234479103	TARBP1	ENSG00000059588	chr1:234479103-234479103	protein_coding	-1	3760	1820	2042	3252	1692	1535
ENST00000054666	chr1:7771269-7781432	VAMP3	ENSG00000049245	chr1:7771269-7771269	protein_coding	1	636	345	620	642	363	581
ENST00000056233	chr7:26152240-26187125	NFE2L3	ENSG00000050344	chr7:26152240-26152240	protein_coding	1	440	975	438	356	905	357
ENST00000013222	chr7:30752135-30757602	INMT	ENSG00000241644	chr7:30752135-30752135	protein_coding	1	108	78	121	130	50	112
ENST00000054650	chr1:6624866-6633565	THAP3	ENSG00000041988	chr1:6624866-6624866	protein_coding	1	314	295	475	385	332	456
ENST00000053468	chr6:42206801-42217865	MRPS10	ENSG00000048544	chr6:42217865-42217865	protein_coding	-1	460	599	576	467	846	558
ENST00000019317	chr18:9475009-9538114	RALBP1	ENSG00000017797	chr18:9475009-9475009	protein_coding	1	1158	1828	1472	1096	2052	1374
ENST00000053867	chr17:44345086-44353102	GRN	ENSG00000030582	chr17:44345086-44345086	protein_coding	1	2262	2052	1744	1485	1623	1674
ENST00000016171	chr10:99713515-99732100	COX15	ENSG00000014919	chr10:99732100-99732100	protein_coding	-1	840	874	784	821	782	824
ENST00000022615	chr8:42391903-42405897	VDAC3	ENSG00000078668	chr8:42391903-42391903	protein_coding	1	844	2875	1555	864	3381	1743
ENST00000044462	chr15:78540413-78552419	PSMA4	ENSG00000041357	chr15:78540413-78540413	protein_coding	1	916	2852	848	890	4011	996
ENST00000039989	chr11:43358941-43494933	TTC17	ENSG00000052841	chr11:43358941-43358941	protein_coding	1	3230	1674	2746	3710	1196	2722
ENST00000037243	chr16:75566351-75577881	GABARAPL2	ENSG00000034713	chr16:75566351-75566351	protein_coding	1	652	765	842	723	744	927
ENST00000040663	chr19:13764549-13772866	MRI1	ENSG00000037757	chr19:13764549-13764549	protein_coding	1	2493	1548	2001	2556	1480	2022
ENST00000055335	chrX:49269854-49288095	PPP1R3F	ENSG00000049769	chrX:49269854-49269854	protein_coding	1	592	362	536	744	353	448
ENST00000025301	chr13:42272153-42323267	AKAP11	ENSG00000023516	chr13:42272153-42272153	protein_coding	1	3964	2254	2670	3914	2032	2394
ENST00000016946	chr2:109794308-109857693	RGPD5	ENSG00000015568	chr2:109794308-109794308	protein_coding	1	1346	469	1360	1410	606	1932
ENST00000052569	chr6:117560269-117602528	GOPC	ENSG00000047932	chr6:117602528-117602528	protein_coding	-1	1842	774	1286	2052	806	1075
ENST00000025399	chr12:15882394-15903014	STRAP	ENSG00000023734	chr12:15882394-15882394	protein_coding	1	1005	1865	947	942	3671	1344
ENST00000045347	chr14:88385819-88438455	SPATA7	ENSG00000042317	chr14:88385819-88385819	protein_coding	1	22	113	49	32	98	72
ENST00000033079	chr5:137937960-138033031	FAM13B	ENSG00000031003	chr5:138033031-138033031	protein_coding	-1	1320	594	1196	1288	488	1302
ENST00000023939	chr20:56468585-56518886	RTF2	ENSG00000022277	chr20:56468585-56468585	protein_coding	1	682	1148	699	727	1306	772
ENST00000046640	chr17:3636468-3661538	CTNS	ENSG00000040531	chr17:3636468-3636468	protein_coding	1	410	283	486	502	310	439
ENST00000026218	chr16:570018-584109	PIGQ	ENSG00000007541	chr16:570018-570018	protein_coding	1	835	602	557	908	673	510
ENST00000057513	chr4:121131408-121164340	TNIP3	ENSG00000050730	chr4:121164340-121164340	protein_coding	-1	44	272	38	28	312	37
ENST00000028008	chr6:166929545-166956584	RNASET2	ENSG00000026297	chr6:166956584-166956584	protein_coding	-1	2136	1358	3427	2616	1046	3670
ENST00000035307	chr7:151232499-151238827	CHPF2	ENSG00000033100	chr7:151232499-151232499	protein_coding	1	1568	1274	1338	1712	1438	1394
ENST00000040738	chr4:13568738-13627723	BOD1L1	ENSG00000038219	chr4:13627723-13627723	protein_coding	-1	4698	2990	4662	5406	2349	3856
ENST00000038176	chr8:58583504-58659844	NSMAF	ENSG00000035681	chr8:58659844-58659844	protein_coding	-1	1166	1002	1148	1506	996	1242
ENST00000054950	chr11:32090904-32105755	RCN1	ENSG00000049449	chr11:32090904-32090904	protein_coding	1	678	570	371	670	672	408
ENST00000023064	chr19:32830515-32869766	SLC7A9	ENSG00000021488	chr19:32869766-32869766	protein_coding	-1	62	30	74	88	42	66
ENST00000037869	chr2:70295975-70302090	FAM136A	ENSG00000035141	chr2:70302090-70302090	protein_coding	-1	790	666	774	783	1152	716
ENST00000017003	chr17:50346092-50361151	XYLT2	ENSG00000015532	chr17:50346092-50346092	protein_coding	1	1130	1066	1302	1223	1121	1114
ENST00000029410	chr5:177600100-177610347	B4GALT7	ENSG00000027847	chr5:177600100-177600100	protein_coding	1	678	410	464	672	456	494
ENST00000055077	chr7:74231537-74254444	RFC2	ENSG00000049541	chr7:74254444-74254444	protein_coding	-1	422	1066	524	396	1366	576
ENST00000019019	chrX:48476161-48486299	FTSJ1	ENSG00000068438	chrX:48476161-48476161	protein_coding	1	1002	966	878	1125	1332	894
ENST00000014935	chrX:154401758-154410039	DNASE1L1	ENSG00000013563	chrX:154410039-154410039	protein_coding	-1	783	480	840	829	408	846
ENST00000175091	chr2:20032650-20052028	LAPTM4A	ENSG00000068697	chr2:20052028-20052028	protein_coding	-1	1066	820	1075	1510	740	1234
ENST00000064778	chr11:73400487-73598189	FAM168A	ENSG00000054965	chr11:73598189-73598189	protein_coding	-1	1078	1102	890	1072	858	874
ENST00000177694	chr17:47733244-47746119	TBX21	ENSG00000073861	chr17:47733244-47733244	protein_coding	1	883	2084	1362	730	2381	1274
ENST00000163678	chr16:8621691-8646224	METTL22	ENSG00000067365	chr16:8621691-8621691	protein_coding	1	1028	571	1018	1128	478	942
ENST00000174653	chr8:42152946-42171183	AP3M2	ENSG00000070718	chr8:42152946-42152946	protein_coding	1	1992	1004	713	1433	1010	634
ENST00000164640	chrX:153802166-153830490	PDZD4	ENSG00000067840	chrX:153830490-153830490	protein_coding	-1	262	162	275	225	142	286
ENST00000085219	chr19:35329187-35347355	CD22	ENSG00000012124	chr19:35329187-35329187	protein_coding	1	87	292	89	27	264	52
ENST00000155093	chrY:2935477-2982505	ZFY	ENSG00000067646	chrY:2935477-2935477	protein_coding	1	286	210	215	294	164	234
ENST00000160827	chr16:29790720-29805385	KIF22	ENSG00000079616	chr16:29790720-29790720	protein_coding	1	932	3306	1801	769	2432	1176
ENST00000075322	chr8:119557521-119638839	ENPP2	ENSG00000136960	chr8:119638839-119638839	protein_coding	-1	100	224	24	9	70	32
ENST00000085068	chr19:55452989-55461645	ISOC2	ENSG00000063241	chr19:55461645-55461645	protein_coding	-1	316	518	206	415	634	262
ENST00000084795	chr19:48615331-48617884	RPL18	ENSG00000063177	chr19:48617884-48617884	protein_coding	-1	14506	16575	14506	17468	16575	17468
ENST00000162044	chr19:19119615-19138493	TMEM161A	ENSG00000064545	chr19:19138493-19138493	protein_coding	-1	642	540	595	668	628	621
ENST00000164227	chr19:44748547-44760044	BCL3	ENSG00000069399	chr19:44748547-44748547	protein_coding	1	2204	4388	2180	1940	4474	2465
ENST00000078429	chr19:3094410-3124004	GNA11	ENSG00000088256	chr19:3094410-3094410	protein_coding	1	168	238	284	269	303	390
ENST00000163416	chr14:92794231-92839963	GOLGA5	ENSG00000066455	chr14:92794231-92794231	protein_coding	1	698	557	638	864	566	686
ENST00000155926	chr2:12716889-12742734	TRIB2	ENSG00000071575	chr2:12716889-12716889	protein_coding	1	2066	850	2603	1994	523	2188
ENST00000174618	chr17:2384060-2401118	MNT	ENSG00000070444	chr17:2401118-2401118	protein_coding	-1	1615	1176	1564	1806	1110	1438
ENST00000170564	chr19:33080880-33130542	GPATCH1	ENSG00000076650	chr19:33080880-33080880	protein_coding	1	328	278	416	354	294	499
ENST00000159087	chr19:17323223-17334829	ANO8	ENSG00000074855	chr19:17334829-17334829	protein_coding	-1	1374	1078	2112	1234	735	2066
ENST00000166534	chr5:132192610-132227857	P4HA2	ENSG00000072682	chr5:132227857-132227857	protein_coding	-1	60	119	30	46	124	44
ENST00000161559	chr19:42507306-42528509	CEACAM1	ENSG00000079385	chr19:42528509-42528509	protein_coding	-1	590	163	130	199	244	120
ENST00000155840	chr11:2444991-2849110	KCNQ1	ENSG00000053918	chr11:2444991-2444991	protein_coding	1	532	375	495	536	412	495
ENST00000176643	chr17:19648526-19677596	ALDH3A2	ENSG00000072210	chr17:19648526-19648526	protein_coding	1	950	582	835	925	584	803
ENST00000167462	chr17:75525726-75575208	LLGL2	ENSG00000073350	chr17:75525726-75525726	protein_coding	1	1061	626	1146	970	592	1078
ENST00000075430	chr18:79679846-79754503	CTDP1	ENSG00000060069	chr18:79679846-79679846	protein_coding	1	940	1126	1044	1016	2243	1138
ENST00000159647	chr22:50170731-50180292	PANX2	ENSG00000073150	chr22:50170731-50170731	protein_coding	1	74	492	385	18	308	296
ENST00000175756	chr2:130356007-130375409	PTPN18	ENSG00000072135	chr2:130356007-130356007	protein_coding	1	1624	1879	1535	1900	2169	1680
ENST00000160740	chr19:42284020-42295796	CIC	ENSG00000079432	chr19:42284020-42284020	protein_coding	1	6887	5406	5006	7046	4337	5140
ENST00000158771	chr17:5471251-5486217	DERL2	ENSG00000072849	chr17:5486217-5486217	protein_coding	-1	901	562	880	1018	580	908
ENST00000075120	chr12:7919230-7936275	SLC2A3	ENSG00000059804	chr12:7936275-7936275	protein_coding	-1	4582	7384	4755	4516	5071	5138
ENST00000162749	chr12:6328757-6342114	TNFRSF1A	ENSG00000067182	chr12:6342114-6342114	protein_coding	-1	780	683	756	818	610	758
ENST00000168216	chrX:53431258-53434373	HSD17B10	ENSG00000072506	chrX:53434373-53434373	protein_coding	-1	277	467	236	315	808	253
ENST00000181796	chr10:14518560-14774897	FAM107B	ENSG00000065809	chr10:14774897-14774897	protein_coding	-1	4434	8650	4516	4662	4806	4662
ENST00000083182	chr17:60443149-60526219	APPBP2	ENSG00000062725	chr17:60526219-60526219	protein_coding	-1	1102	821	1088	1046	721	1078
ENST00000167218	chr6:170577436-170584645	PDCD2	ENSG00000071994	chr6:170584645-170584645	protein_coding	-1	1320	1210	1155	1328	1458	1202
ENST00000173785	chr10:3779047-3782051	KLF6	ENSG00000067082	chr10:3782051-3782051	protein_coding	-1	6599	5782	8112	5730	4248	6599
ENST00000173898	chrX:54920811-54931431	TRO	ENSG00000067445	chrX:54920811-54920811	protein_coding	1	34	123	37	36	160	76
ENST00000074304	chr2:98444858-98591033	INPP4A	ENSG00000040933	chr2:98444858-98444858	protein_coding	1	3252	2196	3543	3329	1962	3454
ENST00000166139	chr19:676365-683399	FSTL3	ENSG00000070404	chr19:676365-676365	protein_coding	1	282	213	203	272	188	196
ENST00000082468	chr6:26402308-26415204	BTN3A1	ENSG00000026950	chr6:26402308-26402308	protein_coding	1	10300	2722	6096	9926	1592	5590
ENST00000081029	chr12:27710773-27756295	MRPS35	ENSG00000061794	chr12:27710773-27710773	protein_coding	1	310	657	236	308	934	312
ENST00000176183	chr11:637293-640706	DRD4	ENSG00000069696	chr11:637293-637293	protein_coding	1	98	16	164	95	27	112
ENST00000173527	chr5:129094751-129114028	ISOC1	ENSG00000066583	chr5:129094751-129094751	protein_coding	1	212	392	240	242	393	303
ENST00000164024	chr3:48636469-48662915	CELSR3	ENSG00000008300	chr3:48662915-48662915	protein_coding	-1	311	389	318	584	803	506
ENST00000162330	chr16:75229030-75251609	BCAR1	ENSG00000050820	chr16:75251609-75251609	protein_coding	-1	49	54	64	75	56	43
ENST00000161863	chr5:113513683-113595284	YTHDC2	ENSG00000047188	chr5:113513683-113513683	protein_coding	1	2204	1196	1721	2393	1223	1795
ENST00000158762	chr17:7336529-7351478	ACAP1	ENSG00000072818	chr17:7336529-7336529	protein_coding	1	4868	6409	6096	5730	5782	6887
ENST00000156471	chr15:34851782-34969839	AQR	ENSG00000021776	chr15:34969839-34969839	protein_coding	-1	1110	1344	1096	1108	1426	978
ENST00000072644	chr1:53851733-53889834	YIPF1	ENSG00000058799	chr1:53889834-53889834	protein_coding	-1	314	383	403	384	350	385
ENST00000170630	chr16:27341289-27364777	IL4R	ENSG00000077238	chr16:27341289-27341289	protein_coding	1	3330	4211	3174	1956	4582	3190
ENST00000169551	chr18:74148511-74160530	TIMM21	ENSG00000075336	chr18:74148511-74148511	protein_coding	1	98	147	115	106	246	100
ENST00000156825	chr19:1573596-1592801	MBD3	ENSG00000071655	chr19:1592801-1592801	protein_coding	-1	1118	1730	996	1202	2127	923
ENST00000170447	chr3:12557014-12583713	MKRN2	ENSG00000075975	chr3:12557014-12557014	protein_coding	1	702	726	876	850	662	850
ENST00000170168	chr19:1815246-1848463	REXO1	ENSG00000079313	chr19:1848463-1848463	protein_coding	-1	2568	1978	2127	2722	2016	2222
ENST00000178640	chr15:67542709-67807123	MAP2K5	ENSG00000137764	chr15:67542709-67542709	protein_coding	1	448	408	568	541	275	514
ENST00000179259	chr12:4321205-4354593	TIGAR	ENSG00000078237	chr12:4321205-4321205	protein_coding	1	464	358	664	462	389	515
ENST00000156499	chr19:51077495-51084245	KLK14	ENSG00000129437	chr19:51084245-51084245	protein_coding	-1	58	53	31	72	28	64
ENST00000164139	chr11:64746389-64760297	PYGM	ENSG00000068976	chr11:64760297-64760297	protein_coding	-1	374	93	295	442	90	257
ENST00000078445	chr19:4153601-4173054	CREB3L3	ENSG00000060566	chr19:4153601-4153601	protein_coding	1	2	80	134	1	20	189
ENST00000175506	chr7:97852118-97872542	ASNS	ENSG00000070669	chr7:97872542-97872542	protein_coding	-1	657	2016	838	1184	2334	1293
ENST00000072516	chr3:190514051-190651519	IL1RAP	ENSG00000196083	chr3:190514051-190514051	protein_coding	1	158	229	139	178	337	149
ENST00000165086	chr16:21837474-21843412	NPIPB4	ENSG00000185864	chr16:21843412-21843412	protein_coding	-1	19017	8108	17464	19017	5728	13751
ENST00000171111	chr19:10486120-10503741	KEAP1	ENSG00000079999	chr19:10503741-10503741	protein_coding	-1	765	1338	899	788	1399	886
ENST00000156109	chrX:49113389-49123801	GPKOW	ENSG00000068394	chrX:49123801-49123801	protein_coding	-1	312	395	398	356	439	385
ENST00000158166	chr17:3865157-3893044	CAMKK1	ENSG00000004660	chr17:3893044-3893044	protein_coding	-1	356	158	418	328	176	313
ENST00000167825	chr1:17626007-17697868	ARHGEF10L	ENSG00000074964	chr1:17626007-17626007	protein_coding	1	257	26	7	129	5	5
ENST00000171757	chrX:78945421-78961954	P2RY10	ENSG00000078589	chrX:78945421-78945421	protein_coding	1	2084	1842	2800	2127	993	2556
ENST00000078527	chr1:26787995-26798398	PIGV	ENSG00000060642	chr1:26787995-26787995	protein_coding	1	230	226	162	244	256	165
ENST00000085079	chr19:55675245-55695766	EPN1	ENSG00000063245	chr19:55675245-55675245	protein_coding	1	1118	1152	862	1100	1013	899
ENST00000177742	chr16:1771890-1773150	MRPS34	ENSG00000074071	chr16:1773150-1773150	protein_coding	-1	861	1202	842	878	1790	932
ENST00000171887	chr2:217799789-217944128	TNS1	ENSG00000079308	chr2:217944128-217944128	protein_coding	-1	458	106	30	248	42	49
ENST00000158526	chrX:154444459-154450099	FAM50A	ENSG00000071859	chrX:154444459-154444459	protein_coding	1	902	934	1148	988	1004	1290
ENST00000066544	chr17:47117703-47189266	CDC27	ENSG00000004897	chr17:47189266-47189266	protein_coding	-1	916	2306	1096	970	2334	1152
ENST00000157812	chr19:39971005-39981441	PSMC4	ENSG00000013275	chr19:39971005-39971005	protein_coding	1	1030	1152	872	1001	1736	901
ENST00000084798	chr19:48637942-48646312	CA11	ENSG00000063180	chr19:48646312-48646312	protein_coding	-1	257	171	386	260	164	348
ENST00000072869	chr7:140673153-140695121	ADCK2	ENSG00000133597	chr7:140673153-140673153	protein_coding	1	353	413	464	462	482	506
ENST00000177648	chr4:112297370-112441812	ALPK1	ENSG00000073331	chr4:112297370-112297370	protein_coding	1	1394	1490	914	1069	784	983
ENST00000167106	chr14:76762189-76783015	VASH1	ENSG00000071246	chr14:76762189-76762189	protein_coding	1	622	386	809	486	305	673
ENST00000166345	chr5:892643-918120	TRIP13	ENSG00000071539	chr5:892643-892643	protein_coding	1	64	576	126	42	1036	112
ENST00000080059	chr12:47782722-47819785	HDAC7	ENSG00000061273	chr12:47819785-47819785	protein_coding	-1	6718	16575	9180	6031	9414	8352
ENST00000164133	chr11:64924671-64934473	PPP2R5B	ENSG00000068971	chr11:64924671-64924671	protein_coding	1	344	384	484	346	337	474
ENST00000159111	chr19:4969121-5153595	KDM4B	ENSG00000127663	chr19:4969121-4969121	protein_coding	1	1068	1200	1171	1096	829	1080
ENST00000160262	chr19:10333776-10339823	ICAM3	ENSG00000076662	chr19:10339823-10339823	protein_coding	-1	2222	3612	3006	2776	2800	3544
ENST00000064780	chr11:73376264-73397472	RELT	ENSG00000054967	chr11:73376264-73376264	protein_coding	1	624	796	568	472	916	584
ENST00000176763	chr5:172042073-172188386	STK10	ENSG00000072786	chr5:172188386-172188386	protein_coding	-1	4546	3282	4516	4432	2762	4104
ENST00000178638	chr15:63321378-63382161	CA12	ENSG00000074410	chr15:63382161-63382161	protein_coding	-1	96	75	76	40	39	42
ENST00000169298	chr3:186930485-187078553	ST6GAL1	ENSG00000073849	chr3:186930485-186930485	protein_coding	1	3612	2586	3794	3914	2630	3048
ENST00000164247	chr1:6034283-6101179	KCNAB2	ENSG00000069424	chr1:6034283-6034283	protein_coding	1	4630	7542	5504	4630	8352	4757
ENST00000155674	chr22:17137511-17165287	HDHD5	ENSG00000069998	chr22:17165287-17165287	protein_coding	-1	896	724	598	1013	927	558
ENST00000162391	chr12:8032703-8055503	FOXJ2	ENSG00000065970	chr12:8032703-8032703	protein_coding	1	1700	1420	2504	1828	1084	2228
ENST00000156084	chrX:48922211-48957631	OTUD5	ENSG00000068308	chrX:48957631-48957631	protein_coding	-1	2900	3671	3729	3034	2568	3824
ENST00000164305	chr15:55318960-55355648	PIGB	ENSG00000069943	chr15:55318960-55318960	protein_coding	1	188	167	130	212	155	146
ENST00000216277	chr14:96502373-96567111	PAPOLA	ENSG00000090060	chr14:96502373-96502373	protein_coding	1	7388	5950	6031	8650	8854	5590
ENST00000200457	chr7:100867138-100873454	TRIP6	ENSG00000087077	chr7:100867138-100867138	protein_coding	1	262	480	284	262	626	260
ENST00000216330	chr14:45115600-45135319	FKBP3	ENSG00000100442	chr14:45135319-45135319	protein_coding	-1	375	590	414	490	788	364
ENST00000216029	chr22:38656655-38673854	CBY1	ENSG00000100211	chr22:38656655-38656655	protein_coding	1	231	122	198	260	162	196
ENST00000216037	chr22:28794555-28800597	XBP1	ENSG00000100219	chr22:28800597-28800597	protein_coding	-1	4388	2734	3521	3914	2818	3937
ENST00000196482	chr19:58467096-58473398	ZNF324	ENSG00000083812	chr19:58467096-58467096	protein_coding	1	316	266	302	310	258	344
ENST00000194097	chr5:70968483-71020910	NAIP	ENSG00000249437	chr5:71020910-71020910	protein_coding	-1	848	254	653	660	116	287
ENST00000206020	chr17:4959228-4967872	SPAG7	ENSG00000091640	chr17:4967872-4967872	protein_coding	-1	358	570	401	412	598	462
ENST00000204961	chrX:68828997-68842147	EFNB1	ENSG00000090776	chrX:68828997-68828997	protein_coding	1	144	154	212	188	200	252
ENST00000215798	chr22:30378983-30387125	RNF215	ENSG00000099999	chr22:30387125-30387125	protein_coding	-1	125	162	191	120	150	148
ENST00000209873	chr12:53307456-53321631	AAAS	ENSG00000094914	chr12:53321631-53321631	protein_coding	-1	786	1062	778	934	1202	868
ENST00000216080	chr22:50502951-50507684	LMF2	ENSG00000100258	chr22:50507684-50507684	protein_coding	-1	4388	2656	3066	5140	2818	3048
ENST00000216254	chr22:41469125-41528989	ACO2	ENSG00000100412	chr22:41469125-41469125	protein_coding	1	1362	2001	1130	1374	2394	1394
ENST00000215659	chr22:50252903-50261825	MAPK12	ENSG00000188130	chr22:50261825-50261825	protein_coding	-1	18	196	49	1	176	18
ENST00000204005	chr19:40593166-40629818	LTBP4	ENSG00000090006	chr19:40593166-40593166	protein_coding	1	1858	3034	4248	2229	2456	4434
ENST00000216146	chr22:39312884-39319771	RPL3	ENSG00000100316	chr22:39319771-39319771	protein_coding	-1	43012	43012	26952	87356	26952	43012
ENST00000211998	chr10:73998114-74120160	VCL	ENSG00000035403	chr10:73998114-73998114	protein_coding	1	664	922	672	709	927	858
ENST00000202816	chr20:13714322-13784886	ESF1	ENSG00000089048	chr20:13784886-13784886	protein_coding	-1	418	310	377	522	558	438
ENST00000182527	chr6:52497402-52576915	TRAM2	ENSG00000065308	chr6:52576915-52576915	protein_coding	-1	670	410	1028	684	348	790
ENST00000210633	chr10:100972835-100985615	SEMA4G	ENSG00000095539	chr10:100972835-100972835	protein_coding	1	192	138	170	172	84	120
ENST00000216024	chr22:38518949-38570286	DMC1	ENSG00000100206	chr22:38570286-38570286	protein_coding	-1	65	200	64	64	200	60
ENST00000216124	chr22:50625018-50628172	ARSA	ENSG00000100299	chr22:50628172-50628172	protein_coding	-1	2228	1606	1630	2294	1370	1624
ENST00000216288	chr14:103385860-103503826	MARK3	ENSG00000075413	chr14:103385860-103385860	protein_coding	1	1328	1184	1592	1454	1082	1652
ENST00000207870	chr3:38346779-38414976	XYLB	ENSG00000093217	chr3:38346779-38346779	protein_coding	1	264	226	218	323	247	244
ENST00000216185	chr22:36467036-36482030	TXN2	ENSG00000100348	chr22:36482030-36482030	protein_coding	-1	698	1545	729	706	1656	837
ENST00000188312	chr12:100200087-100224423	ACTR6	ENSG00000075089	chr12:100200087-100200087	protein_coding	1	294	396	328	394	472	374
ENST00000204801	chr19:7743039-7747511	CD209	ENSG00000090659	chr19:7747511-7747511	protein_coding	-1	277	75	86	198	68	66
ENST00000215473	chrY:5056088-5101437	PCDH11Y	ENSG00000099715	chrY:5056088-5056088	protein_coding	1	85	50	70	67	38	72
ENST00000216341	chr14:24630954-24634267	GZMB	ENSG00000100453	chr14:24634267-24634267	protein_coding	-1	732	13055	1428	442	21982	3472
ENST00000184956	chr17:60043194-60078931	HEATR6	ENSG00000068097	chr17:60078931-60078931	protein_coding	-1	523	528	698	522	592	600
ENST00000216214	chr22:45308982-45341955	FAM118A	ENSG00000100376	chr22:45308982-45308982	protein_coding	1	1328	1004	1932	1370	628	2001
ENST00000202773	chr12:112405199-112409641	RPL6	ENSG00000089009	chr12:112409641-112409641	protein_coding	-1	15460	15460	15460	16569	17464	17464
ENST00000215739	chr22:20982013-20999038	LZTR1	ENSG00000099949	chr22:20982013-20982013	protein_coding	1	1472	1032	1028	1515	1255	1032
ENST00000198536	chr7:100373445-100400099	PILRA	ENSG00000085514	chr7:100373445-100373445	protein_coding	1	448	108	66	310	93	46
ENST00000205214	chr4:56338290-56387500	AASDH	ENSG00000157426	chr4:56387500-56387500	protein_coding	-1	304	213	254	430	187	318
ENST00000204726	chr12:132768909-132828702	GOLGA3	ENSG00000090615	chr12:132828702-132828702	protein_coding	-1	3174	1652	2526	3408	1615	2475
ENST00000215909	chr22:37675608-37679806	LGALS1	ENSG00000100097	chr22:37675608-37675608	protein_coding	1	944	4918	489	467	4547	542
ENST00000211287	chr6:36130321-36140065	MAPK13	ENSG00000156711	chr6:36130321-36130321	protein_coding	1	1730	1399	2127	1590	1245	2243
ENST00000206380	chr17:44011191-44014977	TMEM101	ENSG00000091947	chr17:44014977-44014977	protein_coding	-1	294	364	276	350	385	300
ENST00000216271	chr22:50245183-50251385	HDAC10	ENSG00000100429	chr22:50251385-50251385	protein_coding	-1	1500	1255	1540	1410	1203	1540
ENST00000197268	chr12:13044284-13083449	FAM234B	ENSG00000084444	chr12:13044284-13044284	protein_coding	1	218	201	242	247	230	238
ENST00000215790	chr22:30291990-30327046	TBC1D10A	ENSG00000099992	chr22:30327046-30327046	protein_coding	-1	774	702	853	788	598	888
ENST00000196169	chr13:60396457-60573878	TDRD3	ENSG00000083544	chr13:60396457-60396457	protein_coding	1	412	195	340	423	212	368
ENST00000216075	chr22:50486824-50490054	MIOX	ENSG00000100253	chr22:50486824-50486824	protein_coding	1	185	96	109	162	42	62
ENST00000201647	chr19:55075901-55087922	EPS8L1	ENSG00000131037	chr19:55075901-55075901	protein_coding	1	16	84	82	24	99	94
ENST00000215862	chr22:30926611-30968201	MORC2	ENSG00000133422	chr22:30968201-30968201	protein_coding	-1	1277	578	916	1374	690	839
ENST00000206765	chr14:24249114-24263210	TGM1	ENSG00000092295	chr14:24263210-24263210	protein_coding	-1	123	76	118	168	78	86
ENST00000203556	chr19:19629476-19643667	GMIP	ENSG00000089639	chr19:19643667-19643667	protein_coding	-1	3230	3937	2900	3794	3729	3230
ENST00000210313	chr9:120816053-120842984	PSMD5	ENSG00000095261	chr9:120842984-120842984	protein_coding	-1	899	963	954	890	1013	1061
ENST00000216367	chr14:49643560-49688303	POLE2	ENSG00000100479	chr14:49688303-49688303	protein_coding	-1	52	323	72	50	492	65
ENST00000185206	chr6:45898451-46080348	CLIC5	ENSG00000112782	chr6:46080348-46080348	protein_coding	-1	256	419	394	262	364	388
ENST00000206542	chr14:20446668-20455105	OSGEP	ENSG00000092094	chr14:20455105-20455105	protein_coding	-1	586	474	497	520	508	470
ENST00000215832	chr22:21754500-21867629	MAPK1	ENSG00000100030	chr22:21867629-21867629	protein_coding	-1	3127	1971	2900	3353	2042	2875
ENST00000203630	chr12:6747996-6753555	MLF2	ENSG00000089693	chr12:6753555-6753555	protein_coding	-1	1700	2684	1828	1820	3033	2161
ENST00000216338	chr14:24606480-24609658	GZMH	ENSG00000100450	chr14:24609658-24609658	protein_coding	-1	426	541	574	579	469	596
ENST00000196371	chr5:41730065-41870519	OXCT1	ENSG00000083720	chr5:41870519-41870519	protein_coding	-1	613	1978	624	650	2657	630
ENST00000207549	chr17:75827225-75844717	UNC13D	ENSG00000092929	chr17:75844717-75844717	protein_coding	-1	2990	3794	3252	2943	4868	3127
ENST00000215855	chr22:25199850-25207363	CRYBB3	ENSG00000100053	chr22:25199850-25199850	protein_coding	1	346	280	374	354	238	341
ENST00000216218	chr22:40824535-40857022	ST13	ENSG00000100380	chr22:40857022-40857022	protein_coding	-1	3048	5190	4106	3794	4757	5006
ENST00000215829	chr22:24555503-24572772	SNRPD3	ENSG00000100028	chr22:24555503-24555503	protein_coding	1	1355	1718	1297	1438	2288	1310
ENST00000198767	chr16:15060022-15094317	RRN3	ENSG00000085721	chr16:15094317-15094317	protein_coding	-1	1931	1355	2093	1790	1374	1879
ENST00000216281	chr14:102080738-102087191	HSP90AA1	ENSG00000080824	chr14:102087191-102087191	protein_coding	-1	8108	20402	11190	5946	21982	11600
ENST00000216223	chr22:37125838-37149990	IL2RB	ENSG00000100385	chr22:37149990-37149990	protein_coding	-1	7388	15463	10692	4757	19022	12236
ENST00000206249	chr6:151807551-152103274	ESR1	ENSG00000091831	chr6:151807551-151807551	protein_coding	1	518	308	438	428	240	363
ENST00000215754	chr22:23894004-23895226	MIF	ENSG00000240972	chr22:23894004-23894004	protein_coding	1	1596	7542	1297	1644	9180	1560
ENST00000199320	chr5:62387254-62403933	DIMT1	ENSG00000086189	chr5:62403933-62403933	protein_coding	-1	812	981	938	806	1388	990
ENST00000215574	chr19:531712-542092	CDC34	ENSG00000099804	chr19:531712-531712	protein_coding	1	838	950	926	920	993	926
ENST00000187879	chr19:44025363-44033110	ZNF222	ENSG00000159885	chr19:44025363-44025363	protein_coding	1	123	72	146	108	37	138
ENST00000215957	chr22:37906297-37942822	MICALL1	ENSG00000100139	chr22:37906297-37906297	protein_coding	1	788	642	659	578	716	532
ENST00000215567	chr19:14529560-14565978	TECR	ENSG00000099797	chr19:14529560-14529560	protein_coding	1	2196	2349	2324	2670	2296	2586
ENST00000215743	chr22:23772819-23784316	MMP11	ENSG00000099953	chr22:23772819-23772819	protein_coding	1	83	18	150	112	37	100
ENST00000202017	chr20:31944342-31952092	PDRG1	ENSG00000088356	chr20:31952092-31952092	protein_coding	-1	183	232	256	216	290	279
ENST00000194118	chr5:141923855-141940120	DELE1	ENSG00000081791	chr5:141923855-141923855	protein_coding	1	1266	1262	1009	1324	1066	1114
ENST00000191018	chr20:45891341-45898820	CTSA	ENSG00000064601	chr20:45891341-45891341	protein_coding	1	1530	1382	1196	1585	1476	1515
ENST00000209728	chr17:40287633-40304657	CDC6	ENSG00000094804	chr17:40287633-40287633	protein_coding	1	85	968	218	52	1614	254
ENST00000184266	chr3:120596309-120602500	NDUFB4	ENSG00000065518	chr3:120596309-120596309	protein_coding	1	498	976	606	576	981	764
ENST00000215793	chr22:30331988-30356947	SF3A1	ENSG00000099995	chr22:30356947-30356947	protein_coding	-1	4386	4334	4146	4104	4516	4473
ENST00000216044	chr22:38705723-38733587	GTPBP1	ENSG00000100226	chr22:38705723-38705723	protein_coding	1	2670	2476	2493	2032	1637	2261
ENST00000215631	chr19:2476127-2478259	GADD45B	ENSG00000099860	chr19:2476127-2476127	protein_coding	1	1306	930	1476	1022	709	1234
ENST00000215555	chr19:8413303-8439011	2021-03-02	ENSG00000099785	chr19:8413303-8413303	protein_coding	1	852	555	672	798	520	636
ENST00000215956	chr22:41674707-41682622	SNU13	ENSG00000100138	chr22:41682622-41682622	protein_coding	-1	1092	1166	938	1206	1725	1180
ENST00000216129	chr22:43166622-43187133	TTLL12	ENSG00000100304	chr22:43187133-43187133	protein_coding	-1	768	1351	602	778	2394	541
ENST00000205135	chr19:39415193-39425739	PLEKHG2	ENSG00000090924	chr19:39415193-39415193	protein_coding	1	2990	4517	3381	1674	2696	3671
ENST00000216237	chr22:41205205-41231271	L3MBTL2	ENSG00000100395	chr22:41205205-41205205	protein_coding	1	929	574	748	1018	776	878
ENST00000194214	chr1:53921561-53945929	HSPB11	ENSG00000081870	chr1:53945929-53945929	protein_coding	-1	148	456	188	191	645	224
ENST00000201961	chr20:32485537-32584828	NOL4L	ENSG00000197183	chr20:32584828-32584828	protein_coding	-1	2073	1075	2642	1984	750	2456
ENST00000216350	chr14:22920530-22929391	PRMT5	ENSG00000100462	chr14:22929391-22929391	protein_coding	-1	621	934	452	602	1646	479
ENST00000194900	chrX:70444861-70505490	DLG3	ENSG00000082458	chrX:70444861-70444861	protein_coding	1	588	730	648	484	544	624
ENST00000215781	chr22:30262829-30266840	OSM	ENSG00000099985	chr22:30266840-30266840	protein_coding	-1	428	286	64	191	904	112
ENST00000215565	chr19:14566078-14572062	NDUFB7	ENSG00000099795	chr19:14572062-14572062	protein_coding	-1	790	996	623	895	1242	757
ENST00000215770	chr22:23966901-23972532	DDTL	ENSG00000099974	chr22:23966901-23966901	protein_coding	1	232	144	164	256	144	200
ENST00000210060	chr19:12675721-12681902	DHPS	ENSG00000095059	chr19:12681902-12681902	protein_coding	-1	1428	1338	1858	1762	1270	1828
ENST00000212355	chr1:91680345-91886279	TGFBR3	ENSG00000069702	chr1:91886279-91886279	protein_coding	-1	765	238	526	814	244	540
ENST00000204549	chr15:65117379-65133836	PDCD7	ENSG00000090470	chr15:65133836-65133836	protein_coding	-1	623	820	904	764	791	856
ENST00000216034	chr22:38681948-38685421	TOMM22	ENSG00000100216	chr22:38681948-38681948	protein_coding	1	554	839	473	471	1298	484
ENST00000196061	chr1:11934753-11975537	PLOD1	ENSG00000083444	chr1:11934753-11934753	protein_coding	1	160	294	143	133	366	143
ENST00000203664	chr14:94026329-94048930	OTUB2	ENSG00000089723	chr14:94026329-94026329	protein_coding	1	23	64	37	42	116	56
ENST00000199389	chr7:6022244-6059230	EIF2AK1	ENSG00000086232	chr7:6059230-6059230	protein_coding	-1	1985	3078	2432	2137	3006	2381
ENST00000216083	chr22:38864229-38872216	CBX6	ENSG00000183741	chr22:38872216-38872216	protein_coding	-1	2363	3381	2875	2127	3544	2642
ENST00000199814	chr5:150690794-150701107	RBM22	ENSG00000086589	chr5:150701107-150701107	protein_coding	-1	1749	1985	2466	2154	1902	2684
ENST00000216264	chr22:46684411-46738261	CERK	ENSG00000100422	chr22:46738261-46738261	protein_coding	-1	3633	3854	4804	4210	3103	4916
ENST00000216194	chr22:40346528-40366614	ADSL	ENSG00000239900	chr22:40346528-40346528	protein_coding	1	880	1504	690	801	1865	686
ENST00000211413	chr6:32148359-32151952	PRRT1	ENSG00000204314	chr6:32151952-32151952	protein_coding	-1	148	104	250	186	120	272
ENST00000203629	chr12:6772520-6778453	LAG3	ENSG00000089692	chr12:6772520-6772520	protein_coding	1	904	9180	2800	731	5336	3964
ENST00000206544	chr14:23346318-23352551	SLC22A17	ENSG00000092096	chr14:23352551-23352551	protein_coding	-1	434	305	562	820	361	844
ENST00000211936	chr6:27450743-27473118	ZNF184	ENSG00000096654	chr6:27473118-27473118	protein_coding	-1	313	319	533	368	260	484
ENST00000216038	chr22:32387582-32412255	RTCB	ENSG00000100220	chr22:32412255-32412255	protein_coding	-1	704	1362	779	706	1472	724
ENST00000215742	chr22:20999772-21002086	THAP7	ENSG00000184436	chr22:21002086-21002086	protein_coding	-1	1209	614	880	1310	699	947
ENST00000216106	chr22:35257498-35295764	HMGXB4	ENSG00000100281	chr22:35257498-35257498	protein_coding	1	842	996	984	932	990	880
ENST00000202967	chr12:120302321-120313249	SIRT4	ENSG00000089163	chr12:120302321-120302321	protein_coding	1	94	82	92	120	104	135
ENST00000200557	chr17:44759031-44781846	ADAM11	ENSG00000073670	chr17:44759031-44759031	protein_coding	1	52	76	115	95	14	100
ENST00000205061	chr16:74447427-74607114	GLG1	ENSG00000090863	chr16:74607114-74607114	protein_coding	-1	3937	2800	4434	3937	2214	3824
ENST00000215570	chr19:2425624-2427894	TIMM13	ENSG00000099800	chr19:2427894-2427894	protein_coding	-1	498	484	294	488	860	274
ENST00000187762	chr19:16661127-16690029	TMEM38A	ENSG00000072954	chr19:16661127-16661127	protein_coding	1	104	90	116	114	62	122
ENST00000212015	chr10:67884669-67918390	SIRT1	ENSG00000096717	chr10:67884669-67884669	protein_coding	1	993	400	1344	1230	520	1245
ENST00000215919	chr22:31340677-31345776	PATZ1	ENSG00000100105	chr22:31345776-31345776	protein_coding	-1	1355	721	978	1443	673	883
ENST00000209875	chr12:54230940-54280102	CBX5	ENSG00000094916	chr12:54280102-54280102	protein_coding	-1	3888	4582	2618	4337	4547	2990
ENST00000202834	chr20:5099840-5113103	TMEM230	ENSG00000089063	chr20:5113103-5113103	protein_coding	-1	1410	1242	1098	1576	1480	1242
ENST00000205194	chr19:55485004-55487568	NAT14	ENSG00000090971	chr19:55485004-55485004	protein_coding	1	83	237	45	114	300	84
ENST00000200639	chrX:120430826-120469306	LAMP2	ENSG00000005893	chrX:120469306-120469306	protein_coding	-1	1524	1518	1378	1506	1480	1471
ENST00000216181	chr22:36281277-36388067	MYH9	ENSG00000100345	chr22:36388067-36388067	protein_coding	-1	20407	21986	20407	16575	21986	16575
ENST00000216297	chr14:21351472-21384266	SUPT16H	ENSG00000092201	chr14:21384266-21384266	protein_coding	-1	2556	5336	2493	2420	7388	2642
ENST00000194530	chr2:201451669-201480846	STRADB	ENSG00000082146	chr2:201451669-201451669	protein_coding	1	319	341	282	220	306	240
ENST00000216133	chr22:39130772-39152650	CBX7	ENSG00000100307	chr22:39152650-39152650	protein_coding	-1	4806	2684	6031	6311	1472	5730
ENST00000210444	chr9:98056739-98083075	NANS	ENSG00000095380	chr9:98056739-98056739	protein_coding	1	550	700	492	556	709	462
ENST00000196551	chr19:58387269-58394803	RPS5	ENSG00000083845	chr19:58387269-58387269	protein_coding	1	9176	6597	5946	9412	6029	8851
ENST00000215057	chr19:58561933-58573575	MZF1	ENSG00000099326	chr19:58573575-58573575	protein_coding	-1	648	474	517	748	439	488
ENST00000211314	chr6:52671109-52686588	TMEM14A	ENSG00000096092	chr6:52671109-52671109	protein_coding	1	50	64	54	59	76	70
ENST00000185150	chr2:53787080-53818819	ERLEC1	ENSG00000068912	chr2:53787080-53787080	protein_coding	1	918	790	878	954	640	857
ENST00000215095	chr16:30989256-31010661	STX1B	ENSG00000099365	chr16:31010661-31010661	protein_coding	-1	96	170	102	129	92	153
ENST00000201963	chr20:32779852-32809356	DNMT3B	ENSG00000088305	chr20:32779852-32779852	protein_coding	1	16	135	26	31	164	49
ENST00000215980	chr22:41938721-41947164	CENPM	ENSG00000100162	chr22:41947164-41947164	protein_coding	-1	52	750	168	50	932	222
ENST00000211921	chr6:31586848-31588810	LST1	ENSG00000204482	chr6:31586848-31586848	protein_coding	1	258	192	207	168	188	133
ENST00000189444	chr10:102395706-102402524	NFKB2	ENSG00000077150	chr10:102395706-102395706	protein_coding	1	5730	12236	4474	4868	13756	5274
ENST00000210227	chr9:112262505-112333029	PTBP3	ENSG00000119314	chr9:112333029-112333029	protein_coding	-1	3914	4051	4806	3760	3456	4388
ENST00000216366	chr14:31025651-31086450	AP4S1	ENSG00000100478	chr14:31025651-31025651	protein_coding	1	506	179	398	572	212	423
ENST00000216122	chr22:35400063-35425430	MCM5	ENSG00000100297	chr22:35400063-35400063	protein_coding	1	748	4474	990	636	5950	927
ENST00000193403	chr14:68874143-68979440	ACTN1	ENSG00000072110	chr14:68979440-68979440	protein_coding	-1	2618	1630	1879	2275	2032	1971
ENST00000209884	chr1:173714984-173786702	KLHL20	ENSG00000076321	chr1:173714984-173714984	protein_coding	1	546	256	492	518	282	446
ENST00000204566	chr15:64963021-64989936	SPG21	ENSG00000090487	chr15:64989936-64989936	protein_coding	-1	856	844	704	978	1203	888
ENST00000207636	chr22:19950979-19969016	COMT	ENSG00000093010	chr22:19950979-19950979	protein_coding	1	738	904	632	738	1138	628
ENST00000198939	chr19:16517896-16542415	CHERP	ENSG00000085872	chr19:16542415-16542415	protein_coding	-1	2188	1730	2204	2160	2188	2314
ENST00000205890	chr17:18108706-18179806	MYO15A	ENSG00000091536	chr17:18108706-18108706	protein_coding	1	84	54	64	94	53	82
ENST00000206595	chr14:30559123-30620063	G2E3	ENSG00000092140	chr14:30559123-30559123	protein_coding	1	610	684	499	578	606	544
ENST00000215375	chr19:1241750-1244826	ATP5F1D	ENSG00000099624	chr19:1241750-1241750	protein_coding	1	1192	1596	1333	1227	1712	1568
ENST00000216085	chr22:29259852-29267978	RHBDD3	ENSG00000100263	chr22:29267978-29267978	protein_coding	-1	844	644	922	930	734	894
ENST00000182290	chr11:2302013-2318142	TSPAN32	ENSG00000064201	chr11:2302013-2302013	protein_coding	1	990	472	942	1188	394	1001
ENST00000216117	chr22:35380835-35394214	HMOX1	ENSG00000100292	chr22:35380835-35380835	protein_coding	1	134	148	56	130	215	13
ENST00000194672	chr6:70426528-70561171	FAM135A	ENSG00000082269	chr6:70426528-70426528	protein_coding	1	197	138	131	158	105	188
ENST00000206451	chr14:24136158-24138967	PSME1	ENSG00000092010	chr14:24136158-24136158	protein_coding	1	2990	3671	2313	2381	3569	2349
ENST00000187830	chr19:44643914-44663583	PVR	ENSG00000073008	chr19:44643914-44643914	protein_coding	1	242	166	87	98	195	90
ENST00000188376	chr12:98593625-98601997	SLC25A3	ENSG00000075415	chr12:98593625-98593625	protein_coding	1	2456	4386	2393	2670	5138	2969
ENST00000215071	chr19:38374536-38383824	PSMD8	ENSG00000099341	chr19:38374536-38374536	protein_coding	1	1266	2630	1146	1238	3105	1230
ENST00000182377	chr12:29223665-29334073	FAR2	ENSG00000064763	chr12:29223665-29223665	protein_coding	1	264	294	185	216	298	148
ENST00000216274	chr14:24336021-24340045	RIPK3	ENSG00000129465	chr14:24340045-24340045	protein_coding	-1	348	209	310	438	258	330
ENST00000216099	chr22:39021113-39033276	APOBEC3D	ENSG00000243811	chr22:39021113-39021113	protein_coding	1	798	1184	947	782	938	914
ENST00000214869	chr19:10832438-10836290	TMED1	ENSG00000099203	chr19:10836290-10836290	protein_coding	-1	258	434	371	240	458	353
ENST00000202831	chr12:113298767-113335120	SLC8B1	ENSG00000089060	chr12:113335120-113335120	protein_coding	-1	1801	727	1056	2010	655	1075
ENST00000216327	chr14:22598300-22609882	ABHD4	ENSG00000100439	chr14:22598300-22598300	protein_coding	1	300	460	628	348	305	670
ENST00000200453	chr19:48872392-48876057	PPP1R15A	ENSG00000087074	chr19:48872392-48872392	protein_coding	1	1438	1576	2834	2146	1524	3729
ENST00000203407	chr3:48599003-48610037	UQCRC1	ENSG00000010256	chr3:48610037-48610037	protein_coding	-1	829	2073	916	842	2275	1040
ENST00000215115	chr16:30887795-30894960	BCL7C	ENSG00000099385	chr16:30894960-30894960	protein_coding	-1	870	1192	814	898	1332	920
ENST00000193322	chr6:108041409-108074737	OSTM1	ENSG00000081087	chr6:108074737-108074737	protein_coding	-1	876	192	602	1141	217	636
ENST00000205402	chr7:107890970-107921203	DLD	ENSG00000091140	chr7:107890970-107890970	protein_coding	1	530	1685	613	462	2514	600
ENST00000216027	chr22:28742031-28757510	HSCB	ENSG00000100209	chr22:28742031-28742031	protein_coding	1	154	215	228	228	192	284
ENST00000215917	chr22:26483877-26494658	SRRD	ENSG00000100104	chr22:26483877-26483877	protein_coding	1	390	288	333	422	374	340
ENST00000216068	chr22:38778508-38794173	DNAL4	ENSG00000100246	chr22:38794173-38794173	protein_coding	-1	146	156	188	164	178	207
ENST00000200135	chr11:113733187-113773811	ZW10	ENSG00000086827	chr11:113773811-113773811	protein_coding	-1	158	338	185	158	475	244
ENST00000203166	chr19:35612770-35625349	HAUS5	ENSG00000249115	chr19:35612770-35612770	protein_coding	1	1200	1286	1100	1145	1146	1290
ENST00000196489	chr19:57571566-57578927	ZNF416	ENSG00000083817	chr19:57578927-57578927	protein_coding	-1	74	78	116	104	52	132
ENST00000205636	chr3:32481312-32503408	CMTM6	ENSG00000091317	chr3:32503408-32503408	protein_coding	-1	2711	3408	1718	1872	4698	1718
ENST00000215061	chr19:17226204-17229219	OCEL1	ENSG00000099330	chr19:17226204-17226204	protein_coding	1	198	316	364	242	262	400
ENST00000203001	chr20:5937833-5950536	TRMT6	ENSG00000089195	chr20:5950536-5950536	protein_coding	-1	364	512	332	393	846	433
ENST00000191063	chr10:5878122-5889906	ANKRD16	ENSG00000134461	chr10:5889906-5889906	protein_coding	-1	222	174	268	260	172	225
ENST00000214893	chr9:5784571-5832841	ERMP1	ENSG00000099219	chr9:5832841-5832841	protein_coding	-1	439	702	776	550	596	990
ENST00000187608	chr19:41576235-41586844	CEACAM21	ENSG00000007129	chr19:41576235-41576235	protein_coding	1	1009	546	880	988	394	814
ENST00000202917	chr12:112906777-112919903	OAS1	ENSG00000089127	chr12:112906777-112906777	protein_coding	1	1428	934	1009	180	303	290
ENST00000215882	chr22:19175575-19178830	SLC25A1	ENSG00000100075	chr22:19178830-19178830	protein_coding	-1	886	1515	950	832	1282	1044
ENST00000204679	chr16:1351923-1364113	GNPTG	ENSG00000090581	chr16:1351923-1351923	protein_coding	1	728	348	640	876	410	686
ENST00000215912	chr22:31281593-31292528	PIK3IP1	ENSG00000100100	chr22:31292528-31292528	protein_coding	-1	5138	1811	7539	5405	886	6094
ENST00000216267	chr22:49773283-49824804	BRD1	ENSG00000100425	chr22:49824804-49824804	protein_coding	-1	2524	1410	2222	2492	1060	2136
ENST00000211379	chr6:31639028-31652705	BAG6	ENSG00000204463	chr6:31652705-31652705	protein_coding	-1	4051	5073	3856	4106	5336	3760
ENST00000216225	chr22:40951359-40973309	RBX1	ENSG00000100387	chr22:40951359-40951359	protein_coding	1	232	495	232	228	585	227
ENST00000216190	chr22:36510850-36529436	EIF3D	ENSG00000100353	chr22:36529436-36529436	protein_coding	-1	3066	5140	3521	3856	5073	3888
ENST00000216252	chr22:41459717-41468725	PHF5A	ENSG00000100410	chr22:41468725-41468725	protein_coding	-1	324	526	458	408	801	542
ENST00000204517	chr16:4257186-4273075	TFAP4	ENSG00000090447	chr16:4273075-4273075	protein_coding	-1	674	300	554	786	504	429
ENST00000215794	chr22:18149899-18177397	USP18	ENSG00000184979	chr22:18149899-18149899	protein_coding	1	418	364	370	126	167	120
ENST00000216121	chr22:29554808-29581337	NIPSNAP1	ENSG00000184117	chr22:29581337-29581337	protein_coding	-1	671	1448	848	808	1393	998
ENST00000216160	chr22:39399741-39431882	TAB1	ENSG00000100324	chr22:39399741-39399741	protein_coding	1	862	704	904	970	624	929
ENST00000215587	chr19:1088163-1095374	POLR2E	ENSG00000099817	chr19:1095374-1095374	protein_coding	-1	1282	2466	1465	1223	3330	1606
ENST00000215906	chr22:26429273-26445015	ASPHD2	ENSG00000128203	chr22:26429273-26429273	protein_coding	1	192	258	260	172	344	290
ENST00000199706	chr16:367384-370527	MRPL28	ENSG00000086504	chr16:370527-370527	protein_coding	-1	700	1428	750	644	1544	796
ENST00000216268	chr22:49853842-49890078	ZBED4	ENSG00000100426	chr22:49853842-49853842	protein_coding	1	938	1139	970	944	1075	865
ENST00000202677	chr20:20392767-20712488	RALGAPA2	ENSG00000188559	chr20:20712488-20712488	protein_coding	-1	1410	850	1620	1506	696	1515
ENST00000216019	chr22:38485681-38506294	DDX17	ENSG00000100201	chr22:38506294-38506294	protein_coding	-1	16575	9414	23676	13061	6887	13756
ENST00000204637	chr19:49474236-49486231	FLT3LG	ENSG00000090554	chr19:49474236-49474236	protein_coding	1	2146	864	1535	2052	1075	1596
ENST00000181839	chr7:39949646-40099580	CDK13	ENSG00000065883	chr7:39949646-39949646	protein_coding	1	1902	1158	1801	2137	1075	1530
ENST00000216039	chr22:38685543-38700667	JOSD1	ENSG00000100221	chr22:38700667-38700667	protein_coding	-1	3006	3710	3544	2972	2466	3174
ENST00000215730	chr22:20858983-20891218	SNAP29	ENSG00000099940	chr22:20858983-20858983	protein_coding	1	914	1082	1118	741	860	920
ENST00000215941	chr22:37830855-37844431	ANKRD54	ENSG00000100124	chr22:37844431-37844431	protein_coding	-1	492	518	528	536	578	592
ENST00000202556	chr14:103733752-103847590	PPP1R13B	ENSG00000088808	chr14:103847590-103847590	protein_coding	-1	420	375	495	483	374	548
ENST00000186436	chr2:97756340-97995891	TMEM131	ENSG00000075568	chr2:97995891-97995891	protein_coding	-1	1836	1320	1585	1718	1302	1568
ENST00000192788	chr6:34792080-34877514	UHRF1BP1	ENSG00000065060	chr6:34792080-34792080	protein_coding	1	567	614	502	528	700	558
ENST00000206474	chr14:22946228-22957154	HAUS4	ENSG00000092036	chr14:22957154-22957154	protein_coding	-1	500	1476	759	528	1146	727
ENST00000216187	chr22:36488242-36507022	FOXRED2	ENSG00000100350	chr22:36507022-36507022	protein_coding	-1	310	464	294	393	580	298
ENST00000216061	chr22:50372072-50444391	PPP6R2	ENSG00000100239	chr22:50372072-50372072	protein_coding	1	2262	2022	2112	2334	1712	1892
ENST00000216259	chr22:41576894-41589890	PMM1	ENSG00000100417	chr22:41589890-41589890	protein_coding	-1	314	826	450	348	686	484
ENST00000215904	chr22:37658727-37666934	PDXP	ENSG00000241360	chr22:37658727-37658727	protein_coding	1	306	609	377	342	908	422
ENST00000216294	chr14:61762357-61796428	SNAPC1	ENSG00000023608	chr14:61762357-61762357	protein_coding	1	195	224	178	202	294	195
ENST00000220913	chr8:140511298-140517137	CHRAC1	ENSG00000104472	chr8:140511298-140511298	protein_coding	1	442	761	508	440	914	540
ENST00000216410	chr14:52775194-52791601	GNPNAT1	ENSG00000100522	chr14:52791601-52791601	protein_coding	-1	276	257	227	295	502	188
ENST00000218348	chrX:47232866-47248327	USP11	ENSG00000102226	chrX:47232866-47232866	protein_coding	1	896	1660	694	932	966	808
ENST00000216802	chr14:24143365-24147221	PSME2	ENSG00000100911	chr14:24147221-24147221	protein_coding	-1	2514	2875	1444	1730	3612	1338
ENST00000225983	chr17:44076746-44123638	HDAC5	ENSG00000108840	chr17:44123638-44123638	protein_coding	-1	1510	1504	2925	1795	861	2943
ENST00000221543	chr19:49877425-49888744	TBC1D17	ENSG00000104946	chr19:49877425-49877425	protein_coding	1	1858	1038	1511	2216	782	1500
ENST00000225777	chr17:78168558-78173527	SYNGR2	ENSG00000108639	chr17:78168558-78168558	protein_coding	1	2432	2432	1624	1680	2381	1624
ENST00000228264	chr12:31073860-31104791	DDX11	ENSG00000013573	chr12:31073860-31073860	protein_coding	1	844	2642	1686	1540	3284	2684
ENST00000222812	chr7:73699206-73719658	STX1A	ENSG00000106089	chr7:73719658-73719658	protein_coding	-1	280	370	620	220	294	606
ENST00000221972	chr19:41877120-41881372	CD79A	ENSG00000105369	chr19:41877120-41877120	protein_coding	1	125	269	152	64	116	66
ENST00000216879	chr20:1442162-1467692	NSFL1C	ENSG00000088833	chr20:1467692-1467692	protein_coding	-1	812	782	1058	904	942	1118
ENST00000225603	chr17:48070052-48101521	CBX1	ENSG00000108468	chr17:48101521-48101521	protein_coding	-1	664	1232	865	788	1377	998
ENST00000225929	chr17:42552934-42555213	HSD17B1	ENSG00000108786	chr17:42552934-42552934	protein_coding	1	474	325	371	470	324	363
ENST00000219771	chr16:29679008-29697776	QPRT	ENSG00000103485	chr16:29679008-29679008	protein_coding	1	158	305	171	118	240	108
ENST00000225665	chr17:4937130-4940251	SLC25A11	ENSG00000108528	chr17:4940251-4940251	protein_coding	-1	640	870	459	676	1362	630
ENST00000221943	chr19:41431319-41439905	DMAC2	ENSG00000105341	chr19:41439905-41439905	protein_coding	-1	466	778	580	460	793	666
ENST00000227348	chr11:122838500-122872639	CRTAM	ENSG00000109943	chr11:122838500-122838500	protein_coding	1	58	115	62	57	108	76
ENST00000216489	chr14:77672404-77708020	ALKBH1	ENSG00000100601	chr14:77708020-77708020	protein_coding	-1	252	266	320	282	260	306
ENST00000222008	chr19:41956681-41959390	RABAC1	ENSG00000105404	chr19:41959390-41959390	protein_coding	-1	976	1058	1016	1026	822	1161
ENST00000221132	chr8:23190452-23225126	TNFRSF10A	ENSG00000104689	chr8:23225126-23225126	protein_coding	-1	388	169	354	302	224	286
ENST00000216487	chr14:92513774-92688994	RIN3	ENSG00000100599	chr14:92513774-92513774	protein_coding	1	1600	1443	1916	1661	700	1480
ENST00000228741	chr12:96194382-96269835	ELK3	ENSG00000111145	chr12:96194382-96194382	protein_coding	1	1125	1410	1344	1058	1170	1252
ENST00000227524	chr11:60890730-60906588	PRPF19	ENSG00000110107	chr11:60906588-60906588	protein_coding	-1	1424	1559	1318	1454	2393	1476
ENST00000216832	chr14:39175213-39183218	PNN	ENSG00000100941	chr14:39175213-39175213	protein_coding	1	3914	3034	3760	5140	3671	3671
ENST00000222250	chr19:18008168-18014102	ARRDC2	ENSG00000105643	chr19:18008168-18008168	protein_coding	1	3569	2216	4806	3569	1388	4337
ENST00000221444	chr19:49067418-49072941	KCNA7	ENSG00000104848	chr19:49072941-49072941	protein_coding	-1	124	74	100	128	88	115
ENST00000219343	chr16:68264530-68301819	SLC7A6	ENSG00000103064	chr16:68264530-68264530	protein_coding	1	5950	2420	7046	6503	2243	7689
ENST00000218197	chrX:130340052-130373361	SLC25A14	ENSG00000102078	chrX:130340052-130340052	protein_coding	1	88	101	90	112	123	91
ENST00000225296	chr17:5440912-5469060	DHX33	ENSG00000005100	chr17:5469060-5469060	protein_coding	-1	636	686	621	576	1036	546
ENST00000228506	chr12:120686869-120701864	MLEC	ENSG00000110917	chr12:120686869-120686869	protein_coding	1	2288	2179	1744	2746	2349	1730
ENST00000218200	chrX:147911951-147951112	FMR1	ENSG00000102081	chrX:147911951-147911951	protein_coding	1	1465	765	1277	1465	699	1318
ENST00000224140	chr9:132261356-132354985	SETX	ENSG00000107290	chr9:132354985-132354985	protein_coding	-1	4630	3066	4011	4051	2642	3794
ENST00000221452	chr19:45001430-45038194	RELB	ENSG00000104856	chr19:45001430-45001430	protein_coding	1	1756	2670	1776	1560	2466	1811
ENST00000217740	chr18:32018372-32073213	RNF125	ENSG00000101695	chr18:32018372-32018372	protein_coding	1	1262	1324	1962	2734	2102	2711
ENST00000229022	chr12:47841539-47905031	VDR	ENSG00000111424	chr12:47905031-47905031	protein_coding	-1	344	4698	1306	226	3964	1606
ENST00000223517	chr9:4625404-4666423	SPATA6L	ENSG00000106686	chr9:4666423-4666423	protein_coding	-1	109	60	92	74	28	76
ENST00000224949	chr10:3137730-3172807	PITRM1	ENSG00000107959	chr10:3172807-3172807	protein_coding	-1	1646	1720	1535	1712	2642	1564
ENST00000220849	chr8:108201743-108248765	EIF3E	ENSG00000104408	chr8:108248765-108248765	protein_coding	-1	14506	17468	12236	17468	16575	17468
ENST00000229195	chr12:70242994-70354992	CNOT2	ENSG00000111596	chr12:70242994-70242994	protein_coding	1	1560	1366	1749	1768	1306	1811
ENST00000217957	chrX:108045014-108079097	VSIG1	ENSG00000101842	chrX:108045014-108045014	protein_coding	1	514	108	588	636	84	472
ENST00000225275	chr17:58269856-58280935	MPO	ENSG00000005381	chr17:58280935-58280935	protein_coding	-1	7	80	0	3	66	0
ENST00000217026	chr20:43667157-43716496	MYBL2	ENSG00000101057	chr20:43667157-43667157	protein_coding	1	124	4211	422	25	3964	497
ENST00000221975	chr19:41860257-41871416	RPS19	ENSG00000105372	chr19:41860257-41860257	protein_coding	1	11604	11195	13756	13061	9672	19022
ENST00000216456	chr14:67651264-67674610	VTI1B	ENSG00000100568	chr14:67674610-67674610	protein_coding	-1	483	628	541	514	602	574
ENST00000225388	chr17:29255836-29294118	NUFIP2	ENSG00000108256	chr17:29294118-29294118	protein_coding	-1	4517	2990	4868	4517	3230	4434
ENST00000229379	chr12:120438090-120440742	COX6A1	ENSG00000111775	chr12:120438090-120438090	protein_coding	1	961	2052	1134	1030	2800	1444
ENST00000221504	chr19:13104907-13116657	TRMT1	ENSG00000104907	chr19:13116657-13116657	protein_coding	-1	1202	816	686	1388	1082	796
ENST00000216420	chr14:54509828-54539309	CGRRF1	ENSG00000100532	chr14:54509828-54509828	protein_coding	1	119	90	153	116	82	215
ENST00000223336	chr7:43639247-43729541	COA1	ENSG00000106603	chr7:43729541-43729541	protein_coding	-1	1674	947	1377	1584	925	1310
ENST00000217652	chr18:3247530-3256236	MYL12A	ENSG00000101608	chr18:3247530-3247530	protein_coding	1	4211	6599	3936	3964	6190	3824
ENST00000220853	chr8:108443624-108486912	EMC2	ENSG00000104412	chr8:108443624-108443624	protein_coding	1	395	344	290	486	385	306
ENST00000225696	chr17:5386102-5419466	NUP88	ENSG00000108559	chr17:5419466-5419466	protein_coding	-1	865	1025	883	1084	1730	1078
ENST00000222214	chr19:12891026-12899969	GCDH	ENSG00000105607	chr19:12891026-12891026	protein_coding	1	504	523	410	526	642	415
ENST00000216714	chr14:20455195-20457767	APEX1	ENSG00000100823	chr14:20455195-20455195	protein_coding	1	1730	2288	1394	1879	2900	1490
ENST00000219320	chr16:58665109-58685104	SLC38A7	ENSG00000103042	chr16:58685104-58685104	protein_coding	-1	460	262	356	436	298	311
ENST00000217901	chrX:153785766-153794523	IDH3G	ENSG00000067829	chrX:153794523-153794523	protein_coding	-1	970	1347	802	961	1351	934
ENST00000222120	chr19:11322046-11339668	RAB3D	ENSG00000105514	chr19:11339668-11339668	protein_coding	-1	240	390	332	228	332	338
ENST00000223073	chr7:128297685-128343908	RBM28	ENSG00000106344	chr7:128343908-128343908	protein_coding	-1	1828	803	1544	1994	1100	1476
ENST00000228928	chr12:112938352-112973249	OAS3	ENSG00000111331	chr12:112938352-112938352	protein_coding	1	3207	2324	1443	920	1388	580
ENST00000220514	chr15:41309268-41332621	OIP5	ENSG00000104147	chr15:41332621-41332621	protein_coding	-1	32	220	53	29	264	72
ENST00000217121	chr20:63865294-63891545	TPD52L2	ENSG00000101150	chr20:63865294-63865294	protein_coding	1	1066	1183	1054	1196	1820	1222
ENST00000225394	chr17:29573469-29589627	GIT1	ENSG00000108262	chr17:29589627-29589627	protein_coding	-1	2204	2117	2618	2042	2222	2042
ENST00000223423	chr9:122371080-122393178	PTGS1	ENSG00000095303	chr9:122371080-122371080	protein_coding	1	72	8	1	70	2	2
ENST00000225941	chr17:49210227-49223225	ABI3	ENSG00000108798	chr17:49210227-49210227	protein_coding	1	581	1490	640	524	1630	750
ENST00000217159	chr20:62642445-62672295	SLCO4A1	ENSG00000101187	chr20:62642445-62642445	protein_coding	1	313	1141	465	184	1062	497
ENST00000224807	chr10:101031239-101041240	SFXN3	ENSG00000107819	chr10:101031239-101031239	protein_coding	1	1748	1443	2798	2042	1058	2475
ENST00000216452	chr14:67589311-67600287	PIGH	ENSG00000100564	chr14:67600287-67600287	protein_coding	-1	474	268	460	590	312	590
ENST00000217455	chr20:45841721-45857406	ACOT8	ENSG00000101473	chr20:45857406-45857406	protein_coding	-1	218	389	288	274	336	274
ENST00000225298	chr17:51260528-51297933	UTP18	ENSG00000011260	chr17:51260528-51260528	protein_coding	1	480	551	432	480	838	516
ENST00000228862	chr12:12475897-12562383	DUSP16	ENSG00000111266	chr12:12562383-12562383	protein_coding	-1	4434	5274	5336	3937	2734	4806
ENST00000223642	chr9:120952335-121050276	C5	ENSG00000106804	chr9:121050276-121050276	protein_coding	-1	88	58	57	70	38	54
ENST00000219240	chr16:72008744-72025416	DHODH	ENSG00000102967	chr16:72008744-72008744	protein_coding	1	344	224	209	340	326	218
ENST00000218432	chrX:72181676-72198337	PIN4	ENSG00000102309	chrX:72181676-72181676	protein_coding	1	35	69	38	44	72	54
ENST00000216799	chr14:24138965-24141588	EMC9	ENSG00000100908	chr14:24141588-24141588	protein_coding	-1	328	269	332	317	342	368
ENST00000225873	chr17:35574795-35578629	PEX12	ENSG00000108733	chr17:35578629-35578629	protein_coding	-1	144	136	144	150	160	114
ENST00000221413	chr19:48993899-49015926	RUVBL2	ENSG00000183207	chr19:48993899-48993899	protein_coding	1	438	1290	400	407	1836	378
ENST00000222388	chr7:151207837-151227166	ABCF2	ENSG00000285292	chr7:151227166-151227166	protein_coding	-1	1114	857	836	1125	1540	857
ENST00000224337	chr10:96191702-96271540	BLNK	ENSG00000095585	chr10:96271540-96271540	protein_coding	-1	203	146	175	160	142	126
ENST00000228463	chr12:108622829-108632078	SELPLG	ENSG00000110876	chr12:108632078-108632078	protein_coding	-1	5839	3964	5950	5590	3381	5274
ENST00000229134	chr12:68201351-68225821	IL26	ENSG00000111536	chr12:68225821-68225821	protein_coding	-1	14	98	16	9	244	30
ENST00000222990	chr7:2251770-2314464	SNX8	ENSG00000106266	chr7:2314464-2314464	protein_coding	-1	294	358	168	255	402	180
ENST00000224862	chr10:102419814-102423136	FBXL15	ENSG00000107872	chr10:102419814-102419814	protein_coding	1	670	470	666	676	462	676
ENST00000225805	chr17:32328443-32342209	C17orf75	ENSG00000108666	chr17:32342209-32342209	protein_coding	-1	388	322	484	452	322	464
ENST00000228534	chr12:56338875-56340410	IL23A	ENSG00000110944	chr12:56338875-56338875	protein_coding	1	275	258	301	382	328	338
ENST00000219689	chr16:23061406-23149270	USP31	ENSG00000103404	chr16:23149270-23149270	protein_coding	-1	174	200	152	158	273	135
ENST00000221466	chr19:49512279-49526333	FCGRT	ENSG00000104870	chr19:49512279-49512279	protein_coding	1	385	308	344	385	280	330
ENST00000223357	chr7:44104361-44114560	AEBP1	ENSG00000106624	chr7:44104361-44104361	protein_coding	1	439	400	418	484	456	504
ENST00000219548	chr16:680276-682799	STUB1	ENSG00000103266	chr16:680276-680276	protein_coding	1	1155	1128	1171	1249	1293	1202
ENST00000220966	chr8:143603913-143609614	PYCR3	ENSG00000104524	chr8:143609614-143609614	protein_coding	-1	344	300	201	300	396	187
ENST00000218147	chrX:129982610-130057663	BCORL1	ENSG00000085185	chrX:129982610-129982610	protein_coding	1	413	424	442	389	424	438
ENST00000220562	chr8:28701327-28753687	EXTL3	ENSG00000012232	chr8:28701327-28701327	protein_coding	1	486	427	467	414	470	484
ENST00000222902	chr7:75811665-75813806	CCL24	ENSG00000106178	chr7:75813806-75813806	protein_coding	-1	486	128	185	653	96	170
ENST00000229402	chr12:9594551-9607886	KLRB1	ENSG00000111796	chr12:9607886-9607886	protein_coding	-1	362	114	492	776	87	1010
ENST00000222573	chr7:20331123-20415754	ITGB8	ENSG00000105855	chr7:20331123-20331123	protein_coding	1	318	82	150	64	60	26
ENST00000225328	chr17:3673227-3696404	P2RX5	ENSG00000083454	chr17:3696404-3696404	protein_coding	-1	483	1535	864	330	1362	914
ENST00000216877	chr20:2873489-3039076	PTPRA	ENSG00000132670	chr20:2873489-2873489	protein_coding	1	1615	1568	1519	1725	1669	1656
ENST00000228820	chr12:3808861-3873374	PARP11	ENSG00000111224	chr12:3873374-3873374	protein_coding	-1	664	464	532	448	300	408
ENST00000227880	chr11:60937084-60951785	SLC15A3	ENSG00000110446	chr11:60951785-60951785	protein_coding	-1	494	164	96	328	116	35
ENST00000223369	chr7:44201049-44214294	YKT6	ENSG00000106636	chr7:44201049-44201049	protein_coding	1	942	872	928	998	1040	1025
ENST00000217109	chr20:56392394-56406369	CSTF1	ENSG00000101138	chr20:56392394-56392394	protein_coding	1	578	796	716	727	883	640
ENST00000227507	chr11:69641087-69654474	CCND1	ENSG00000110092	chr11:69641087-69641087	protein_coding	1	177	45	264	237	93	296
ENST00000221448	chr19:49085451-49108563	SNRNP70	ENSG00000104852	chr19:49085451-49085451	protein_coding	1	4051	3428	4868	5190	4148	4011
ENST00000224237	chr10:17229278-17237593	VIM	ENSG00000026025	chr10:17229278-17229278	protein_coding	1	13751	12230	9923	11600	11190	10688
ENST00000221265	chr19:39385852-39391195	PAF1	ENSG00000006712	chr19:39391195-39391195	protein_coding	-1	988	1428	1152	1069	1438	1306
ENST00000229395	chr12:26938383-26966553	FGFR1OP2	ENSG00000111790	chr12:26938383-26938383	protein_coding	1	1394	906	1599	1277	786	1761
ENST00000222330	chr19:42230186-42242593	GSK3A	ENSG00000105723	chr19:42242593-42242593	protein_coding	-1	1350	1472	1333	1472	1700	1535
ENST00000223127	chr7:101205977-101217673	PLOD3	ENSG00000106397	chr7:101217673-101217673	protein_coding	-1	666	794	688	640	861	657
ENST00000219169	chr16:67846732-67872567	NUTF2	ENSG00000102898	chr16:67846732-67846732	protein_coding	1	878	1599	744	810	2404	796
ENST00000216756	chr14:102348282-102362892	CINP	ENSG00000100865	chr14:102362892-102362892	protein_coding	-1	158	372	224	144	334	257
ENST00000219066	chr16:2039815-2047866	NTHL1	ENSG00000065057	chr16:2047866-2047866	protein_coding	-1	176	252	170	132	334	134
ENST00000216602	chr14:103715730-103733668	ZFYVE21	ENSG00000100711	chr14:103715730-103715730	protein_coding	1	188	176	211	221	228	231
ENST00000216774	chr14:34982898-35029565	SRP54	ENSG00000100883	chr14:34982898-34982898	protein_coding	1	872	1576	774	829	1781	1118
ENST00000224073	chr9:136862119-136866286	EDF1	ENSG00000107223	chr9:136866286-136866286	protein_coding	-1	1495	1915	1341	1669	1932	1530
ENST00000216416	chr14:54423560-54441431	CNIH1	ENSG00000100528	chr14:54441431-54441431	protein_coding	-1	375	571	366	407	508	408
ENST00000228872	chr12:12717124-12722371	CDKN1B	ENSG00000111276	chr12:12717124-12717124	protein_coding	1	3886	1619	4386	4432	896	4146
ENST00000227349	chr11:122882528-122959721	JHY	ENSG00000109944	chr11:122882528-122882528	protein_coding	1	244	176	268	279	172	298
ENST00000222329	chr19:42247572-42255157	ERF	ENSG00000105722	chr19:42255157-42255157	protein_coding	-1	1142	1564	1692	1184	1458	1656
ENST00000221980	chr19:10289981-10296778	ICAM5	ENSG00000105376	chr19:10289981-10289981	protein_coding	1	110	70	13	62	46	3
ENST00000225729	chr17:18087886-18107971	DRG2	ENSG00000108591	chr17:18087886-18087886	protein_coding	1	678	771	642	820	897	678
ENST00000223864	chr9:5357973-5437878	PLGRKT	ENSG00000107020	chr9:5437878-5437878	protein_coding	-1	151	264	106	160	390	160
ENST00000229405	chr6:35258982-35295983	ZNF76	ENSG00000065029	chr6:35258982-35258982	protein_coding	1	1660	990	1620	1872	886	1686
ENST00000225430	chr17:39200283-39204732	RPL19	ENSG00000108298	chr17:39200283-39200283	protein_coding	1	20402	15460	16569	21982	15460	16569
ENST00000221561	chr19:3052910-3063107	AES	ENSG00000104964	chr19:3063107-3063107	protein_coding	-1	9414	8112	9180	11604	7689	9672
ENST00000226225	chr17:28335704-28347009	TNFAIP1	ENSG00000109079	chr17:28335704-28335704	protein_coding	1	714	676	698	731	638	690
ENST00000220003	chr15:74782057-74803198	CSK	ENSG00000103653	chr15:74782057-74782057	protein_coding	1	5590	5190	4434	5073	6031	4547
ENST00000225726	chr17:63745250-63773775	CCDC47	ENSG00000108588	chr17:63773775-63773775	protein_coding	-1	820	1242	686	814	1428	688
ENST00000222345	chr19:37907228-38208372	SIPA1L3	ENSG00000105738	chr19:37907228-37907228	protein_coding	1	832	579	736	840	497	588
ENST00000223459	chr16:30569346-30572734	ZNF688	ENSG00000229809	chr16:30572734-30572734	protein_coding	-1	572	400	501	616	358	442
ENST00000221233	chr19:41386374-41397479	EXOSC5	ENSG00000077348	chr19:41397479-41397479	protein_coding	-1	275	348	177	352	476	192
ENST00000222256	chr19:18196784-18204074	RAB3A	ENSG00000105649	chr19:18204074-18204074	protein_coding	-1	100	104	155	164	142	132
ENST00000229270	chr12:6867119-6870948	TPI1	ENSG00000111669	chr12:6867119-6867119	protein_coding	1	2924	11600	2898	2404	12230	3406
ENST00000227525	chr11:60913874-60923443	TMEM109	ENSG00000110108	chr11:60913874-60913874	protein_coding	1	1484	1310	1454	1510	2016	1454
ENST00000223095	chr7:101127089-101139266	SERPINE1	ENSG00000106366	chr7:101127089-101127089	protein_coding	1	83	82	59	112	60	58
ENST00000216840	chr14:24265538-24271739	RABGGTA	ENSG00000100949	chr14:24271739-24271739	protein_coding	-1	724	694	722	803	776	790
ENST00000217244	chr20:481125-543823	CSNK2A1	ENSG00000101266	chr20:543823-543823	protein_coding	-1	1356	2432	1310	1324	2834	1585
ENST00000219431	chr16:78257-85842	MPG	ENSG00000103152	chr16:78257-78257	protein_coding	1	640	1158	659	628	1180	660
ENST00000222584	chr7:21428034-21514822	SP4	ENSG00000105866	chr7:21428034-21428034	protein_coding	1	1046	590	1030	983	576	878
ENST00000222266	chr19:35745619-35747004	PSENEN	ENSG00000205155	chr19:35745619-35745619	protein_coding	1	400	582	405	452	578	448
ENST00000229281	chr12:6944023-6946002	C12orf57	ENSG00000111678	chr12:6944023-6944023	protein_coding	1	1145	672	1046	2180	696	1585
ENST00000227638	chr11:94128928-94181972	PANX1	ENSG00000110218	chr11:94128928-94128928	protein_coding	1	404	497	390	388	482	370
ENST00000218004	chrX:109535781-109544684	NXT2	ENSG00000101888	chrX:109535781-109535781	protein_coding	1	146	268	156	122	255	118
ENST00000226230	chr17:28319095-28328685	TMEM97	ENSG00000109084	chr17:28319095-28319095	protein_coding	1	142	408	119	104	510	116
ENST00000223641	chr9:99222301-99230615	SEC61B	ENSG00000106803	chr9:99222301-99222301	protein_coding	1	588	786	344	482	874	444
ENST00000218652	chr13:79481152-79556075	NDFIP2	ENSG00000102471	chr13:79481152-79481152	protein_coding	1	96	1480	110	42	3230	138
ENST00000220429	chr15:50277263-50355153	GABPB1	ENSG00000104064	chr15:50355153-50355153	protein_coding	-1	908	1196	798	861	1130	683
ENST00000216743	chr14:32154010-32157216	ARHGAP5	ENSG00000100852	chr14:32154010-32154010	protein_coding	1	1535	899	1338	1511	840	1444
ENST00000221554	chr19:13747779-13763292	CCDC130	ENSG00000104957	chr19:13747779-13747779	protein_coding	1	2022	774	1568	2137	748	1564
ENST00000222248	chr19:17871973-17895174	SLC5A5	ENSG00000105641	chr19:17871973-17871973	protein_coding	1	296	188	291	312	192	290
ENST00000218439	chrX:54808338-54815694	MAGED2	ENSG00000102316	chrX:54808338-54808338	protein_coding	1	1476	1619	1984	1381	1118	2222
ENST00000219084	chr16:53235137-53327451	CHD9	ENSG00000177200	chr16:53235137-53235137	protein_coding	1	1130	304	586	978	295	630
ENST00000218789	chr13:111153714-111305731	ARHGEF7	ENSG00000102606	chr13:111153714-111153714	protein_coding	1	2695	2656	3456	2204	1948	3353
ENST00000221327	chr19:44474428-44500522	ZNF180	ENSG00000167384	chr19:44500522-44500522	protein_coding	-1	350	282	420	337	246	412
ENST00000220597	chr8:80967810-81112068	PAG1	ENSG00000076641	chr8:81112068-81112068	protein_coding	-1	5190	2093	4434	5073	1879	4388
ENST00000221283	chr19:7637119-7647873	STXBP2	ENSG00000076944	chr19:7637119-7637119	protein_coding	1	1756	1994	1606	1781	1744	1576
ENST00000228425	chr12:27524256-27695564	PPFIBP1	ENSG00000110841	chr12:27524256-27524256	protein_coding	1	135	155	204	134	273	153
ENST00000220058	chr15:65001512-65029627	MTFMT	ENSG00000103707	chr15:65029627-65029627	protein_coding	-1	448	302	459	452	396	490
ENST00000229264	chr12:6840211-6847393	GNB3	ENSG00000111664	chr12:6840211-6840211	protein_coding	1	77	88	86	118	120	84
ENST00000228843	chr12:4538890-4560047	RAD51AP1	ENSG00000111247	chr12:4538890-4538890	protein_coding	1	14	574	84	16	516	98
ENST00000217971	chrX:119236253-119244466	PGRMC1	ENSG00000101856	chrX:119236253-119236253	protein_coding	1	212	338	247	195	590	256
ENST00000229340	chr12:120095095-120116839	RAB35	ENSG00000111737	chr12:120116839-120116839	protein_coding	-1	1356	1624	1366	1262	1806	1410
ENST00000225831	chr17:34255285-34257203	CCL2	ENSG00000108691	chr17:34255285-34255285	protein_coding	1	2733	48	26	1365	53	12
ENST00000223210	chr7:149838367-149867479	ZNF862	ENSG00000106479	chr7:149838367-149838367	protein_coding	1	2294	1046	2524	2524	748	1872
ENST00000216463	chr14:58408603-58427527	TIMM9	ENSG00000100575	chr14:58427527-58427527	protein_coding	-1	232	196	183	268	272	227
ENST00000221922	chr19:47256459-47271953	CCDC9	ENSG00000105321	chr19:47256459-47256459	protein_coding	1	554	590	607	644	488	718
ENST00000217185	chr20:63528425-63537370	PTK6	ENSG00000101213	chr20:63537370-63537370	protein_coding	-1	146	112	119	178	113	154
ENST00000216605	chr14:64388350-64460004	MTHFD1	ENSG00000100714	chr14:64388350-64388350	protein_coding	1	656	2722	576	590	3543	572
ENST00000226796	chr4:109815553-109824737	GAR1	ENSG00000109534	chr4:109815553-109815553	protein_coding	1	169	274	171	184	433	178
ENST00000220822	chr8:74350382-74366876	GDAP1	ENSG00000104381	chr8:74350382-74350382	protein_coding	1	27	151	34	34	212	48
ENST00000223122	chr7:7234258-7248651	C1GALT1	ENSG00000106392	chr7:7234258-7234258	protein_coding	1	1180	1192	1262	1458	1360	1306
ENST00000218758	chr19:11574660-11578985	ACP5	ENSG00000102575	chr19:11578985-11578985	protein_coding	-1	740	918	704	623	470	612
ENST00000218032	chrX:12906620-12923169	TLR8	ENSG00000101916	chrX:12906620-12906620	protein_coding	1	423	30	4	135	12	0
ENST00000217890	chrX:2913614-2929275	ARSD	ENSG00000006756	chrX:2929275-2929275	protein_coding	-1	156	140	148	266	235	260
ENST00000227758	chr11:102347235-102378670	BIRC2	ENSG00000110330	chr11:102347235-102347235	protein_coding	1	1530	1102	1749	1242	840	1404
ENST00000219315	chr16:58515488-58519110	SETD6	ENSG00000103037	chr16:58515488-58515488	protein_coding	1	512	216	473	518	317	400
ENST00000219322	chr16:69106257-69118719	HAS3	ENSG00000103044	chr16:69106257-69106257	protein_coding	1	114	20	71	148	42	60
ENST00000218089	chrX:123960519-124101498	STAG2	ENSG00000101972	chrX:123960519-123960519	protein_coding	1	3760	3496	3936	3428	3006	3888
ENST00000216378	chr14:50331927-50397404	CDKL1	ENSG00000100490	chr14:50397404-50397404	protein_coding	-1	386	186	263	460	168	262
ENST00000222284	chr19:35545595-35547526	TMEM147	ENSG00000105677	chr19:35545595-35545595	protein_coding	1	484	354	378	473	558	426
ENST00000219479	chr16:397209-400759	NME4	ENSG00000103202	chr16:397209-397209	protein_coding	1	475	508	467	613	822	590
ENST00000223054	chr7:100612102-100615326	MOSPD3	ENSG00000106330	chr7:100612102-100612102	protein_coding	1	372	660	486	421	566	514
ENST00000225969	chr17:50367867-50373214	MRPL27	ENSG00000108826	chr17:50373214-50373214	protein_coding	-1	167	254	115	184	317	156
ENST00000225740	chr17:19737984-19748433	ALDH3A1	ENSG00000108602	chr17:19748433-19748433	protein_coding	-1	96	64	112	102	68	98
ENST00000223129	chr7:7636518-7718607	RPA3	ENSG00000106399	chr7:7718607-7718607	protein_coding	-1	91	596	109	98	632	160
ENST00000226067	chr17:55265012-55325065	HLF	ENSG00000108924	chr17:55265012-55265012	protein_coding	1	272	888	258	260	252	195
ENST00000221855	chr19:36114986-36125945	TBCB	ENSG00000105254	chr19:36114986-36114986	protein_coding	1	809	955	738	850	1110	732
ENST00000225573	chr17:47941567-47948272	PNPO	ENSG00000108439	chr17:47941567-47941567	protein_coding	1	526	536	520	492	686	469
ENST00000219551	chr16:676075-678268	RHBDL1	ENSG00000103269	chr16:676075-676075	protein_coding	1	84	94	212	126	78	128
ENST00000216484	chr14:77505997-77616773	SPTLC2	ENSG00000100596	chr14:77616773-77616773	protein_coding	-1	712	698	648	665	682	494
ENST00000226578	chr4:102631436-102760994	MANBA	ENSG00000109323	chr4:102760994-102760994	protein_coding	-1	719	353	890	696	250	876
ENST00000222307	chr19:18557788-18569378	KXD1	ENSG00000105700	chr19:18557788-18557788	protein_coding	1	2379	2179	2722	2456	2262	2493
ENST00000219905	chr15:41660412-41769943	MGA	ENSG00000174197	chr15:41660412-41660412	protein_coding	1	1578	927	1066	1694	932	1004
ENST00000222005	chr19:10391134-10403533	CDC37	ENSG00000105401	chr19:10403533-10403533	protein_coding	-1	3408	4011	3048	3230	4806	2925
ENST00000221573	chr19:7920316-7923250	SNAPC2	ENSG00000104976	chr19:7920316-7920316	protein_coding	1	534	731	759	538	666	754
ENST00000223791	chr9:114336165-114376964	AKNA	ENSG00000106948	chr9:114376964-114376964	protein_coding	-1	10300	9672	11604	10692	6599	10692
ENST00000229265	chr12:6848816-6851252	CDCA3	ENSG00000111665	chr12:6851252-6851252	protein_coding	-1	156	1524	340	152	1606	383
ENST00000228922	chr12:122975220-122980041	OGFOD2	ENSG00000111325	chr12:122975220-122975220	protein_coding	1	576	508	794	678	512	688
ENST00000227471	chr11:67991104-68004123	UNC93B1	ENSG00000110057	chr11:68004123-68004123	protein_coding	-1	934	607	722	570	436	470
ENST00000219139	chr16:67109988-67148539	C16orf70	ENSG00000125149	chr16:67109988-67109988	protein_coding	1	602	313	496	673	394	513
ENST00000223368	chr7:73536356-73558002	BCL7B	ENSG00000106635	chr7:73558002-73558002	protein_coding	-1	1104	1238	1180	1206	1394	1366
ENST00000223190	chr7:129611756-129756015	NRF1	ENSG00000106459	chr7:129611756-129611756	protein_coding	1	671	462	702	782	495	741
ENST00000223500	chr9:33264942-33281539	CHMP5	ENSG00000086065	chr9:33264942-33264942	protein_coding	1	546	904	718	440	584	660
ENST00000223084	chr7:32487035-32490863	LSM5	ENSG00000106355	chr7:32490863-32490863	protein_coding	-1	135	290	196	184	510	236
ENST00000219302	chr16:1770286-1771730	NME3	ENSG00000103024	chr16:1771730-1771730	protein_coding	-1	610	558	738	735	560	766
ENST00000219168	chr16:20900753-20925004	LYRM1	ENSG00000102897	chr16:20900753-20900753	protein_coding	1	395	450	470	375	580	509
ENST00000220931	chr8:101686727-101790961	NCALD	ENSG00000104490	chr8:101790961-101790961	protein_coding	-1	106	598	209	102	384	189
ENST00000225737	chr17:19904302-19977837	AKAP10	ENSG00000108599	chr17:19977837-19977837	protein_coding	-1	922	676	984	884	653	940
ENST00000221930	chr19:41330323-41353911	TGFB1	ENSG00000105329	chr19:41353911-41353911	protein_coding	-1	3937	3066	3634	3306	3456	3353
ENST00000217964	chrX:9465008-9719743	TBL1X	ENSG00000101849	chrX:9465008-9465008	protein_coding	1	2334	1362	2204	2444	981	2216
ENST00000222305	chr19:35269065-35279812	USF2	ENSG00000105698	chr19:35269065-35269065	protein_coding	1	3914	3048	4757	4547	3174	5073
ENST00000222219	chr19:12875211-12881468	DNASE2	ENSG00000105612	chr19:12881468-12881468	protein_coding	-1	514	664	769	508	616	752
ENST00000227520	chr11:60842071-60851081	CCDC86	ENSG00000110104	chr11:60842071-60842071	protein_coding	1	394	360	221	377	983	200
ENST00000228251	chr12:10699213-10723312	YBX3	ENSG00000060138	chr12:10723312-10723312	protein_coding	-1	170	378	74	207	986	209
ENST00000229251	chr12:6724071-6731807	COPS7A	ENSG00000111652	chr12:6724071-6724071	protein_coding	1	488	476	442	608	588	470
ENST00000222402	chr7:43926444-43956136	UBE2D4	ENSG00000078967	chr7:43926444-43926444	protein_coding	1	492	278	346	554	324	417
ENST00000222567	chr7:19695462-19709087	TWISTNB	ENSG00000105849	chr7:19709087-19709087	protein_coding	-1	304	544	258	354	926	378
ENST00000216500	chr14:60144120-60169856	DHRS7	ENSG00000100612	chr14:60169856-60169856	protein_coding	-1	728	829	853	806	779	832
ENST00000227266	chr11:88293592-88337787	CTSC	ENSG00000109861	chr11:88337787-88337787	protein_coding	-1	2418	1828	1614	1842	2242	1623
ENST00000222247	chr19:17859876-17863316	RPL18A	ENSG00000105640	chr19:17859876-17859876	protein_coding	1	15463	11195	15463	17468	13061	17468
ENST00000226279	chr4:15778278-15853230	CD38	ENSG00000004468	chr4:15778278-15778278	protein_coding	1	560	1956	1196	326	622	968
ENST00000225504	chr17:58345178-58352202	SUPT4H1	ENSG00000213246	chr17:58352202-58352202	protein_coding	-1	838	1366	908	938	1600	961
ENST00000217446	chr20:34560542-34677085	PIGU	ENSG00000101464	chr20:34677085-34677085	protein_coding	-1	304	345	294	375	434	296
ENST00000223398	chr7:74289475-74405943	CLIP2	ENSG00000106665	chr7:74289475-74289475	protein_coding	1	354	330	378	199	231	348
ENST00000216442	chr14:67338071-67360249	ATP6V1D	ENSG00000100554	chr14:67360249-67360249	protein_coding	-1	134	267	119	137	270	155
ENST00000222803	chr7:30010587-30026684	FKBP14	ENSG00000106080	chr7:30026684-30026684	protein_coding	-1	326	160	335	310	122	262
ENST00000220959	chr8:102253736-102412689	UBR5	ENSG00000104517	chr8:102412689-102412689	protein_coding	-1	4148	3888	4148	3710	3252	4211
ENST00000227868	chr11:34916572-34995971	PDHX	ENSG00000110435	chr11:34916572-34916572	protein_coding	1	194	296	186	179	301	238
ENST00000226574	chr4:102501329-102617302	NFKB1	ENSG00000109320	chr4:102501329-102501329	protein_coding	1	2418	3428	2010	1686	3284	1940
ENST00000228945	chr12:14942017-14961669	ARHGDIB	ENSG00000111348	chr12:14961669-14961669	protein_coding	-1	9180	23676	10692	8854	19022	10300
ENST00000222673	chr7:44606639-44709066	OGDH	ENSG00000105953	chr7:44606639-44606639	protein_coding	1	2313	2746	2092	2261	2942	1890
ENST00000228918	chr12:6384033-6391563	LTBR	ENSG00000111321	chr12:6384033-6384033	protein_coding	1	150	13	18	104	12	3
ENST00000216517	chr14:80830165-80941687	CEP128	ENSG00000100629	chr14:80941687-80941687	protein_coding	-1	72	123	106	73	128	93
ENST00000219439	chr16:84122281-84145188	HSDL1	ENSG00000103160	chr16:84145188-84145188	protein_coding	-1	596	316	582	582	310	490
ENST00000225698	chr17:5432777-5439155	C1QBP	ENSG00000108561	chr17:5439155-5439155	protein_coding	-1	1002	1858	648	996	3612	730
ENST00000226004	chr17:43766121-43778988	DUSP3	ENSG00000108861	chr17:43778988-43778988	protein_coding	-1	746	402	393	595	392	353
ENST00000223321	chr7:42916857-42932223	PSMA2	ENSG00000106588	chr7:42932223-42932223	protein_coding	-1	533	2016	522	470	3105	655
ENST00000218328	chrX:53584211-53686728	HUWE1	ENSG00000086758	chrX:53686728-53686728	protein_coding	-1	6887	21986	5730	5730	26958	5782
ENST00000217162	chr20:62845138-62861763	TCFL5	ENSG00000101190	chr20:62861763-62861763	protein_coding	-1	326	228	314	364	253	286
ENST00000219478	chr16:4748239-4767218	ZNF500	ENSG00000103199	chr16:4767218-4767218	protein_coding	-1	670	363	508	720	374	462
ENST00000221222	chr19:18929203-18939049	HOMER3	ENSG00000051128	chr19:18939049-18939049	protein_coding	-1	64	32	49	72	32	82
ENST00000221847	chr19:4229498-4237531	EBI3	ENSG00000105246	chr19:4229498-4229498	protein_coding	1	1158	624	104	244	544	77
ENST00000229277	chr12:6914450-6923696	ENO2	ENSG00000111674	chr12:6914450-6914450	protein_coding	1	2444	3353	3428	2776	2734	3474
ENST00000220751	chr8:89757747-89791063	RIPK2	ENSG00000104312	chr8:89757747-89757747	protein_coding	1	358	284	382	280	206	298
ENST00000226319	chr4:128809623-128875224	JADE1	ENSG00000077684	chr4:128809623-128809623	protein_coding	1	1455	993	1428	1707	908	1428
ENST00000225927	chr17:42536172-42544449	NAGLU	ENSG00000108784	chr17:42536172-42536172	protein_coding	1	768	524	798	632	497	680
ENST00000228740	chr12:96000828-96035661	LTA4H	ENSG00000111144	chr12:96035661-96035661	protein_coding	-1	1730	3228	2161	2016	3353	2642
ENST00000222254	chr19:18153118-18170540	PIK3R2	ENSG00000105647	chr19:18153118-18153118	protein_coding	1	1227	1118	1155	1259	1298	1333
ENST00000229384	chr12:120446577-120459921	GATC	ENSG00000257218	chr12:120446577-120446577	protein_coding	1	1038	918	988	1072	986	1198
ENST00000222122	chr19:48630030-48637438	DBP	ENSG00000105516	chr19:48637438-48637438	protein_coding	-1	621	322	865	764	235	844
ENST00000227322	chr11:116773799-116788050	ZPR1	ENSG00000109917	chr11:116788050-116788050	protein_coding	-1	814	858	880	844	1230	1054
ENST00000220584	chr8:11802611-11839309	FDFT1	ENSG00000079459	chr8:11802611-11802611	protein_coding	1	1744	3353	2188	1700	3824	2204
ENST00000228468	chr12:50057548-50083611	ASIC1	ENSG00000110881	chr12:50057548-50057548	protein_coding	1	48	118	146	31	80	38
ENST00000223528	chr9:105558130-105641118	FKTN	ENSG00000106692	chr9:105558130-105558130	protein_coding	1	826	356	278	832	452	308
ENST00000225972	chr17:50381238-50397553	LRRC59	ENSG00000108829	chr17:50397553-50397553	protein_coding	-1	850	1374	727	858	2394	766
ENST00000226253	chr17:28573115-28577264	ALDOC	ENSG00000109107	chr17:28577264-28577264	protein_coding	-1	558	2333	746	557	1262	1004
ENST00000219611	chr16:527856-554636	CAPN15	ENSG00000103326	chr16:527856-527856	protein_coding	1	2670	2444	2349	2586	3794	2444
ENST00000219481	chr16:401826-412487	DECR2	ENSG00000242612	chr16:401826-401826	protein_coding	1	260	320	248	282	410	284
ENST00000220764	chr8:90001405-90052008	DECR1	ENSG00000104325	chr8:90001405-90001405	protein_coding	1	374	893	402	335	803	395
ENST00000222511	chr7:90346676-90391455	GTPBP10	ENSG00000105793	chr7:90346676-90346676	protein_coding	1	895	523	914	1030	464	852
ENST00000229179	chr12:68686734-68745809	NUP107	ENSG00000111581	chr12:68686734-68686734	protein_coding	1	938	1360	842	916	1756	770
ENST00000227618	chr11:72109587-72112780	ANAPC15	ENSG00000110200	chr11:72112780-72112780	protein_coding	-1	434	456	436	389	488	446
ENST00000228437	chr12:107732866-107761160	PRDM4	ENSG00000110851	chr12:107761160-107761160	protein_coding	-1	1030	926	1072	928	1114	1040
ENST00000217320	chr20:36876131-36894235	TLDC2	ENSG00000101342	chr20:36876131-36876131	protein_coding	1	202	40	134	184	56	118
ENST00000217398	chr20:33707489-33720310	PXMP4	ENSG00000101417	chr20:33720310-33720310	protein_coding	-1	576	372	571	714	319	591
ENST00000216554	chr14:103334002-103345025	EIF5	ENSG00000100664	chr14:103334002-103334002	protein_coding	1	3793	3305	6188	3610	3454	5638
ENST00000218056	chrX:48597492-48605193	WDR13	ENSG00000101940	chrX:48597492-48597492	protein_coding	1	620	748	666	596	632	638
ENST00000216414	chr14:54399889-54420116	CDKN3	ENSG00000100526	chr14:54399889-54399889	protein_coding	1	4	602	42	4	794	58
ENST00000219299	chr16:58249936-58283836	CCDC113	ENSG00000103021	chr16:58249936-58249936	protein_coding	1	109	98	152	110	113	128
ENST00000219700	chr16:4476379-4510346	HMOX2	ENSG00000103415	chr16:4476379-4476379	protein_coding	1	642	696	660	724	1032	668
ENST00000219097	chr16:46689646-46698394	ORC6	ENSG00000091651	chr16:46689646-46689646	protein_coding	1	139	418	180	120	586	231
ENST00000221459	chr19:49114361-49118460	LIN7B	ENSG00000104863	chr19:49114361-49114361	protein_coding	1	234	98	306	274	128	313
ENST00000228606	chr12:57762339-57767251	CYP27B1	ENSG00000111012	chr12:57767251-57767251	protein_coding	-1	360	353	78	102	382	114
ENST00000227495	chr11:126355660-126414604	ST3GAL4	ENSG00000110080	chr11:126355660-126355660	protein_coding	1	100	218	136	106	258	168
ENST00000229266	chr12:101697627-101729074	CHPT1	ENSG00000111666	chr12:101697627-101697627	protein_coding	1	278	214	328	252	244	343
ENST00000225742	chr17:63832604-63842466	SMARCD2	ENSG00000108604	chr17:63842466-63842466	protein_coding	-1	2001	2734	2059	1892	2586	2102
ENST00000220809	chr8:42175233-42207724	PLAT	ENSG00000104368	chr8:42207724-42207724	protein_coding	-1	106	171	66	68	128	32
ENST00000222308	chr19:18531762-18543524	FKBP8	ENSG00000105701	chr19:18543524-18543524	protein_coding	-1	5504	8112	5839	5839	7542	6096
ENST00000219244	chr16:57404767-57416062	CCL17	ENSG00000102970	chr16:57404767-57404767	protein_coding	1	94	101	5	34	90	6
ENST00000229135	chr12:68154768-68159747	IFNG	ENSG00000111537	chr12:68159747-68159747	protein_coding	-1	2146	3190	54	160	30177	116
ENST00000226105	chr17:8288497-8290092	RANGRF	ENSG00000108961	chr17:8288497-8288497	protein_coding	1	450	470	470	523	562	442
ENST00000217074	chr20:44910062-44930726	PABPC1L	ENSG00000101104	chr20:44910062-44910062	protein_coding	1	470	470	552	492	470	508
ENST00000218176	chrX:48961386-48971569	KCND1	ENSG00000102057	chrX:48971569-48971569	protein_coding	-1	232	464	582	236	268	456
ENST00000217315	chr20:32109736-32167258	TM9SF4	ENSG00000101337	chr20:32109736-32109736	protein_coding	1	1252	1285	1355	1484	1222	1285
ENST00000228345	chr12:912155-933076	RAD52	ENSG00000002016	chr12:933076-933076	protein_coding	-1	696	362	766	678	328	844
ENST00000224950	chr10:103882542-103918205	STN1	ENSG00000107960	chr10:103918205-103918205	protein_coding	-1	1056	1058	993	1082	938	1206
ENST00000228434	chr12:9752486-9760901	CD69	ENSG00000110848	chr12:9760901-9760901	protein_coding	-1	759	2127	11604	452	1362	10692
ENST00000219150	chr16:30183422-30189076	CORO1A	ENSG00000102879	chr16:30183422-30183422	protein_coding	1	21986	87356	13061	17468	87356	16575
ENST00000223361	chr7:44114699-44122196	POLD2	ENSG00000106628	chr7:44122196-44122196	protein_coding	-1	709	1404	592	710	2222	657
ENST00000220509	chr15:40894430-40903975	VPS18	ENSG00000104142	chr15:40894430-40894430	protein_coding	1	506	304	390	488	378	415
ENST00000229307	chr12:7789396-7799141	NANOG	ENSG00000111704	chr12:7789396-7789396	protein_coding	1	39	37	98	46	30	88
ENST00000216373	chr14:50117120-50231558	SOS2	ENSG00000100485	chr14:50231558-50231558	protein_coding	-1	1344	1656	2196	1366	872	2254
ENST00000222553	chr7:106248285-106285192	NAMPT	ENSG00000105835	chr7:106285192-106285192	protein_coding	-1	1560	13061	1850	880	11195	2465
ENST00000223273	chr7:39566376-39572881	YAE1	ENSG00000241127	chr7:39566376-39566376	protein_coding	1	84	52	91	99	66	86
ENST00000221978	chr19:51371612-51372715	NKG7	ENSG00000105374	chr19:51372715-51372715	protein_coding	-1	630	1108	388	850	1220	655
ENST00000222644	chr7:24573346-24694193	MPP6	ENSG00000105926	chr7:24573346-24573346	protein_coding	1	328	228	306	274	253	200
ENST00000222823	chr7:30424527-30478780	NOD1	ENSG00000106100	chr7:30478780-30478780	protein_coding	-1	730	616	794	496	372	474
ENST00000221200	chr8:25427847-25458467	KCTD9	ENSG00000104756	chr8:25458467-25458467	protein_coding	-1	731	932	876	731	957	810
ENST00000217173	chr20:3107573-3160196	UBOX5	ENSG00000185019	chr20:3160196-3160196	protein_coding	-1	498	498	517	508	353	508
ENST00000217381	chr20:33407955-33443892	SNTA1	ENSG00000101400	chr20:33443892-33443892	protein_coding	-1	404	489	439	406	402	476
ENST00000225792	chr17:64499616-64506521	DDX5	ENSG00000108654	chr17:64506521-64506521	protein_coding	-1	11195	17468	43019	9926	16575	23676
ENST00000221249	chr19:7534004-7561764	PNPLA6	ENSG00000032444	chr19:7534004-7534004	protein_coding	1	2734	5190	2711	2642	4051	2670
ENST00000225577	chr17:59893164-59950564	RPS6KB1	ENSG00000108443	chr17:59893164-59893164	protein_coding	1	1171	1072	1338	1196	1444	1404
ENST00000221735	chr19:57487765-57494680	ZNF419	ENSG00000105136	chr19:57487765-57487765	protein_coding	1	311	164	302	410	156	296
ENST00000228307	chr12:120210447-120265771	PXN	ENSG00000089159	chr12:120265771-120265771	protein_coding	-1	5639	3228	4337	6190	3428	4662
ENST00000229314	chr12:21501815-21518408	GOLT1B	ENSG00000111711	chr12:21501815-21501815	protein_coding	1	966	883	1152	1155	888	1410
ENST00000219204	chr16:57245098-57253635	ARL2BP	ENSG00000102931	chr16:57245098-57245098	protein_coding	1	940	704	923	1141	682	996
ENST00000223293	chr7:150685700-150693641	GIMAP2	ENSG00000106560	chr7:150685700-150685700	protein_coding	1	2642	630	1560	2444	377	1236
ENST00000221462	chr19:45092962-45147285	PPP1R37	ENSG00000104866	chr19:45092962-45092962	protein_coding	1	574	354	497	657	394	533
ENST00000218388	chrX:47582313-47586789	TIMP1	ENSG00000102265	chrX:47582313-47582313	protein_coding	1	1110	1420	1415	1328	1351	1725
ENST00000221770	chr19:29606294-29617237	POP4	ENSG00000105171	chr19:29606294-29606294	protein_coding	1	426	660	514	419	726	502
ENST00000216962	chr20:25248069-25298014	PYGB	ENSG00000100994	chr20:25248069-25248069	protein_coding	1	1545	1063	1544	1600	1087	1636
ENST00000222574	chr7:107169015-107202529	HBP1	ENSG00000105856	chr7:107169015-107169015	protein_coding	1	1192	893	1428	1298	408	1564
ENST00000217233	chr20:380617-397559	TRIB3	ENSG00000101255	chr20:380617-380617	protein_coding	1	393	645	486	600	592	916
ENST00000217909	chrX:119399060-119454478	SLC25A43	ENSG00000077713	chrX:119399060-119399060	protein_coding	1	8	4	2	224	305	168
ENST00000220669	chr8:81701723-81721300	ZFAND1	ENSG00000104231	chr8:81721300-81721300	protein_coding	-1	618	498	700	706	470	820
ENST00000228347	chr12:106357658-106510198	POLR3B	ENSG00000013503	chr12:106357658-106357658	protein_coding	1	82	54	50	86	116	55
ENST00000217182	chr20:63488012-63499322	EEF1A2	ENSG00000101210	chr20:63499322-63499322	protein_coding	-1	76	155	49	18	164	78
ENST00000219535	chr16:721142-722573	FAM173A	ENSG00000103254	chr16:721142-721142	protein_coding	1	192	122	215	150	262	190
ENST00000228515	chr12:51061205-51083550	CSRNP2	ENSG00000110925	chr12:51083550-51083550	protein_coding	-1	1020	682	961	1084	660	1046
ENST00000227163	chr11:47354913-47378391	SPI1	ENSG00000066336	chr11:47378391-47378391	protein_coding	-1	1145	278	189	774	110	55
ENST00000216520	chr14:69380135-69398271	ERH	ENSG00000100632	chr14:69398271-69398271	protein_coding	-1	358	993	388	306	1535	420
ENST00000229238	chr12:6491886-6493598	MRPL51	ENSG00000111639	chr12:6493598-6493598	protein_coding	-1	300	1022	372	353	1245	385
ENST00000217426	chr20:34280268-34303348	AHCY	ENSG00000101444	chr20:34303348-34303348	protein_coding	-1	499	1800	501	554	2456	555
ENST00000224756	chr10:84328663-84518517	CCSER2	ENSG00000107771	chr10:84328663-84328663	protein_coding	1	3964	2504	4547	3824	2052	4281
ENST00000219789	chr16:29858357-29863736	CDIPT	ENSG00000103502	chr16:29863736-29863736	protein_coding	-1	1255	1206	1315	1381	1220	1448
ENST00000218364	chrX:136497511-136512346	HTATSF1	ENSG00000102241	chrX:136497511-136497511	protein_coding	1	1388	1568	1290	1227	1916	1370
ENST00000221419	chr19:38836388-38850333	HNRNPL	ENSG00000104824	chr19:38850333-38850333	protein_coding	-1	3284	6190	3888	3208	7871	4517
ENST00000222224	chr19:54155161-54159882	LENG1	ENSG00000105617	chr19:54159882-54159882	protein_coding	-1	258	171	328	303	212	346
ENST00000217456	chr20:24962925-24992979	APMAP	ENSG00000101474	chr20:24992979-24992979	protein_coding	-1	1072	950	1118	1050	850	1230
ENST00000217402	chr20:33811304-33854366	CHMP4B	ENSG00000101421	chr20:33811304-33811304	protein_coding	1	996	1900	990	1022	1743	1104
ENST00000228284	chr12:108522580-108561389	SART3	ENSG00000075856	chr12:108561389-108561389	protein_coding	-1	1426	1692	1351	1341	1730	1433
ENST00000219251	chr16:67657512-67660810	ACD	ENSG00000102977	chr16:67660810-67660810	protein_coding	-1	947	1333	1001	1046	1560	1138
ENST00000216465	chr14:77320884-77331597	GSTZ1	ENSG00000100577	chr14:77320884-77320884	protein_coding	1	125	386	224	102	289	184
ENST00000223324	chr7:42932200-42937857	MRPL32	ENSG00000106591	chr7:42932200-42932200	protein_coding	1	344	312	430	398	456	413
ENST00000220531	chr15:45587123-45609711	BLOC1S6	ENSG00000104164	chr15:45587123-45587123	protein_coding	1	1245	1624	1465	1210	1515	1420
ENST00000216923	chr20:52151278-52191986	ZFP64	ENSG00000020256	chr20:52191986-52191986	protein_coding	-1	392	400	500	498	338	466
ENST00000229416	chr6:53497341-53545129	GCLC	ENSG00000001084	chr6:53545129-53545129	protein_coding	-1	393	506	592	468	674	592
ENST00000219542	chr16:715338-717390	METRN	ENSG00000103260	chr16:715338-715338	protein_coding	1	306	244	393	308	324	334
ENST00000229390	chr12:120461668-120469793	SRSF9	ENSG00000111786	chr12:120469793-120469793	protein_coding	-1	626	1075	820	595	1434	785
ENST00000221859	chr19:36113710-36115346	POLR2I	ENSG00000105258	chr19:36115346-36115346	protein_coding	-1	205	251	216	254	344	240
ENST00000224652	chr10:121740421-121928063	ATE1	ENSG00000107669	chr10:121928063-121928063	protein_coding	-1	676	418	706	645	478	630
ENST00000220847	chr8:132775358-132845923	PHF20L1	ENSG00000129292	chr8:132775358-132775358	protein_coding	1	1850	1455	1592	1661	1656	1500
ENST00000221784	chr19:32581202-32587425	PDCD5	ENSG00000105185	chr19:32581202-32581202	protein_coding	1	684	526	394	616	791	362
ENST00000223136	chr7:101239612-101245085	FIS1	ENSG00000214253	chr7:101245085-101245085	protein_coding	-1	578	484	530	570	574	546
ENST00000221486	chr19:12806556-12815201	RNASEH2A	ENSG00000104889	chr19:12806556-12806556	protein_coding	1	140	812	224	150	976	258
ENST00000227214	chr11:73647549-73662819	PLEKHB1	ENSG00000021300	chr11:73647549-73647549	protein_coding	1	510	462	727	394	220	466
ENST00000219837	chr16:19701934-19718234	KNOP1	ENSG00000103550	chr16:19718234-19718234	protein_coding	-1	326	286	262	307	382	234
ENST00000220888	chr8:115412549-115668702	TRPS1	ENSG00000104447	chr8:115668702-115668702	protein_coding	-1	310	566	304	226	502	200
ENST00000225724	chr17:30477362-30527592	GOSR1	ENSG00000108587	chr17:30477362-30477362	protein_coding	1	3330	2180	3105	3521	1811	2695
ENST00000223029	chr7:6009245-6023834	AIMP2	ENSG00000106305	chr7:6009245-6009245	protein_coding	1	325	398	258	332	578	237
ENST00000228495	chr12:109448656-109477544	KCTD10	ENSG00000110906	chr12:109477544-109477544	protein_coding	-1	668	1310	763	636	1370	741
ENST00000227378	chr11:123057497-123061332	HSPA8	ENSG00000109971	chr11:123061332-123061332	protein_coding	-1	17464	30174	19017	13055	43012	19017
ENST00000227155	chr11:44565591-44620363	CD82	ENSG00000085117	chr11:44565591-44565591	protein_coding	1	1249	3521	1545	890	2161	1394
ENST00000219782	chr16:29806596-29811164	MAZ	ENSG00000103495	chr16:29806596-29806596	protein_coding	1	4211	5590	4211	5504	6096	3856
ENST00000218981	chr13:51767995-51804157	DHRS12	ENSG00000102796	chr13:51804157-51804157	protein_coding	-1	328	196	322	310	192	324
ENST00000224721	chr10:71396934-71815947	CDH23	ENSG00000107736	chr10:71396934-71396934	protein_coding	1	188	150	206	184	158	164
ENST00000221566	chr19:2754714-2783371	SGTA	ENSG00000104969	chr19:2783371-2783371	protein_coding	-1	1214	1360	1404	1344	1494	1568
ENST00000222190	chr19:12668075-12669403	WDR83OS	ENSG00000105583	chr19:12669403-12669403	protein_coding	-1	550	785	758	640	818	756
ENST00000224784	chr10:88935074-88952773	ACTA2	ENSG00000107796	chr10:88952773-88952773	protein_coding	-1	236	528	430	236	381	438
ENST00000228136	chr11:16738401-16756223	C11orf58	ENSG00000110696	chr11:16738401-16738401	protein_coding	1	2179	2504	2288	2262	2722	2180
ENST00000227752	chr11:117986348-118001479	IL10RA	ENSG00000110324	chr11:117986348-117986348	protein_coding	1	5272	2404	4660	5334	1938	4280
ENST00000228799	chr12:2812622-2825071	ITFG2	ENSG00000111203	chr12:2812622-2812622	protein_coding	1	852	416	688	1009	421	690
ENST00000216797	chr14:35401511-35404746	NFKBIA	ENSG00000100906	chr14:35404746-35404746	protein_coding	-1	3284	6311	3569	2420	6096	3428
ENST00000219069	chr16:3282943-3291460	ZNF263	ENSG00000006194	chr16:3282943-3282943	protein_coding	1	886	506	932	1058	523	925
ENST00000221355	chr19:40033579-40056205	ZNF780B	ENSG00000128000	chr19:40056205-40056205	protein_coding	-1	993	253	472	992	268	410
ENST00000225576	chr17:15502264-15563544	TVP23C	ENSG00000175106	chr17:15563544-15563544	protein_coding	-1	223	122	264	183	96	165
ENST00000228140	chr11:17074389-17077666	RPS13	ENSG00000110700	chr11:17077666-17077666	protein_coding	-1	6188	4804	6884	7868	4755	8646
ENST00000221130	chr8:30678061-30727999	GSR	ENSG00000104687	chr8:30727999-30727999	protein_coding	-1	759	1078	897	803	1340	923
ENST00000217958	chrX:108084207-108091618	PSMD10	ENSG00000101843	chrX:108091618-108091618	protein_coding	-1	300	448	338	366	439	385
ENST00000229329	chr12:22046174-22065663	CMAS	ENSG00000111726	chr12:22046174-22046174	protein_coding	1	172	490	238	176	586	246
ENST00000222547	chr7:93993242-94004375	BET1	ENSG00000105829	chr7:94004375-94004375	protein_coding	-1	277	154	260	274	148	199
ENST00000220325	chr15:41895939-41972578	EHD4	ENSG00000103966	chr15:41972578-41972578	protein_coding	-1	604	1202	469	462	1761	456
ENST00000221431	chr19:38915266-38930896	SARS2	ENSG00000104835	chr19:38930896-38930896	protein_coding	-1	228	458	282	290	551	285
ENST00000226299	chr4:17577192-17607968	LAP3	ENSG00000002549	chr4:17577192-17577192	protein_coding	1	1272	1424	652	634	1262	350
ENST00000228438	chr12:9852984-9870136	CLEC2B	ENSG00000110852	chr12:9870136-9870136	protein_coding	-1	1298	893	2066	1490	308	2102
ENST00000226094	chr17:68535113-68558390	FAM20A	ENSG00000108950	chr17:68558390-68558390	protein_coding	-1	90	25	68	54	38	56
ENST00000226328	chr4:70722011-70793557	RUFY3	ENSG00000018189	chr4:70722011-70722011	protein_coding	1	954	472	616	596	374	544
ENST00000221996	chr19:47821839-47843330	CRX	ENSG00000105392	chr19:47821839-47821839	protein_coding	1	180	82	202	166	112	170
ENST00000217131	chr20:58995185-59007247	CTSZ	ENSG00000101160	chr20:59007247-59007247	protein_coding	-1	1916	812	586	1166	842	520
ENST00000229268	chr12:6852128-6866629	USP5	ENSG00000111667	chr12:6852128-6852128	protein_coding	1	1030	1820	1026	983	2093	1016
ENST00000223428	chr9:96755865-96778046	ZNF510	ENSG00000081386	chr9:96778046-96778046	protein_coding	-1	398	312	513	496	253	502
ENST00000225525	chr17:3662902-3668682	TAX1BP3	ENSG00000213977	chr17:3668682-3668682	protein_coding	-1	226	280	213	200	291	237
ENST00000219281	chr16:58001373-58021618	USB1	ENSG00000103005	chr16:58001373-58001373	protein_coding	1	731	883	856	826	1161	980
ENST00000225308	chr17:44319625-44324870	SLC25A39	ENSG00000013306	chr17:44324870-44324870	protein_coding	-1	1842	2394	1599	1908	3252	1692
ENST00000228289	chr12:133181474-133205023	ZNF268	ENSG00000090612	chr12:133181474-133181474	protein_coding	1	240	242	236	255	212	215
ENST00000219252	chr16:57462387-57472010	POLR2C	ENSG00000102978	chr16:57462387-57462387	protein_coding	1	902	970	1130	978	1161	1259
ENST00000216468	chr14:77335021-77377109	TMED8	ENSG00000100580	chr14:77377109-77377109	protein_coding	-1	557	1518	772	419	1504	837
ENST00000220592	chr8:140520156-140635619	AGO2	ENSG00000123908	chr8:140635619-140635619	protein_coding	-1	3427	3064	3352	3670	2898	3207
ENST00000217515	chr18:56597208-56638645	TXNL1	ENSG00000091164	chr18:56638645-56638645	protein_coding	-1	966	1134	912	1020	1238	1170
ENST00000225916	chr17:42113108-42121358	KAT2A	ENSG00000108773	chr17:42121358-42121358	protein_coding	-1	2296	1139	2432	2586	1180	2001
ENST00000229239	chr12:6533927-6538371	GAPDH	ENSG00000111640	chr12:6533927-6533927	protein_coding	1	16575	87356	26958	11604	87356	30177
ENST00000216479	chr14:77458030-77469474	AHSA1	ENSG00000100591	chr14:77458030-77458030	protein_coding	1	642	1184	746	624	2254	738
ENST00000221315	chr19:52033420-52048820	ZNF432	ENSG00000256087	chr19:52048820-52048820	protein_coding	-1	294	262	348	404	187	320
ENST00000229330	chr12:104064457-104106524	HCFC2	ENSG00000111727	chr12:104064457-104064457	protein_coding	1	448	155	312	410	152	328
ENST00000222339	chr19:42068477-42081410	ZNF574	ENSG00000105732	chr19:42068477-42068477	protein_coding	1	595	520	752	728	428	726
ENST00000227503	chr11:64764606-64778747	SF1	ENSG00000168066	chr11:64778747-64778747	protein_coding	-1	13756	5950	11604	14506	6409	9414
ENST00000222725	chr7:2519842-2528429	LFNG	ENSG00000106003	chr7:2519842-2519842	protein_coding	1	929	586	672	950	645	648
ENST00000223208	chr7:130393771-130441237	CEP41	ENSG00000106477	chr7:130441237-130441237	protein_coding	-1	180	290	175	207	288	178
ENST00000228306	chr12:120196707-120201211	RPLP0	ENSG00000089157	chr12:120201211-120201211	protein_coding	-1	26952	87356	21982	23672	43012	26952
ENST00000228827	chr12:110452484-110468266	GPN3	ENSG00000111231	chr12:110468266-110468266	protein_coding	-1	200	366	185	162	586	258
ENST00000217800	chr18:54271362-54294719	POLI	ENSG00000101751	chr18:54271362-54271362	protein_coding	1	404	254	415	602	151	328
ENST00000226760	chr4:6269850-6303265	WFS1	ENSG00000109501	chr4:6269850-6269850	protein_coding	1	260	154	244	312	190	244
ENST00000221138	chr8:30785610-30812872	PPP2CB	ENSG00000104695	chr8:30812872-30812872	protein_coding	-1	280	269	240	322	388	273
ENST00000219235	chr16:57358772-57366190	CCL22	ENSG00000102962	chr16:57358772-57358772	protein_coding	1	4806	846	374	842	660	287
ENST00000225719	chr17:30378905-30469989	CPD	ENSG00000108582	chr17:30378905-30378905	protein_coding	1	595	1377	1040	426	1158	1158
ENST00000216927	chr20:1630224-1657714	SIRPG	ENSG00000089012	chr20:1657714-1657714	protein_coding	-1	522	1651	1242	642	1252	1428
ENST00000228955	chr12:123633829-123660829	GTF2H3	ENSG00000111358	chr12:123633829-123633829	protein_coding	1	492	670	433	416	876	358
ENST00000219473	chr16:84699978-84779581	USP10	ENSG00000103194	chr16:84699978-84699978	protein_coding	1	1499	2042	1564	1494	2261	1540
ENST00000216727	chr14:23321289-23326185	PABPN1	ENSG00000100836	chr14:23321289-23321289	protein_coding	1	2834	3048	3064	2942	2710	2874
ENST00000221957	chr19:4838341-4867768	PLIN3	ENSG00000105355	chr19:4867768-4867768	protein_coding	-1	636	1320	616	496	1158	630
ENST00000222800	chr7:73736094-73738867	ABHD11	ENSG00000106077	chr7:73738867-73738867	protein_coding	-1	378	320	332	351	408	348
ENST00000220659	chr8:37843268-37849904	BRF2	ENSG00000104221	chr8:37849904-37849904	protein_coding	-1	185	202	320	240	258	322
ENST00000220616	chr8:132866961-133134897	TG	ENSG00000042832	chr8:132866961-132866961	protein_coding	1	142	140	130	146	150	130
ENST00000216455	chr14:58244831-58272007	PSMA3	ENSG00000100567	chr14:58244831-58244831	protein_coding	1	940	1266	820	609	2243	864
ENST00000220812	chr8:42374068-42377232	DKK4	ENSG00000104371	chr8:42377232-42377232	protein_coding	-1	34	68	80	69	54	100
ENST00000221856	chr19:4304600-4323836	FSD1	ENSG00000105255	chr19:4304600-4304600	protein_coding	1	35	296	114	48	312	146
ENST00000221114	chr8:30156297-30183640	DCTN6	ENSG00000104671	chr8:30156297-30156297	protein_coding	1	158	208	195	179	280	242
ENST00000218516	chrX:101397803-101407925	GLA	ENSG00000102393	chrX:101407925-101407925	protein_coding	-1	158	604	228	144	506	258
ENST00000219334	chr16:68358325-68448688	SMPD3	ENSG00000103056	chr16:68448688-68448688	protein_coding	-1	68	29	59	70	8	43
ENST00000219797	chr16:31117664-31131389	KAT8	ENSG00000103510	chr16:31117664-31117664	protein_coding	1	927	557	899	1009	530	905
ENST00000223023	chr7:123681935-123749067	WASL	ENSG00000106299	chr7:123749067-123749067	protein_coding	-1	266	132	216	294	129	128
ENST00000225614	chr17:75751594-75765236	GALK1	ENSG00000108479	chr17:75765236-75765236	protein_coding	-1	312	897	348	316	1009	420
ENST00000219313	chr16:74296775-74306288	PSMD7	ENSG00000103035	chr16:74296775-74296775	protein_coding	1	1094	1606	1178	1148	2444	1374
ENST00000221363	chr19:12646516-12666734	MAN2B1	ENSG00000104774	chr19:12666734-12666734	protein_coding	-1	2734	3006	2763	2834	2990	3306
ENST00000220496	chr15:40765155-40807477	DNAJC17	ENSG00000104129	chr15:40807477-40807477	protein_coding	-1	204	222	229	246	290	202
ENST00000223061	chr7:100602177-100608175	PCOLCE	ENSG00000106333	chr7:100602177-100602177	protein_coding	1	196	383	471	178	244	400
ENST00000225174	chr10:79347478-79355337	PPIF	ENSG00000108179	chr10:79347478-79347478	protein_coding	1	893	2093	890	771	3710	904
ENST00000217893	chr5:69364745-69369642	TAF9	ENSG00000273841	chr5:69369642-69369642	protein_coding	-1	510	680	538	664	929	668
ENST00000221264	chr19:43648580-43670547	PLAUR	ENSG00000011422	chr19:43670547-43670547	protein_coding	-1	480	411	282	323	286	133
ENST00000218104	chrX:153724868-153744762	ABCD1	ENSG00000101986	chrX:153724868-153724868	protein_coding	1	568	604	618	499	530	542
ENST00000225655	chr17:4945652-4949014	PFN1	ENSG00000108518	chr17:4949014-4949014	protein_coding	-1	9926	21986	8112	9180	30177	8650
ENST00000225609	chr17:16217210-16326259	PIGL	ENSG00000108474	chr17:16217210-16217210	protein_coding	1	1302	606	1262	1535	501	1148
ENST00000222597	chr7:107744142-107759686	CBLL1	ENSG00000105879	chr7:107744142-107744142	protein_coding	1	1114	1155	1490	1214	1046	1564
ENST00000219794	chr16:31108294-31112791	BCKDK	ENSG00000103507	chr16:31108294-31108294	protein_coding	1	866	1592	757	769	1637	846
ENST00000220244	chr15:80779343-80951776	CEMIP	ENSG00000103888	chr15:80779343-80779343	protein_coding	1	90	26	38	76	24	24
ENST00000229243	chr12:6638075-6647460	ACRBP	ENSG00000111644	chr12:6647460-6647460	protein_coding	-1	304	58	234	276	40	180
ENST00000223145	chr7:7968794-8089080	GLCCI1	ENSG00000106415	chr7:7968794-7968794	protein_coding	1	960	1377	1230	927	727	1161
ENST00000221899	chr19:3610660-3626815	CACTIN	ENSG00000105298	chr19:3626815-3626815	protein_coding	-1	1236	944	1344	1399	1130	1476
ENST00000223051	chr7:100620416-100641550	TFR2	ENSG00000106327	chr7:100641550-100641550	protein_coding	-1	146	295	88	184	404	152
ENST00000218340	chrX:46836940-46882358	RP2	ENSG00000102218	chrX:46836940-46836940	protein_coding	1	289	166	232	250	204	240
ENST00000216658	chr14:73237580-73273365	PAPLN	ENSG00000100767	chr14:73237580-73237580	protein_coding	1	273	192	231	175	154	190
ENST00000221992	chr19:41708618-41729798	CEACAM5	ENSG00000105388	chr19:41708618-41708618	protein_coding	1	80	54	94	84	58	71
ENST00000220166	chr15:78921058-78945091	CTSH	ENSG00000103811	chr15:78945091-78945091	protein_coding	-1	983	1381	508	470	1931	540
ENST00000227157	chr11:18394586-18408218	LDHA	ENSG00000134333	chr11:18394586-18394586	protein_coding	1	4628	23672	3472	4334	23672	4628
ENST00000221576	chr19:13774479-13778459	C19orf53	ENSG00000104979	chr19:13774479-13774479	protein_coding	1	801	1013	750	976	1238	942
ENST00000221801	chr19:39834458-39846414	FBL	ENSG00000105202	chr19:39846414-39846414	protein_coding	-1	2925	3964	1756	3428	4434	2586
ENST00000223795	chr9:114902844-114930417	TNFSF8	ENSG00000106952	chr9:114930417-114930417	protein_coding	-1	1155	942	1674	1170	852	2214
ENST00000229201	chr12:56417119-56449403	TIMELESS	ENSG00000111602	chr12:56449403-56449403	protein_coding	-1	454	1560	557	374	1908	655
ENST00000222139	chr19:11377205-11384312	EPOR	ENSG00000187266	chr19:11384312-11384312	protein_coding	-1	395	428	430	424	393	467
ENST00000218224	chrX:48898253-48903142	PQBP1	ENSG00000102103	chrX:48898253-48898253	protein_coding	1	537	576	704	604	552	770
ENST00000221418	chr19:38815422-38832005	ECH1	ENSG00000104823	chr19:38832005-38832005	protein_coding	-1	934	2146	1519	1152	1756	1615
ENST00000225567	chr17:46923120-46941143	GOSR2	ENSG00000108433	chr17:46923120-46923120	protein_coding	1	1286	638	810	1530	740	644
ENST00000223865	chr9:128787349-128810424	TBC1D13	ENSG00000107021	chr9:128787349-128787349	protein_coding	1	1455	864	1176	1022	672	1032
ENST00000216968	chr20:35172073-35177362	PROCR	ENSG00000101000	chr20:35172073-35172073	protein_coding	1	52	87	58	67	118	78
ENST00000221232	chr19:54137717-54155708	CNOT3	ENSG00000088038	chr19:54137717-54137717	protein_coding	1	2146	1820	2216	2349	1718	2261
ENST00000221086	chr8:11284416-11328146	MTMR9	ENSG00000104643	chr8:11284416-11284416	protein_coding	1	724	400	552	714	358	541
ENST00000225760	chr17:63998455-64004285	PRR29	ENSG00000224383	chr17:63998455-63998455	protein_coding	1	432	340	696	480	278	606
ENST00000217195	chr20:3753508-3767728	C20orf27	ENSG00000101220	chr20:3767728-3767728	protein_coding	-1	690	930	516	724	1362	587
ENST00000221494	chr19:2236504-2248679	SF3A2	ENSG00000104897	chr19:2236504-2236504	protein_coding	1	3381	3474	3937	3856	3760	4757
ENST00000219476	chr16:2047465-2088720	TSC2	ENSG00000103197	chr16:2047465-2047465	protein_coding	1	2394	1738	2275	2541	1500	2243
ENST00000221665	chr19:55591371-55599527	FIZ1	ENSG00000179943	chr19:55599527-55599527	protein_coding	-1	741	513	538	861	533	538
ENST00000228027	chr11:75768732-75801534	DGAT2	ENSG00000062282	chr11:75768732-75768732	protein_coding	1	31	76	21	29	133	31
ENST00000225519	chr17:3608262-3636322	SHPK	ENSG00000197417	chr17:3636322-3636322	protein_coding	-1	282	308	341	280	358	280
ENST00000223836	chr9:127868001-127873544	AK1	ENSG00000106992	chr9:127873544-127873544	protein_coding	-1	1530	961	2084	1545	482	1725
ENST00000228865	chr12:12611892-12645108	CREBL2	ENSG00000111269	chr12:12611892-12611892	protein_coding	1	1630	1351	1578	1600	1104	1721
ENST00000226725	chr4:165207618-165323153	KLHL2	ENSG00000109466	chr4:165207618-165207618	protein_coding	1	404	372	333	410	394	382
ENST00000220763	chr8:96645227-97143501	CPQ	ENSG00000104324	chr8:96645227-96645227	protein_coding	1	106	87	94	198	92	189
ENST00000216780	chr14:24094138-24104130	PCK2	ENSG00000100889	chr14:24094138-24094138	protein_coding	1	623	1564	504	533	1680	499
ENST00000229214	chr12:75490861-75511621	KRR1	ENSG00000111615	chr12:75511621-75511621	protein_coding	-1	706	1187	806	636	1669	857
ENST00000222690	chr7:44826791-44848077	H2AFV	ENSG00000105968	chr7:44848077-44848077	protein_coding	-1	1465	1978	1674	1515	2334	1712
ENST00000225276	chr17:76565379-76586128	ST6GALNAC2	ENSG00000070731	chr17:76586128-76586128	protein_coding	-1	94	68	274	70	35	272
ENST00000228825	chr12:110434825-110450407	ARPC3	ENSG00000111229	chr12:110450407-110450407	protein_coding	-1	2394	8112	2161	2288	8112	2722
ENST00000216807	chr14:35826318-35871963	BRMS1L	ENSG00000100916	chr14:35826318-35826318	protein_coding	1	60	62	94	52	91	90
ENST00000226522	chr4:99881207-99894376	LAMTOR3	ENSG00000109270	chr4:99894376-99894376	protein_coding	-1	308	246	375	364	346	436
ENST00000219400	chr16:80966448-81007114	CMC2	ENSG00000103121	chr16:81007114-81007114	protein_coding	-1	126	314	211	147	469	262
ENST00000219345	chr16:68245344-68261062	PLA2G15	ENSG00000103066	chr16:68245344-68245344	protein_coding	1	155	264	229	186	256	240
ENST00000228510	chr12:109573812-109597266	MVK	ENSG00000110921	chr12:109573812-109573812	protein_coding	1	219	342	192	214	404	212
ENST00000227474	chr11:125893486-125903221	PUS3	ENSG00000110060	chr11:125903221-125903221	protein_coding	-1	240	218	287	255	253	322
ENST00000216639	chr14:96797304-96881613	VRK1	ENSG00000100749	chr14:96797304-96797304	protein_coding	1	220	955	250	199	1340	292
ENST00000221671	chr19:16496311-16521350	C19orf44	ENSG00000105072	chr19:16496311-16496311	protein_coding	1	190	144	160	175	179	176
ENST00000218230	chrX:48831094-48835633	PCSK1N	ENSG00000102109	chrX:48835633-48835633	protein_coding	-1	85	118	172	0	3	3
ENST00000229328	chr12:119667753-119681630	PRKAB1	ENSG00000111725	chr12:119667753-119667753	protein_coding	1	581	716	850	670	570	1010
ENST00000219255	chr16:67660959-67662774	PARD6A	ENSG00000102981	chr16:67660959-67660959	protein_coding	1	289	273	269	291	364	290
ENST00000221455	chr19:45039040-45070956	CLASRP	ENSG00000104859	chr19:45039040-45039040	protein_coding	1	1660	1274	1718	1730	1238	1775
ENST00000216951	chr20:34928433-34955817	GSS	ENSG00000100983	chr20:34955817-34955817	protein_coding	-1	456	936	688	578	1121	735
ENST00000222969	chr7:99408978-99419608	BUD31	ENSG00000106245	chr7:99408978-99408978	protein_coding	1	595	1196	864	645	1227	1008
ENST00000219596	chr16:3242028-3256627	MEFV	ENSG00000103313	chr16:3256627-3256627	protein_coding	-1	249	129	171	199	96	228
ENST00000227756	chr11:11270876-11622005	GALNT18	ENSG00000110328	chr11:11622005-11622005	protein_coding	-1	124	138	128	138	190	128
ENST00000226798	chr4:189940788-189963204	FRG1	ENSG00000109536	chr4:189940788-189940788	protein_coding	1	1694	1674	1940	1245	1266	1656
ENST00000238651	chr14:73569059-73575653	ACOT2	ENSG00000119673	chr14:73569059-73569059	protein_coding	1	270	203	262	292	220	263
ENST00000251376	chr19:54573792-54590287	LILRA2	ENSG00000239998	chr19:54573792-54573792	protein_coding	1	88	11	0	77	3	0
ENST00000238616	chr14:75079353-75127080	NEK9	ENSG00000119638	chr14:75127080-75127080	protein_coding	-1	2363	1578	2657	2616	1519	2586
ENST00000239938	chr5:138465490-138469315	EGR1	ENSG00000120738	chr5:138465490-138465490	protein_coding	1	104	1078	174	81	1141	264
ENST00000237163	chr6:83067666-83168471	DOP1A	ENSG00000083097	chr6:83067666-83067666	protein_coding	1	1180	286	686	897	176	478
ENST00000241391	chr2:143946016-144211579	GTDC1	ENSG00000121964	chr2:144211579-144211579	protein_coding	-1	174	632	240	139	678	294
ENST00000243706	chr4:2228349-2242133	HAUS3	ENSG00000214367	chr4:2242133-2242133	protein_coding	-1	832	664	972	716	578	895
ENST00000251879	chr9:5629025-5769674	RIC1	ENSG00000107036	chr9:5629025-5629025	protein_coding	1	963	872	1004	918	770	950
ENST00000238789	chr2:23748664-23927114	ATAD2B	ENSG00000119778	chr2:23927114-23927114	protein_coding	-1	686	346	712	640	248	676
ENST00000238961	chr10:100912569-100965136	SLF2	ENSG00000119906	chr10:100912569-100912569	protein_coding	1	1410	1286	1259	1298	1262	993
ENST00000253003	chr20:62302896-62308860	ADRM1	ENSG00000130706	chr20:62302896-62302896	protein_coding	1	1720	2404	1646	1781	3105	1865
ENST00000233596	chr19:1490747-1497927	REEP6	ENSG00000115255	chr19:1490747-1490747	protein_coding	1	137	223	196	207	216	268
ENST00000251642	chr17:42101404-42112733	DHX58	ENSG00000108771	chr17:42112733-42112733	protein_coding	-1	1472	768	1013	840	314	714
ENST00000247843	chr12:69359703-69390796	YEATS4	ENSG00000127337	chr12:69359703-69359703	protein_coding	1	452	616	454	454	983	503
ENST00000239891	chr13:36949830-36999367	ALG5	ENSG00000120697	chr13:36999367-36999367	protein_coding	-1	162	158	118	172	224	135
ENST00000240731	chr19:57633228-57642768	ZNF211	ENSG00000121417	chr19:57633228-57633228	protein_coding	1	700	356	844	760	199	714
ENST00000251413	chr17:42609676-42615234	TUBG1	ENSG00000131462	chr17:42609676-42609676	protein_coding	1	298	970	422	272	1388	488
ENST00000253237	chr19:48445773-48457022	GRWD1	ENSG00000105447	chr19:48445773-48445773	protein_coding	1	557	504	407	546	905	418
ENST00000246747	chr11:65014113-65022184	ARL2	ENSG00000213465	chr11:65014113-65014113	protein_coding	1	474	1102	541	515	1174	606
ENST00000243498	chr4:121801317-121816909	EXOSC9	ENSG00000123737	chr4:121801317-121801317	protein_coding	1	516	784	479	578	1148	736
ENST00000251047	chr18:59327823-59359962	LMAN1	ENSG00000074695	chr18:59359962-59359962	protein_coding	-1	2568	8650	2776	2670	9180	3208
ENST00000248594	chr7:77537275-77640071	PTPN12	ENSG00000127947	chr7:77537275-77537275	protein_coding	1	718	334	603	587	262	554
ENST00000244711	chr6:43012094-43013968	MEA1	ENSG00000124733	chr6:43013968-43013968	protein_coding	-1	462	839	488	541	904	610
ENST00000252622	chr19:2321517-2328620	LSM7	ENSG00000130332	chr19:2328620-2328620	protein_coding	-1	410	551	363	480	764	397
ENST00000230640	chr5:55307760-55425581	MTREX	ENSG00000039123	chr5:55307760-55307760	protein_coding	1	890	1218	646	801	1548	560
ENST00000246174	chrX:102599168-102604159	ARMCX5	ENSG00000125962	chrX:102599168-102599168	protein_coding	1	242	201	313	244	216	300
ENST00000243776	chr2:219538947-219543787	CHPF	ENSG00000123989	chr2:219543787-219543787	protein_coding	-1	459	591	469	488	876	506
ENST00000252725	chr7:99374675-99394814	ARPC1B	ENSG00000130429	chr7:99374675-99374675	protein_coding	1	2137	4868	1790	1908	5950	1948
ENST00000238714	chr2:60756230-60798963	PAPOLG	ENSG00000115421	chr2:60756230-60756230	protein_coding	1	1072	591	1444	1227	462	1465
ENST00000253799	chr17:42844600-42850707	AOC2	ENSG00000131480	chr17:42844600-42844600	protein_coding	1	94	56	176	100	42	116
ENST00000246657	chr17:40553769-40565472	CCR7	ENSG00000126353	chr17:40565472-40565472	protein_coding	-1	9668	7196	14501	5838	5272	11190
ENST00000247461	chr5:179698906-179730925	CANX	ENSG00000127022	chr5:179698906-179698906	protein_coding	1	6308	5838	4582	6716	5946	4582
ENST00000253122	chrX:153688099-153696593	SLC6A8	ENSG00000130821	chrX:153688099-153688099	protein_coding	1	65	70	57	52	28	91
ENST00000254521	chr1:162790746-162812529	HSD17B7	ENSG00000132196	chr1:162790746-162790746	protein_coding	1	488	300	550	606	314	744
ENST00000242108	chr7:36153149-36301543	EEPD1	ENSG00000122547	chr7:36153149-36153149	protein_coding	1	301	312	319	370	246	310
ENST00000246868	chr7:66987677-66995601	SBDS	ENSG00000126524	chr7:66995601-66995601	protein_coding	-1	1426	746	2016	1781	1293	2514
ENST00000242480	chr10:62811996-62816355	EGR2	ENSG00000122877	chr10:62816355-62816355	protein_coding	-1	160	829	34	148	796	30
ENST00000244040	chr20:58309696-58367507	RAB22A	ENSG00000124209	chr20:58309696-58309696	protein_coding	1	954	713	940	1069	804	874
ENST00000253363	chr20:35703610-35741951	RBM39	ENSG00000131051	chr20:35741951-35741951	protein_coding	-1	9180	4630	7542	9672	4337	9926
ENST00000245304	chr13:97434222-97469128	RAP2A	ENSG00000125249	chr13:97434222-97434222	protein_coding	1	552	566	464	469	482	360
ENST00000233084	chr2:15591621-15631109	DDX1	ENSG00000079785	chr2:15591621-15591621	protein_coding	1	666	1063	682	716	1585	744
ENST00000254436	chr11:4384902-4393696	TRIM21	ENSG00000132109	chr11:4393696-4393696	protein_coding	-1	1209	1266	1176	912	800	934
ENST00000230771	chr5:140691426-140699318	HARS2	ENSG00000112855	chr5:140691426-140691426	protein_coding	1	546	458	607	616	394	674
ENST00000246949	chr16:3651837-3658095	DNASE1	ENSG00000213918	chr16:3651837-3651837	protein_coding	1	1108	552	942	1286	436	872
ENST00000234179	chr2:37250505-37317079	PRKD3	ENSG00000115825	chr2:37317079-37317079	protein_coding	-1	1277	850	1356	748	508	957
ENST00000251809	chr8:100158035-100241903	SPAG1	ENSG00000104450	chr8:100158035-100158035	protein_coding	1	31	206	56	20	375	48
ENST00000250495	chr14:24216852-24232454	NEDD8	ENSG00000129559	chr14:24232454-24232454	protein_coding	-1	438	821	526	428	916	562
ENST00000250405	chr14:23306762-23311759	BCL2L2	ENSG00000129473	chr14:23306762-23306762	protein_coding	1	160	110	104	132	80	56
ENST00000251595	chr16:172876-173710	HBA2	ENSG00000188536	chr16:172876-172876	protein_coding	1	32	0	2	146	24	169
ENST00000234111	chr2:10439968-10448504	ODC1	ENSG00000115758	chr2:10448504-10448504	protein_coding	-1	1370	1480	682	1548	3353	761
ENST00000252797	chr16:30553764-30558263	ZNF764	ENSG00000169951	chr16:30558263-30558263	protein_coding	-1	467	305	388	482	362	402
ENST00000237281	chr6:145793502-145814753	FBXO30	ENSG00000118496	chr6:145814753-145814753	protein_coding	-1	270	162	192	231	188	176
ENST00000230413	chr6:43054232-43059394	MRPL2	ENSG00000112651	chr6:43059394-43059394	protein_coding	-1	306	439	366	320	467	380
ENST00000243050	chr12:52051402-52059506	NR4A1	ENSG00000123358	chr12:52051402-52051402	protein_coding	1	232	2711	286	143	1842	301
ENST00000234310	chr2:68178857-68252531	PPP3R1	ENSG00000221823	chr2:68252531-68252531	protein_coding	-1	1916	1812	1615	2042	2420	2016
ENST00000234313	chr2:68365173-68397453	PLEK	ENSG00000115956	chr2:68365173-68365173	protein_coding	1	1584	459	585	857	366	460
ENST00000244815	chr2:237692216-237765915	LRRFIP1	ENSG00000124831	chr2:237692216-237692216	protein_coding	1	3521	5504	3496	2834	5590	3330
ENST00000244289	chr19:42401507-42427426	LIPE	ENSG00000079435	chr19:42427426-42427426	protein_coding	-1	418	824	632	520	897	694
ENST00000236017	chr1:150266645-150269023	APH1A	ENSG00000117362	chr1:150269023-150269023	protein_coding	-1	1811	1755	1674	1890	2101	1679
ENST00000244302	chr19:46297046-46331513	HIF3A	ENSG00000124440	chr19:46297046-46297046	protein_coding	1	308	240	386	348	258	364
ENST00000244763	chr6:7281143-7313207	SSR1	ENSG00000124783	chr6:7313207-7313207	protein_coding	-1	2990	2363	2618	3330	2586	2420
ENST00000240093	chr8:28494256-28574268	FZD3	ENSG00000104290	chr8:28494256-28494256	protein_coding	1	280	188	424	258	168	448
ENST00000251871	chr11:93784227-93814963	MED17	ENSG00000042429	chr11:93784227-93784227	protein_coding	1	644	413	576	754	566	636
ENST00000244360	chr6:30070266-30075887	RNF39	ENSG00000204618	chr6:30075887-30075887	protein_coding	-1	48	42	82	67	47	43
ENST00000239830	chr12:401576-442645	CCDC77	ENSG00000120647	chr12:401576-401576	protein_coding	1	150	252	280	163	280	287
ENST00000249700	chr15:51751561-51816368	TMOD2	ENSG00000128872	chr15:51751561-51751561	protein_coding	1	970	248	663	716	207	628
ENST00000247020	chr17:28648356-28662175	SDF2	ENSG00000132581	chr17:28662175-28662175	protein_coding	-1	230	294	255	280	338	300
ENST00000233630	chr2:74505043-74508580	PCGF1	ENSG00000115289	chr2:74508580-74508580	protein_coding	-1	260	269	294	298	253	290
ENST00000240719	chr19:57527325-57540763	ZNF549	ENSG00000121406	chr19:57527325-57527325	protein_coding	1	502	195	475	576	168	432
ENST00000252483	chr19:44846526-44889228	NECTIN2	ENSG00000130202	chr19:44846526-44846526	protein_coding	1	381	88	78	162	68	64
ENST00000252015	chr20:35002404-35092871	TRPC4AP	ENSG00000100991	chr20:35092871-35092871	protein_coding	-1	2602	2733	2710	2432	2492	3103
ENST00000245551	chr17:75266233-75271173	MIF4GD	ENSG00000125457	chr17:75271173-75271173	protein_coding	-1	558	794	782	582	678	806
ENST00000251654	chr3:136250306-136330169	PCCB	ENSG00000114054	chr3:136250306-136250306	protein_coding	1	258	676	337	264	712	420
ENST00000245564	chr1:155610225-155614967	MSTO1	ENSG00000125459	chr1:155610225-155610225	protein_coding	1	1644	656	1078	1804	996	1068
ENST00000243578	chr19:41354421-41364173	B9D2	ENSG00000123810	chr19:41364173-41364173	protein_coding	-1	69	137	101	126	150	108
ENST00000243563	chr19:40750859-40765389	SNRPA	ENSG00000077312	chr19:40750859-40750859	protein_coding	1	1346	2900	1206	1606	3353	1495
ENST00000253048	chr19:47064187-47113752	ZC3H4	ENSG00000130749	chr19:47113752-47113752	protein_coding	-1	980	1828	1104	1010	2066	1063
ENST00000235180	chr1:34865436-34905383	DLGAP3	ENSG00000116544	chr1:34905383-34905383	protein_coding	-1	100	104	86	48	100	96
ENST00000233331	chr2:74455023-74457960	INO80B	ENSG00000115274	chr2:74455023-74455023	protein_coding	1	333	492	403	276	418	380
ENST00000238738	chr2:46542728-46583121	RHOQ	ENSG00000119729	chr2:46542728-46542728	protein_coding	1	2022	756	1426	1606	607	1108
ENST00000251089	chr14:76786178-76812940	ANGEL1	ENSG00000013523	chr14:76812940-76812940	protein_coding	-1	688	467	636	666	446	592
ENST00000248924	chr22:37807912-37816899	GCAT	ENSG00000100116	chr22:37807912-37807912	protein_coding	1	151	395	121	175	454	229
ENST00000250916	chr19:1852399-1863568	KLF16	ENSG00000129911	chr19:1863568-1863568	protein_coding	-1	1176	756	993	1152	1002	912
ENST00000235739	chr1:160610179-160647295	SLAMF1	ENSG00000117090	chr1:160647295-160647295	protein_coding	-1	1356	2420	1410	1100	3569	1535
ENST00000242275	chr9:37887651-37904133	SLC25A51	ENSG00000122696	chr9:37904133-37904133	protein_coding	-1	128	113	94	108	110	96
ENST00000243253	chr3:128052369-128071682	SEC61A1	ENSG00000058262	chr3:128052369-128052369	protein_coding	1	4210	3207	3173	4697	3912	3329
ENST00000233047	chr16:21158377-21180616	TMEM159	ENSG00000011638	chr16:21158377-21158377	protein_coding	1	263	334	374	274	269	378
ENST00000248550	chr7:77840180-77957222	PHTF2	ENSG00000006576	chr7:77840180-77840180	protein_coding	1	1084	1725	1458	1069	1374	1624
ENST00000246672	chr17:40092787-40100725	NR1D1	ENSG00000126368	chr17:40100725-40100725	protein_coding	-1	1298	288	1438	1850	310	2059
ENST00000254101	chr1:147155106-147172544	PRKAB2	ENSG00000131791	chr1:147172544-147172544	protein_coding	-1	968	498	1042	1080	452	1080
ENST00000240304	chr17:50719603-50752709	LUC7L3	ENSG00000108848	chr17:50719603-50719603	protein_coding	1	9672	3544	5190	11604	3496	4868
ENST00000237654	chr4:77047158-77076005	CCNI	ENSG00000118816	chr4:77076005-77076005	protein_coding	-1	6599	4868	6718	7199	3964	6718
ENST00000231509	chr5:143281162-143403689	NR3C1	ENSG00000113580	chr5:143403689-143403689	protein_coding	-1	3034	1907	2990	2943	1227	2925
ENST00000249806	chr15:68206992-68229743	CLN6	ENSG00000128973	chr15:68229743-68229743	protein_coding	-1	379	576	196	331	865	240
ENST00000231188	chr5:178978327-178995123	GRM6	ENSG00000113262	chr5:178995123-178995123	protein_coding	-1	104	87	112	121	82	96
ENST00000248450	chr2:218264123-218270257	AAMP	ENSG00000127837	chr2:218270257-218270257	protein_coding	-1	916	1242	906	978	1448	1030
ENST00000254321	chr19:11925068-11950763	ZNF700	ENSG00000196757	chr19:11925068-11925068	protein_coding	1	530	414	718	648	322	640
ENST00000245458	chr14:49583572-49586376	RPS29	ENSG00000213741	chr14:49586376-49586376	protein_coding	-1	4547	3208	4757	6599	3634	7388
ENST00000249299	chr7:118184032-118192824	LSM8	ENSG00000128534	chr7:118184032-118184032	protein_coding	1	1232	642	888	1428	592	912
ENST00000236067	chr1:43974948-43978289	ATP6V0B	ENSG00000117410	chr1:43974948-43974948	protein_coding	1	788	607	665	796	788	757
ENST00000252593	chr19:17402939-17405648	BST2	ENSG00000130303	chr19:17405648-17405648	protein_coding	-1	734	952	693	493	1192	564
ENST00000251900	chrX:18239314-18354727	SCML2	ENSG00000102098	chrX:18354727-18354727	protein_coding	-1	52	64	54	52	74	90
ENST00000240488	chr4:153344649-153415118	MND1	ENSG00000121211	chr4:153344649-153344649	protein_coding	1	0	122	16	0	120	28
ENST00000232766	chr3:47282946-47346816	KLHL18	ENSG00000114648	chr3:47282946-47282946	protein_coding	1	406	363	411	411	482	357
ENST00000233505	chr2:26786068-26794589	CENPA	ENSG00000115163	chr2:26786068-26786068	protein_coding	1	2	389	38	0	410	65
ENST00000246784	chr19:49666007-49673916	BCL2L12	ENSG00000126453	chr19:49666007-49666007	protein_coding	1	719	1002	966	668	1026	922
ENST00000253699	chr3:15070073-15099148	RBSN	ENSG00000131381	chr3:15099148-15099148	protein_coding	-1	1530	800	2016	1568	613	1962
ENST00000233025	chr3:52705841-52708179	SPCS1	ENSG00000114902	chr3:52705841-52705841	protein_coding	1	858	1134	942	1134	1606	1166
ENST00000242248	chr7:44072247-44082540	POLM	ENSG00000122678	chr7:44082540-44082540	protein_coding	-1	2010	1370	1879	2042	1148	1872
ENST00000237177	chr6:89829939-89874436	CASP8AP2	ENSG00000118412	chr6:89829939-89829939	protein_coding	1	1232	1102	1568	1320	1142	1506
ENST00000247087	chr1:27534035-27603592	AHDC1	ENSG00000126705	chr1:27603592-27603592	protein_coding	-1	806	798	1050	784	721	1072
ENST00000246548	chr19:34428363-34471251	UBA2	ENSG00000126261	chr19:34428363-34428363	protein_coding	1	1725	2476	1724	1956	3006	1908
ENST00000242719	chr1:51236271-51273455	RNF11	ENSG00000123091	chr1:51236271-51236271	protein_coding	1	976	698	1183	998	674	1192
ENST00000248668	chr19:39306568-39315336	LRFN1	ENSG00000128011	chr19:39315336-39315336	protein_coding	-1	876	713	878	952	414	793
ENST00000244204	chr2:71068622-71078565	NAGK	ENSG00000124357	chr2:71068622-71068622	protein_coding	1	616	312	439	560	366	500
ENST00000252799	chr16:30530367-30535347	ZNF747	ENSG00000169955	chr16:30535347-30535347	protein_coding	-1	342	386	465	374	354	400
ENST00000237937	chr9:72351425-72364592	ZFAND5	ENSG00000107372	chr9:72364592-72364592	protein_coding	-1	3033	3064	3758	3048	2874	4432
ENST00000240651	chr12:21437677-21471252	PYROXD1	ENSG00000121350	chr12:21437677-21437677	protein_coding	1	734	1022	922	686	791	618
ENST00000245932	chr19:45507416-45526983	VASP	ENSG00000125753	chr19:45507416-45507416	protein_coding	1	1790	3710	1515	1519	4248	1524
ENST00000244458	chr6:34466139-34535231	PACSIN1	ENSG00000124507	chr6:34466139-34466139	protein_coding	1	115	98	84	86	44	64
ENST00000229829	chr6:33004178-33009612	HLA-DOA	ENSG00000204252	chr6:33009612-33009612	protein_coding	-1	404	196	202	236	182	222
ENST00000238081	chr2:9583972-9631014	YWHAQ	ENSG00000134308	chr2:9631014-9631014	protein_coding	-1	2404	5501	3006	1931	5501	3252
ENST00000242872	chr5:65517767-65554965	CENPK	ENSG00000123219	chr5:65554965-65554965	protein_coding	-1	630	798	757	700	784	676
ENST00000252603	chr19:17511629-17521288	PGLS	ENSG00000130313	chr19:17511629-17511629	protein_coding	1	950	1148	752	1013	1092	722
ENST00000244221	chr2:71182739-71227083	PAIP2B	ENSG00000124374	chr2:71227083-71227083	protein_coding	-1	177	88	348	247	72	303
ENST00000246166	chr14:64986720-65062598	FNTB	ENSG00000257365	chr14:64986720-64986720	protein_coding	1	240	264	104	92	132	68
ENST00000252050	chr6:43182175-43224587	CUL9	ENSG00000112659	chr6:43182175-43182175	protein_coding	1	2476	1426	2540	2324	1337	2444
ENST00000254029	chrX:118346109-118449961	WDR44	ENSG00000131725	chrX:118346109-118346109	protein_coding	1	524	415	542	414	345	462
ENST00000243077	chr12:57128499-57213351	LRP1	ENSG00000123384	chr12:57128499-57128499	protein_coding	1	1242	403	558	1001	276	567
ENST00000238667	chr14:75578617-75648167	FLVCR2	ENSG00000119686	chr14:75578617-75578617	protein_coding	1	190	224	134	133	184	139
ENST00000253107	chr19:10106289-10111294	PPAN	ENSG00000130810	chr19:10106289-10106289	protein_coding	1	682	591	471	646	718	420
ENST00000248899	chr22:36860988-36878015	NCF4	ENSG00000100365	chr22:36860988-36860988	protein_coding	1	464	501	496	469	544	793
ENST00000242784	chr19:12730640-12734775	TRIR	ENSG00000123144	chr19:12734775-12734775	protein_coding	-1	2314	2504	2093	2568	2670	2711
ENST00000240316	chr17:56938187-56961054	COIL	ENSG00000121058	chr17:56961054-56961054	protein_coding	-1	379	434	436	391	462	438
ENST00000250066	chr17:5128392-5175034	USP6	ENSG00000129204	chr17:5128392-5128392	protein_coding	1	282	188	277	407	220	400
ENST00000250092	chr17:7579467-7582113	CD68	ENSG00000129226	chr17:7579467-7579467	protein_coding	1	2307	924	656	1476	844	680
ENST00000230449	chr6:485133-693111	EXOC2	ENSG00000112685	chr6:693111-693111	protein_coding	-1	1448	1454	1454	1443	1651	1318
ENST00000247138	chrX:48903180-48911859	SLC35A2	ENSG00000102100	chrX:48911859-48911859	protein_coding	-1	236	452	726	253	393	780
ENST00000253031	chr19:10922185-10928681	YIPF2	ENSG00000130733	chr19:10928681-10928681	protein_coding	-1	783	884	810	846	888	878
ENST00000251108	chr13:49247925-49293485	CDADC1	ENSG00000102543	chr13:49247925-49247925	protein_coding	1	172	162	192	183	181	218
ENST00000244426	chr6:53070852-53100873	FBXO9	ENSG00000112146	chr6:53070852-53070852	protein_coding	1	1518	802	1776	1674	676	1828
ENST00000235521	chr1:119031221-119140671	WARS2	ENSG00000116874	chr1:119140671-119140671	protein_coding	-1	146	283	87	150	353	130
ENST00000248121	chr16:1989945-1994275	SYNGR3	ENSG00000127561	chr16:1989945-1989945	protein_coding	1	92	926	428	58	514	460
ENST00000251074	chr12:102074197-102118583	NUP37	ENSG00000075188	chr12:102118583-102118583	protein_coding	-1	106	558	128	116	731	154
ENST00000251076	chr15:51447711-51622833	DMXL2	ENSG00000104093	chr15:51622833-51622833	protein_coding	-1	832	190	167	262	136	140
ENST00000251810	chr8:102204502-102239118	RRM2B	ENSG00000048392	chr8:102239118-102239118	protein_coding	-1	300	436	536	266	342	478
ENST00000230340	chr6:41921188-41933046	BYSL	ENSG00000112578	chr6:41921188-41921188	protein_coding	1	263	295	116	262	646	137
ENST00000245960	chr20:3795835-3806118	CDC25B	ENSG00000101224	chr20:3795835-3795835	protein_coding	1	5950	4434	5839	8650	3569	7046
ENST00000246115	chr19:3178768-3180332	S1PR4	ENSG00000125910	chr19:3178768-3178768	protein_coding	1	1956	1495	1524	2254	1426	1530
ENST00000233838	chr2:85544723-85561509	GGCX	ENSG00000115486	chr2:85561509-85561509	protein_coding	-1	1104	533	1162	857	440	820
ENST00000249356	chr7:108569568-108574850	DNAJB9	ENSG00000128590	chr7:108569568-108569568	protein_coding	1	720	330	890	930	236	1111
ENST00000250383	chr14:23636335-23645639	DHRS2	ENSG00000100867	chr14:23636335-23636335	protein_coding	1	40	54	64	52	98	35
ENST00000254528	chr18:2847030-2915993	EMILIN2	ENSG00000132205	chr18:2847030-2847030	protein_coding	1	940	314	190	512	412	180
ENST00000238112	chr2:9423568-9473101	CPSF3	ENSG00000119203	chr2:9423568-9423568	protein_coding	1	417	1020	452	389	1382	450
ENST00000243326	chr2:151409941-151482172	RIF1	ENSG00000080345	chr2:151409941-151409941	protein_coding	1	3284	2711	3353	2800	3306	3306
ENST00000249923	chr11:14457506-14499852	COPB1	ENSG00000129083	chr11:14499852-14499852	protein_coding	-1	1902	2711	2254	2073	2800	2603
ENST00000243167	chr1:46394265-46413845	FAAH	ENSG00000117480	chr1:46394265-46394265	protein_coding	1	124	62	80	158	44	94
ENST00000251091	chr14:54567612-54793311	SAMD4A	ENSG00000020577	chr14:54567612-54567612	protein_coding	1	199	160	122	70	170	124
ENST00000237853	chr5:95885098-95962071	ELL2	ENSG00000118985	chr5:95962071-95962071	protein_coding	-1	354	1414	602	284	2379	632
ENST00000246533	chr19:36139575-36150352	CAPNS1	ENSG00000126247	chr19:36139575-36139575	protein_coding	1	2734	4148	2169	2432	4106	2288
ENST00000240333	chr17:49700943-49708199	SLC35B1	ENSG00000121073	chr17:49708199-49708199	protein_coding	-1	388	346	412	419	492	378
ENST00000244137	chr19:33386950-33521794	PEPD	ENSG00000124299	chr19:33521794-33521794	protein_coding	-1	426	330	313	470	356	324
ENST00000240185	chr1:11012400-11026420	TARDBP	ENSG00000120948	chr1:11012400-11012400	protein_coding	1	3634	3034	3284	4280	3888	3230
ENST00000243349	chr2:157526767-157629005	ACVR1C	ENSG00000123612	chr2:157629005-157629005	protein_coding	-1	518	100	580	452	78	514
ENST00000248070	chr19:16361581-16472085	EPS15L1	ENSG00000127527	chr19:16472085-16472085	protein_coding	-1	837	702	944	905	731	892
ENST00000234301	chr2:42350507-42361216	COX7A2L	ENSG00000115944	chr2:42361216-42361216	protein_coding	-1	638	1026	720	852	1022	888
ENST00000251268	chr19:42326244-42377786	MEGF8	ENSG00000105429	chr19:42326244-42326244	protein_coding	1	1056	1030	988	1044	842	870
ENST00000252713	chr7:99558578-99574406	ZNF655	ENSG00000197343	chr7:99558578-99558578	protein_coding	1	3496	2196	3148	3824	1971	2656
ENST00000243389	chr5:151447596-151492381	SLC36A1	ENSG00000123643	chr5:151447596-151447596	protein_coding	1	269	155	201	262	195	196
ENST00000233379	chr2:95402726-95416616	FAHD2A	ENSG00000115042	chr2:95402726-95402726	protein_coding	1	782	702	578	914	564	548
ENST00000246554	chr19:35648223-35658861	COX6B1	ENSG00000126267	chr19:35648223-35648223	protein_coding	1	914	1590	1161	1038	1685	1324
ENST00000238618	chr14:75053221-75064049	ACYP1	ENSG00000119640	chr14:75064049-75064049	protein_coding	-1	28	70	37	48	82	53
ENST00000252602	chr19:17305668-17306843	MRPL34	ENSG00000130312	chr19:17305668-17305668	protein_coding	1	551	562	632	660	832	874
ENST00000245121	chr18:46946824-47102243	KATNAL2	ENSG00000167216	chr18:46946824-46946824	protein_coding	1	218	106	120	288	126	100
ENST00000235453	chr1:197552255-197775192	DENND1B	ENSG00000213047	chr1:197775192-197775192	protein_coding	-1	536	486	498	346	385	402
ENST00000253952	chr16:3024064-3027749	THOC6	ENSG00000131652	chr16:3024064-3024064	protein_coding	1	353	560	317	420	738	344
ENST00000239944	chr3:150541994-150546641	SERP1	ENSG00000120742	chr3:150546641-150546641	protein_coding	-1	3173	2924	3228	3758	2710	3496
ENST00000250111	chr17:7651112-7657768	ATP1B2	ENSG00000129244	chr17:7651112-7651112	protein_coding	1	94	114	162	115	87	152
ENST00000234453	chr2:178480468-178516462	PLEKHA3	ENSG00000116095	chr2:178480468-178480468	protein_coding	1	337	300	469	382	366	484
ENST00000236698	chr3:136336236-136752378	STAG1	ENSG00000118007	chr3:136752378-136752378	protein_coding	-1	1434	1218	1121	1230	1344	1162
ENST00000231572	chr5:168486445-168519299	RARS	ENSG00000113643	chr5:168486445-168486445	protein_coding	1	534	1148	460	440	1555	470
ENST00000243325	chrX:13689161-13708817	RAB9A	ENSG00000123595	chrX:13689161-13689161	protein_coding	1	398	486	448	262	302	508
ENST00000231461	chr5:100806935-100903266	ST8SIA4	ENSG00000113532	chr5:100903266-100903266	protein_coding	-1	686	890	672	439	829	513
ENST00000233057	chr2:37099210-37157047	EIF2AK2	ENSG00000055332	chr2:37157047-37157047	protein_coding	-1	3284	1820	2296	1393	1426	1008
ENST00000254301	chr14:55129044-55145403	LGALS3	ENSG00000131981	chr14:55129044-55129044	protein_coding	1	644	810	566	738	774	821
ENST00000245620	chr19:54216928-54222978	LILRB3	ENSG00000204577	chr19:54222978-54222978	protein_coding	-1	434	118	156	330	100	128
ENST00000243918	chr20:45363028-45369215	SYS1	ENSG00000204070	chr20:45363028-45363028	protein_coding	1	1068	533	940	1362	516	1034
ENST00000230381	chr6:42696600-42722574	PRPH2	ENSG00000112619	chr6:42722574-42722574	protein_coding	-1	66	70	76	77	40	96
ENST00000229758	chr6:152970529-152983018	FBXO5	ENSG00000112029	chr6:152983018-152983018	protein_coding	-1	109	970	306	150	1028	376
ENST00000248071	chr19:16324817-16327874	KLF2	ENSG00000127528	chr19:16324817-16324817	protein_coding	1	16575	806	8650	15463	590	7689
ENST00000248054	chr19:16829400-16880350	SIN3B	ENSG00000127511	chr19:16829400-16829400	protein_coding	1	2746	922	1795	2875	899	1834
ENST00000237380	chr4:17614631-17634105	MED28	ENSG00000118579	chr4:17614631-17614631	protein_coding	1	853	484	600	852	506	690
ENST00000252458	chr13:114235081-114272723	CDC16	ENSG00000130177	chr13:114235081-114235081	protein_coding	1	1360	966	1328	1227	1249	1382
ENST00000247665	chr9:136849094-136851022	PHPT1	ENSG00000054148	chr9:136849094-136849094	protein_coding	1	478	786	716	518	731	814
ENST00000247026	chr17:30116781-30186475	NSRP1	ENSG00000126653	chr17:30116781-30116781	protein_coding	1	774	878	660	802	800	576
ENST00000252527	chr14:104707864-104719605	INF2	ENSG00000203485	chr14:104707864-104707864	protein_coding	1	1985	1842	1932	1656	2222	1892
ENST00000233078	chr19:1407613-1435687	DAZAP1	ENSG00000071626	chr19:1407613-1407613	protein_coding	1	2722	3190	2204	2943	4517	2349
ENST00000247655	chr5:86617904-86620962	COX7C	ENSG00000127184	chr5:86617904-86617904	protein_coding	1	1293	1781	1872	1730	1795	2404
ENST00000229595	chr6:118894220-118909167	ASF1A	ENSG00000111875	chr6:118894220-118894220	protein_coding	1	682	752	918	771	607	942
ENST00000233957	chr2:102356283-102398775	IL18R1	ENSG00000115604	chr2:102356283-102356283	protein_coding	1	622	1078	883	462	1016	759
ENST00000242208	chr7:41685114-41703108	INHBA	ENSG00000122641	chr7:41703108-41703108	protein_coding	-1	462	188	18	158	136	4
ENST00000234091	chr2:8678845-8684453	ID2	ENSG00000115738	chr2:8678845-8678845	protein_coding	1	940	1346	1788	644	1668	2695
ENST00000249014	chr22:37560447-37569405	CDC42EP1	ENSG00000128283	chr22:37560447-37560447	protein_coding	1	190	154	29	16	214	86
ENST00000238483	chr19:1452800-1465496	APC2	ENSG00000115266	chr19:1452800-1452800	protein_coding	1	125	72	156	116	82	106
ENST00000252594	chr7:73303230-73308806	NSUN5	ENSG00000130305	chr7:73308806-73308806	protein_coding	-1	1500	1020	1146	1725	1036	1075
ENST00000244049	chr20:59996364-60014079	CDH26	ENSG00000124215	chr20:59996364-59996364	protein_coding	1	57	20	87	76	18	62
ENST00000252136	chr22:20111866-20117295	TRMT2A	ENSG00000099899	chr22:20117295-20117295	protein_coding	-1	1420	940	1075	1458	1270	1180
ENST00000250894	chr16:1706183-1770317	MAPK8IP3	ENSG00000138834	chr16:1706183-1706183	protein_coding	1	6599	4051	10300	6503	2630	8854
ENST00000231504	chr5:134203525-134226073	PPP2CA	ENSG00000113575	chr5:134226073-134226073	protein_coding	-1	1370	2526	1637	1374	3174	1994
ENST00000243893	chr20:45812658-45816957	UBE2C	ENSG00000175063	chr20:45812658-45812658	protein_coding	1	53	1865	269	52	2073	285
ENST00000230480	chr6:43771992-43784935	VEGFA	ENSG00000112715	chr6:43771992-43771992	protein_coding	1	244	688	255	183	532	220
ENST00000243052	chr12:54549350-54579239	PDE1B	ENSG00000123360	chr12:54549350-54549350	protein_coding	1	216	472	350	256	540	381
ENST00000247161	chrX:47635521-47650488	ELK1	ENSG00000126767	chrX:47650488-47650488	protein_coding	-1	944	1738	1252	996	1994	1259
ENST00000254051	chr17:40475828-40501597	TNS4	ENSG00000131746	chr17:40501597-40501597	protein_coding	-1	65	219	56	44	272	66
ENST00000241527	chr2:241087094-241102295	MTERF4	ENSG00000122085	chr2:241102295-241102295	protein_coding	-1	2642	927	1892	2603	731	1490
ENST00000236342	chr1:26432339-26469439	DHDDS	ENSG00000117682	chr1:26432339-26432339	protein_coding	1	420	462	400	374	602	402
ENST00000244777	chr6:8013978-8064393	BLOC1S5	ENSG00000188428	chr6:8064393-8064393	protein_coding	-1	286	518	490	345	444	513
ENST00000232458	chr3:172750682-172821474	ECT2	ENSG00000114346	chr3:172750682-172750682	protein_coding	1	86	1472	152	77	1347	164
ENST00000252530	chr19:38403135-38409084	FAM98C	ENSG00000130244	chr19:38403135-38403135	protein_coding	1	702	503	690	884	482	816
ENST00000253159	chr18:76824160-76970727	ZNF236	ENSG00000130856	chr18:76824160-76824160	protein_coding	1	862	493	800	746	400	676
ENST00000254286	chr14:58200138-58235636	ACTR10	ENSG00000131966	chr14:58200138-58200138	protein_coding	1	500	566	444	585	587	584
ENST00000253063	chr1:28259527-28282491	SESN2	ENSG00000130766	chr1:28259527-28259527	protein_coding	1	282	808	580	378	607	803
ENST00000251287	chr19:589893-617159	HCN2	ENSG00000099822	chr19:589893-589893	protein_coding	1	101	225	222	163	180	192
ENST00000230124	chr6:109691312-109825428	FIG4	ENSG00000112367	chr6:109691312-109691312	protein_coding	1	135	260	115	138	258	209
ENST00000243878	chr16:67662945-67666764	ENKD1	ENSG00000124074	chr16:67666764-67666764	protein_coding	-1	286	276	287	370	332	308
ENST00000232014	chr3:187722398-187736569	BCL6	ENSG00000113916	chr3:187736569-187736569	protein_coding	-1	2630	3729	2363	1956	2146	2073
ENST00000237536	chr20:36777442-36863686	SOGA1	ENSG00000149639	chr20:36863686-36863686	protein_coding	-1	218	195	240	218	177	200
ENST00000233121	chr2:26970612-27027196	MAPRE3	ENSG00000084764	chr2:26970612-26970612	protein_coding	1	98	62	180	130	114	220
ENST00000252512	chr8:21919671-22006585	XPO7	ENSG00000130227	chr8:21919671-21919671	protein_coding	1	1850	1850	1828	1971	2093	1956
ENST00000254508	chr3:13316235-13420309	NUP210	ENSG00000132182	chr3:13420309-13420309	protein_coding	-1	7199	7871	8112	6190	10692	8112
ENST00000231524	chr5:65589680-65624646	TRIM23	ENSG00000113595	chr5:65624646-65624646	protein_coding	-1	249	95	212	262	91	254
ENST00000252329	chr7:1567613-1571005	PSMG3	ENSG00000157778	chr7:1571005-1571005	protein_coding	-1	384	444	350	384	590	390
ENST00000233468	chr2:24067584-24076443	SF3B6	ENSG00000115128	chr2:24076443-24076443	protein_coding	-1	210	568	286	238	914	340
ENST00000242783	chr19:14433357-14471859	PKN1	ENSG00000123143	chr19:14433357-14433357	protein_coding	1	5190	5140	5730	5639	4918	5639
ENST00000252268	chr11:65333867-65352983	DPF2	ENSG00000133884	chr11:65333867-65333867	protein_coding	1	1230	1685	1768	1398	1306	1788
ENST00000253144	chr19:53521024-53580269	ZNF331	ENSG00000130844	chr19:53521024-53521024	protein_coding	1	1121	1038	1506	1210	500	1454
ENST00000242209	chr7:32957405-33006931	FKBP9	ENSG00000122642	chr7:32957405-32957405	protein_coding	1	160	130	211	199	128	200
ENST00000236147	chr1:169690667-169711698	SELL	ENSG00000188404	chr1:169711698-169711698	protein_coding	-1	15463	15463	16575	13756	7689	14506
ENST00000247153	chrX:47624214-47630305	CFP	ENSG00000126759	chrX:47630305-47630305	protein_coding	-1	263	192	232	258	164	187
ENST00000245621	chr19:54238953-54242751	LILRA6	ENSG00000244482	chr19:54242751-54242751	protein_coding	-1	344	18	37	180	42	36
ENST00000247977	chr19:9810267-9819055	FBXL12	ENSG00000127452	chr19:9819055-9819055	protein_coding	-1	746	790	950	1009	836	1040
ENST00000235329	chr1:11980312-12013508	MFN2	ENSG00000116688	chr1:11980312-11980312	protein_coding	1	1399	1266	1220	1320	1600	1297
ENST00000244519	chr6:26440472-26453415	BTN3A3	ENSG00000111801	chr6:26440472-26440472	protein_coding	1	2656	1046	1956	2656	550	1362
ENST00000247003	chr19:18919675-18928627	DDX49	ENSG00000105671	chr19:18919675-18919675	protein_coding	1	476	552	433	528	761	426
ENST00000236137	chr1:169463909-169486003	SLC19A2	ENSG00000117479	chr1:169486003-169486003	protein_coding	-1	80	280	115	100	424	108
ENST00000240617	chr12:14503661-14568349	PLBD1	ENSG00000121316	chr12:14568349-14568349	protein_coding	-1	87	4	1	88	3	0
ENST00000246006	chr20:23079349-23086340	CD93	ENSG00000125810	chr20:23086340-23086340	protein_coding	-1	197	90	84	128	130	90
ENST00000254231	chr1:26410817-26429719	LIN28A	ENSG00000131914	chr1:26410817-26410817	protein_coding	1	50	50	66	75	29	53
ENST00000235958	chr1:23801910-23825402	HMGCL	ENSG00000117305	chr1:23825402-23825402	protein_coding	-1	252	450	348	260	395	346
ENST00000230402	chr6:42984600-43012340	PPP2R5D	ENSG00000112640	chr6:42984600-42984600	protein_coding	1	1258	2642	1700	1192	2524	1724
ENST00000232165	chr15:25337253-25439056	UBE3A	ENSG00000114062	chr15:25439056-25439056	protein_coding	-1	1712	1637	1347	1637	1828	1370
ENST00000244745	chr6:21592768-21598619	SOX4	ENSG00000124766	chr6:21592768-21592768	protein_coding	1	156	280	246	23	120	140
ENST00000248566	chr7:96687951-96709891	SEM1	ENSG00000127922	chr7:96709891-96709891	protein_coding	-1	142	360	146	150	426	212
ENST00000246024	chr20:7977348-8019829	TMX4	ENSG00000125827	chr20:8019829-8019829	protein_coding	-1	1341	961	1293	1459	748	1236
ENST00000252674	chr19:6210379-6279948	MLLT1	ENSG00000130382	chr19:6279948-6279948	protein_coding	-1	2127	2275	2216	2275	2925	2137
ENST00000229812	chr6:36493892-36547470	STK38	ENSG00000112079	chr6:36547470-36547470	protein_coding	-1	5071	2000	4804	5781	1564	4386
ENST00000245414	chr5:132481609-132490798	IRF1	ENSG00000125347	chr5:132490798-132490798	protein_coding	-1	6096	4630	7046	4547	3190	7196
ENST00000243643	chr19:53107879-53132892	ZNF415	ENSG00000170954	chr19:53132892-53132892	protein_coding	-1	24	20	48	83	38	72
ENST00000244565	chr6:41026911-41039217	UNC5CL	ENSG00000124602	chr6:41039217-41039217	protein_coding	-1	496	214	526	786	196	700
ENST00000245206	chr16:58707131-58734357	GOT2	ENSG00000125166	chr16:58734357-58734357	protein_coding	-1	866	2073	1016	905	2734	1072
ENST00000234590	chr1:8861000-8878686	ENO1	ENSG00000074800	chr1:8878686-8878686	protein_coding	-1	9412	30174	4916	5946	30174	5405
ENST00000240139	chr8:22441083-22541125	PPP3CC	ENSG00000120910	chr8:22441083-22441083	protein_coding	1	1414	950	2072	1438	756	2126
ENST00000247933	chr4:986997-1004506	IDUA	ENSG00000127415	chr4:986997-986997	protein_coding	1	1864	462	1203	2093	386	1238
ENST00000234038	chr2:241150022-241183652	PPP1R7	ENSG00000115685	chr2:241150022-241150022	protein_coding	1	610	1176	674	621	1142	706
ENST00000246015	chr20:1118598-1167328	PSMF1	ENSG00000125818	chr20:1118598-1118598	protein_coding	1	1725	1680	1420	1932	2052	1438
ENST00000247207	chr14:64540468-64543234	HSPA2	ENSG00000126803	chr14:64540468-64540468	protein_coding	1	14	245	106	4	292	190
ENST00000244751	chr6:36740778-36840002	CPNE5	ENSG00000124772	chr6:36840002-36840002	protein_coding	-1	18	70	5	31	132	34
ENST00000247883	chr7:141790217-141791367	TAS2R5	ENSG00000127366	chr7:141790217-141790217	protein_coding	1	106	22	80	102	7	80
ENST00000238341	chr9:121088296-121177608	CNTRL	ENSG00000119397	chr9:121088296-121088296	protein_coding	1	2670	2834	2990	2393	2229	2493
ENST00000248901	chr22:37282383-37315345	CYTH4	ENSG00000100055	chr22:37282383-37282383	protein_coding	1	2112	1540	2818	2313	1282	2925
ENST00000253788	chr17:42998419-43002959	RPL27	ENSG00000131469	chr17:42998419-42998419	protein_coding	1	8112	7046	8112	10300	8112	9926
ENST00000252134	chr22:17790540-17791667	MICAL3	ENSG00000243156	chr22:17791667-17791667	protein_coding	-1	712	686	618	638	906	584
ENST00000249116	chr22:38957522-38963183	APOBEC3A	ENSG00000128383	chr22:38957522-38957522	protein_coding	1	162	44	74	92	52	88
ENST00000252011	chr20:38962335-39039723	DHX35	ENSG00000101452	chr20:38962335-38962335	protein_coding	1	245	251	242	262	262	240
ENST00000233893	chr2:197499994-197503457	HSPE1	ENSG00000115541	chr2:197499994-197499994	protein_coding	1	344	832	351	326	1984	408
ENST00000252029	chr22:50525752-50530056	TYMP	ENSG00000025708	chr22:50530056-50530056	protein_coding	-1	5073	2776	1761	1620	2112	1118
ENST00000251547	chr1:11654901-11663326	FBXO44	ENSG00000132879	chr1:11654901-11654901	protein_coding	1	2169	1050	2568	2476	826	2818
ENST00000245543	chr17:75109987-75130265	ARMC7	ENSG00000125449	chr17:75109987-75109987	protein_coding	1	322	301	375	350	323	354
ENST00000231009	chr5:55024253-55034570	GZMK	ENSG00000113088	chr5:55024253-55024253	protein_coding	1	403	554	640	296	92	422
ENST00000252816	chr19:18306907-18323071	LSM4	ENSG00000130520	chr19:18323071-18323071	protein_coding	-1	684	1637	791	686	2073	924
ENST00000246535	chr19:34404384-34426167	PDCD2L	ENSG00000126249	chr19:34404384-34404384	protein_coding	1	179	174	167	214	286	168
ENST00000247001	chr19:19276511-19320844	SUGP1	ENSG00000105705	chr19:19320844-19320844	protein_coding	-1	1022	769	984	1082	698	1102
ENST00000239367	chr6:149818798-149864026	LRP11	ENSG00000120256	chr6:149864026-149864026	protein_coding	-1	100	125	212	125	162	225
ENST00000232501	chr3:50347488-50351091	NPRL2	ENSG00000114388	chr3:50351091-50351091	protein_coding	-1	694	560	1040	854	600	1087
ENST00000253727	chr19:50376469-50382982	NR1H2	ENSG00000131408	chr19:50376469-50376469	protein_coding	1	1227	1555	1530	1337	1480	1476
ENST00000252699	chr19:38647670-38731583	ACTN4	ENSG00000130402	chr19:38647670-38647670	protein_coding	1	4662	7199	4051	3888	7871	5140
ENST00000252595	chr19:17470444-17506168	SLC27A1	ENSG00000130304	chr19:17470444-17470444	protein_coding	1	454	434	530	580	408	738
ENST00000242737	chr12:26721287-26832781	ITPR2	ENSG00000123104	chr12:26832781-26832781	protein_coding	-1	1222	1060	1009	944	729	772
ENST00000240055	chr12:104117077-104138289	NFYB	ENSG00000120837	chr12:104138289-104138289	protein_coding	-1	279	368	352	318	440	330
ENST00000233575	chr2:27370522-27377128	SNX17	ENSG00000115234	chr2:27370522-27370522	protein_coding	1	1218	1270	1141	1209	1328	1187
ENST00000233114	chr2:63588609-63607197	MDH1	ENSG00000014641	chr2:63588609-63588609	protein_coding	1	648	2444	748	746	2746	926
ENST00000233202	chr2:218382029-218396894	SLC11A1	ENSG00000018280	chr2:218382029-218382029	protein_coding	1	581	346	364	262	170	126
ENST00000231338	chr5:34019453-34043213	C1QTNF3	ENSG00000082196	chr5:34043213-34043213	protein_coding	-1	77	66	87	108	59	87
ENST00000247470	chr16:31201485-31202992	PYCARD	ENSG00000103490	chr16:31202992-31202992	protein_coding	-1	244	517	378	274	420	390
ENST00000236040	chr1:42746375-42767012	P3H1	ENSG00000117385	chr1:42767012-42767012	protein_coding	-1	938	754	1078	1104	609	1046
ENST00000235310	chr1:11674480-11691650	MAD2L2	ENSG00000116670	chr1:11691650-11691650	protein_coding	-1	444	1072	610	464	1382	652
ENST00000254337	chr19:13952492-13961449	DCAF15	ENSG00000132017	chr19:13952492-13952492	protein_coding	1	1694	1940	1806	1790	1828	1712
ENST00000249071	chr22:37225261-37244270	RAC2	ENSG00000128340	chr22:37244270-37244270	protein_coding	-1	8112	12236	8352	8112	15463	9180
ENST00000246489	chr14:103629241-103693743	KLC1	ENSG00000126214	chr14:103629241-103629241	protein_coding	1	1338	1328	2010	1306	1347	2052
ENST00000241052	chr11:34438925-34472062	CAT	ENSG00000121691	chr11:34438925-34438925	protein_coding	1	620	835	954	663	725	1001
ENST00000238146	chr12:123602099-123620941	DDX55	ENSG00000111364	chr12:123602099-123602099	protein_coding	1	1232	742	1188	1310	1126	1277
ENST00000253934	chr16:1528688-1555580	TMEM204	ENSG00000131634	chr16:1528688-1528688	protein_coding	1	1515	450	1102	1624	475	890
ENST00000252655	chr6:158977236-159000166	RSPH3	ENSG00000130363	chr6:159000166-159000166	protein_coding	-1	332	312	308	340	206	292
ENST00000253382	chr20:34876614-34927962	ACSS2	ENSG00000131069	chr20:34876614-34876614	protein_coding	1	602	874	750	560	1038	744
ENST00000253413	chr22:17592136-17628818	ATP6V1E1	ENSG00000131100	chr22:17628818-17628818	protein_coding	-1	998	1096	872	1036	1438	1146
ENST00000246912	chr17:42567072-42573239	MLX	ENSG00000108788	chr17:42567072-42567072	protein_coding	1	1272	1068	1158	1340	1464	1214
ENST00000251203	chr19:19561713-19618916	PBX4	ENSG00000105717	chr19:19618916-19618916	protein_coding	-1	407	998	728	502	738	842
ENST00000253928	chr16:2911937-2951208	FLYWCH1	ENSG00000059122	chr16:2911937-2911937	protein_coding	1	4806	2567	5590	3381	1781	3521
ENST00000239231	chr5:168548495-168579600	PANK3	ENSG00000120137	chr5:168579600-168579600	protein_coding	-1	510	279	280	290	300	273
ENST00000244061	chr20:49936348-49953892	RNF114	ENSG00000124226	chr20:49936348-49936348	protein_coding	1	1656	1564	2137	1669	1203	2180
ENST00000240487	chr4:153555896-153636711	TMEM131L	ENSG00000121210	chr4:153555896-153555896	protein_coding	1	2695	2064	3105	2432	1500	2504
ENST00000246529	chr19:35937120-35945193	LRFN3	ENSG00000126243	chr19:35937120-35937120	protein_coding	1	578	464	462	588	516	492
ENST00000230048	chr6:24667071-24705046	ACOT13	ENSG00000112304	chr6:24667071-24667071	protein_coding	1	275	472	295	255	338	223
ENST00000233699	chr2:74958792-74969731	POLE4	ENSG00000115350	chr2:74958792-74958792	protein_coding	1	116	142	92	170	166	155
ENST00000241337	chr1:109668066-109675286	GSTM2	ENSG00000213366	chr1:109668066-109668066	protein_coding	1	410	330	712	588	286	816
ENST00000235090	chr1:111439890-111449376	WDR77	ENSG00000116455	chr1:111449376-111449376	protein_coding	-1	560	541	430	580	957	453
ENST00000239878	chr13:38349881-38363619	UFM1	ENSG00000120686	chr13:38349881-38349881	protein_coding	1	2746	1382	2188	3634	1434	2432
ENST00000249344	chr7:129434433-129488399	STRIP2	ENSG00000128578	chr7:129434433-129434433	protein_coding	1	198	2314	308	146	2875	294
ENST00000249079	chr22:37943526-37953596	C22orf23	ENSG00000128346	chr22:37953596-37953596	protein_coding	-1	101	80	130	104	66	115
ENST00000235932	chr1:205769437-205775449	RAB29	ENSG00000117280	chr1:205775449-205775449	protein_coding	-1	1227	1410	1306	1148	1100	1223
ENST00000250379	chr14:39114306-39136775	GEMIN2	ENSG00000092208	chr14:39114306-39114306	protein_coding	1	52	98	82	85	114	98
ENST00000233609	chr19:1438358-1440494	RPS15	ENSG00000115268	chr19:1438358-1438358	protein_coding	1	19022	17468	19022	23676	20407	30177
ENST00000247970	chr19:9835323-9849682	PIN1	ENSG00000127445	chr19:9835323-9835323	protein_coding	1	616	981	670	693	1042	754
ENST00000252934	chr22:45671799-45845307	ATXN10	ENSG00000130638	chr22:45671799-45671799	protein_coding	1	579	954	474	610	1258	442
ENST00000244007	chr20:41136960-41175721	PLCG1	ENSG00000124181	chr20:41136960-41136960	protein_coding	1	4473	3496	4546	4280	3190	4334
ENST00000252771	chr19:17747718-17788568	FCHO1	ENSG00000130475	chr19:17747718-17747718	protein_coding	1	1674	1600	2180	1971	1455	2102
ENST00000250498	chr14:22564905-22589269	DAD1	ENSG00000129562	chr14:22589269-22589269	protein_coding	-1	966	1118	986	1114	1476	1203
ENST00000240101	chr8:29336539-29348805	DUSP4	ENSG00000120875	chr8:29348805-29348805	protein_coding	-1	672	5334	3207	273	4432	1938
ENST00000234875	chr1:6185020-6199612	RPL22	ENSG00000116251	chr1:6199612-6199612	protein_coding	-1	7542	7542	6409	8650	6599	9672
ENST00000248553	chr7:76302544-76304295	HSPB1	ENSG00000106211	chr7:76302544-76302544	protein_coding	1	616	1302	678	591	1134	862
ENST00000251334	chr17:61867249-61927991	INTS2	ENSG00000108506	chr17:61927991-61927991	protein_coding	-1	564	693	550	596	626	642
ENST00000246117	chr19:3185600-3209570	NCLN	ENSG00000125912	chr19:3185600-3185600	protein_coding	1	1775	1341	1730	1768	2196	1879
ENST00000241436	chr5:75511756-75601144	POLK	ENSG00000122008	chr5:75511756-75511756	protein_coding	1	735	854	731	696	774	730
ENST00000250572	chr19:6887566-6940459	ADGRE1	ENSG00000174837	chr19:6887566-6887566	protein_coding	1	699	332	354	262	156	124
ENST00000239906	chr5:138338032-138349729	FAM53C	ENSG00000120709	chr5:138338032-138338032	protein_coding	1	680	1499	2042	736	1080	1900
ENST00000253233	chr12:123232916-123257959	C12orf65	ENSG00000130921	chr12:123232916-123232916	protein_coding	1	806	664	990	874	599	1022
ENST00000231198	chr5:157731197-157741448	THG1L	ENSG00000113272	chr5:157731197-157731197	protein_coding	1	197	421	284	202	410	269
ENST00000245934	chr19:45815435-45863290	SYMPK	ENSG00000125755	chr19:45863290-45863290	protein_coding	-1	2228	2204	2001	2466	2363	2093
ENST00000239852	chr13:41252282-41263569	MTRF1	ENSG00000120662	chr13:41263569-41263569	protein_coding	-1	624	488	654	646	364	606
ENST00000231368	chr5:96935464-97037515	LNPEP	ENSG00000113441	chr5:96935464-96935464	protein_coding	1	5839	4474	5730	4698	3521	5190
ENST00000242257	chr7:2234291-2242198	MRM2	ENSG00000122687	chr7:2242198-2242198	protein_coding	-1	296	357	306	306	467	316
ENST00000237289	chr6:137867444-137883312	TNFAIP3	ENSG00000118503	chr6:137867444-137867444	protein_coding	1	6718	7046	10692	4434	5006	9414
ENST00000241041	chr11:45909669-45917829	PEX16	ENSG00000121680	chr11:45917829-45917829	protein_coding	-1	626	744	686	636	642	730
ENST00000246421	chr1:1732242-1745992	SLC35E2A	ENSG00000215790	chr1:1745992-1745992	protein_coding	-1	1340	444	874	1679	392	886
ENST00000240285	chr8:73294612-73325281	RDH10	ENSG00000121039	chr8:73294612-73294612	protein_coding	1	177	479	338	146	470	306
ENST00000252322	chr12:3647943-3753097	CRACR2A	ENSG00000130038	chr12:3753097-3753097	protein_coding	-1	546	414	308	421	484	334
ENST00000253692	chr3:17157162-17740907	TBC1D5	ENSG00000131374	chr3:17740907-17740907	protein_coding	-1	1022	1139	970	922	998	918
ENST00000245222	chr19:48619291-48630405	SPHK2	ENSG00000063176	chr19:48619291-48619291	protein_coding	1	704	794	586	702	864	591
ENST00000240159	chr8:42855248-42896655	RNF170	ENSG00000120925	chr8:42896655-42896655	protein_coding	-1	429	284	348	392	219	264
ENST00000252440	chr19:11505929-11529137	ECSIT	ENSG00000130159	chr19:11529137-11529137	protein_coding	-1	312	484	444	363	526	417
ENST00000250559	chr12:68610839-68671901	RAP1B	ENSG00000127314	chr12:68610839-68610839	protein_coding	1	3306	4281	3856	3126	4918	3856
ENST00000254066	chr17:40309194-40356796	RARA	ENSG00000131759	chr17:40309194-40309194	protein_coding	1	1931	1476	1892	2059	1519	1926
ENST00000230914	chr5:44815219-44820428	MRPS30	ENSG00000112996	chr5:44815219-44815219	protein_coding	1	322	474	693	371	673	839
ENST00000239223	chr5:172768090-172771195	DUSP1	ENSG00000120129	chr5:172771195-172771195	protein_coding	-1	538	325	887	424	306	832
ENST00000241502	chr3:197749750-197787596	FYTTD1	ENSG00000122068	chr3:197749750-197749750	protein_coding	1	1624	1022	1458	1370	934	1448
ENST00000251739	chr7:93232340-93276428	VPS50	ENSG00000004766	chr7:93232340-93232340	protein_coding	1	596	246	436	709	286	459
ENST00000250974	chr19:1876976-1885433	ABHD17A	ENSG00000129968	chr19:1885433-1885433	protein_coding	-1	4281	4337	5140	4106	4106	4918
ENST00000247956	chr19:9140380-9163413	ZNF317	ENSG00000130803	chr19:9140380-9140380	protein_coding	1	1025	966	1245	1005	836	1266
ENST00000250416	chr14:20343615-20357904	PARP2	ENSG00000129484	chr14:20343615-20343615	protein_coding	1	304	486	306	430	452	418
ENST00000238936	chr10:102461395-102477045	MFSD13A	ENSG00000138111	chr10:102461395-102461395	protein_coding	1	462	305	467	351	278	379
ENST00000238138	chr3:196951538-196969060	PIGZ	ENSG00000119227	chr3:196969060-196969060	protein_coding	-1	266	217	306	237	186	246
ENST00000248958	chr22:21642261-21644298	SDF2L1	ENSG00000128228	chr22:21642261-21642261	protein_coding	1	496	308	317	560	504	348
ENST00000245787	chr2:118088474-118110028	INSIG2	ENSG00000125629	chr2:118088474-118088474	protein_coding	1	224	471	268	286	528	310
ENST00000234626	chr1:91500893-91525764	CDC7	ENSG00000097046	chr1:91500893-91500893	protein_coding	1	395	766	374	371	726	386
ENST00000243673	chr11:94377311-94401419	GPR83	ENSG00000123901	chr11:94401419-94401419	protein_coding	-1	56	52	90	68	42	64
ENST00000248248	chr16:77190919-77202405	MON1B	ENSG00000103111	chr16:77190919-77190919	protein_coding	1	1061	1370	1142	1142	1388	1166
ENST00000230510	chr6:80004147-80042527	TTK	ENSG00000112742	chr6:80004147-80004147	protein_coding	1	14	1020	74	4	1022	84
ENST00000245185	chr16:56608199-56609497	MT2A	ENSG00000125148	chr16:56608199-56608199	protein_coding	1	754	5003	942	515	4210	1554
ENST00000245615	chr19:54173415-54189815	MBOAT7	ENSG00000125505	chr19:54189815-54189815	protein_coding	-1	1410	1545	1506	1351	1686	1428
ENST00000231706	chr3:170459584-170586074	SLC7A14	ENSG00000013293	chr3:170586074-170586074	protein_coding	-1	123	64	120	99	70	120
ENST00000247833	chr12:69738681-69817377	RAB3IP	ENSG00000127328	chr12:69738681-69738681	protein_coding	1	414	301	508	439	319	579
ENST00000246802	chr19:47745522-47757058	NOP53	ENSG00000105373	chr19:47745522-47745522	protein_coding	1	13061	8352	13756	14506	6190	13756
ENST00000237623	chr4:87975667-87983426	SPP1	ENSG00000118785	chr4:87975667-87975667	protein_coding	1	731	74	1	262	4	3
ENST00000238856	chr2:64524305-64593005	AFTPH	ENSG00000119844	chr2:64524305-64524305	protein_coding	1	1801	2161	2381	1916	1749	2763
ENST00000254235	chr16:50287912-50318132	ADCY7	ENSG00000121281	chr16:50287912-50287912	protein_coding	1	4582	3105	4806	3034	2618	3174
ENST00000253024	chr19:58544469-58550716	TRIM28	ENSG00000130726	chr19:58544469-58544469	protein_coding	1	5140	6190	5782	5782	6887	6311
ENST00000242839	chr13:51932673-52011494	ATP7B	ENSG00000123191	chr13:52011494-52011494	protein_coding	-1	20	70	64	25	90	88
ENST00000251968	chr11:18480311-18527232	TSG101	ENSG00000074319	chr11:18527232-18527232	protein_coding	-1	520	798	510	523	898	528
ENST00000243346	chr2:151270465-151290057	NMI	ENSG00000123609	chr2:151290057-151290057	protein_coding	-1	769	744	628	802	752	671
ENST00000243344	chr2:165873362-165953843	TTC21B	ENSG00000123607	chr2:165953843-165953843	protein_coding	-1	537	450	513	626	534	683
ENST00000229903	chr6:39104064-39115189	SAYSD1	ENSG00000112167	chr6:39115189-39115189	protein_coding	-1	358	348	372	564	308	478
ENST00000252211	chr6:28349914-28369177	ZKSCAN3	ENSG00000189298	chr6:28349914-28349914	protein_coding	1	713	308	754	581	232	534
ENST00000250024	chr11:19224535-19240951	E2F8	ENSG00000129173	chr11:19240951-19240951	protein_coding	-1	7	526	125	0	652	137
ENST00000244741	chr6:36678658-36687339	CDKN1A	ENSG00000124762	chr6:36678658-36678658	protein_coding	1	1506	1646	940	628	1637	1034
ENST00000232905	chr3:40309684-40312424	EIF1B	ENSG00000114784	chr3:40309684-40309684	protein_coding	1	516	450	804	731	450	1218
ENST00000236957	chr2:206159585-206162928	EEF1B2	ENSG00000114942	chr2:206159585-206159585	protein_coding	1	7388	7689	4281	9414	8854	7542
ENST00000253925	chr11:70270700-70384400	PPFIA1	ENSG00000131626	chr11:70270700-70270700	protein_coding	1	1489	791	1378	1399	842	1338
ENST00000240423	chr2:96335787-96373845	NCAPH	ENSG00000121152	chr2:96335787-96335787	protein_coding	1	197	2016	530	279	2307	607
ENST00000252979	chr20:25674215-25696841	ZNF337	ENSG00000130684	chr20:25696841-25696841	protein_coding	-1	2137	842	1511	2059	704	1374
ENST00000253251	chr1:10032832-10180367	UBE4B	ENSG00000130939	chr1:10032832-10032832	protein_coding	1	1022	992	1066	1192	1226	1145
ENST00000233099	chr2:36980897-37084342	HEATR5B	ENSG00000008869	chr2:37084342-37084342	protein_coding	-1	1530	861	1394	1606	842	1320
ENST00000248879	chr22:20314276-20320080	DGCR6L	ENSG00000128185	chr22:20320080-20320080	protein_coding	-1	824	660	904	973	672	934
ENST00000248437	chr2:219249711-219254032	TUBA4A	ENSG00000127824	chr2:219254032-219254032	protein_coding	-1	2334	3105	2504	2307	4662	2618
ENST00000232888	chr3:51933430-51941941	RRP9	ENSG00000114767	chr3:51941941-51941941	protein_coding	-1	394	326	240	396	630	262
ENST00000238671	chr14:74881916-74902452	DLST	ENSG00000119689	chr14:74881916-74881916	protein_coding	1	1775	2476	2444	1962	2432	2603
ENST00000249375	chr7:128938217-128950030	IRF5	ENSG00000128604	chr7:128938217-128938217	protein_coding	1	486	540	414	364	472	363
ENST00000238686	chr14:75069577-75078423	ZC2HC1C	ENSG00000119703	chr14:75069577-75069577	protein_coding	1	50	60	82	46	99	81
ENST00000254166	chr19:58432814-58440222	ZNF132	ENSG00000131849	chr19:58440222-58440222	protein_coding	-1	70	40	24	75	56	39
ENST00000236273	chr1:25222679-25232493	SYF2	ENSG00000117614	chr1:25232493-25232493	protein_coding	-1	1030	1130	1504	1324	906	1700
ENST00000229913	chr6:39336154-39431313	KIF6	ENSG00000164627	chr6:39431313-39431313	protein_coding	-1	94	45	84	94	76	86
ENST00000254035	chr5:81233285-81266397	CKMT2	ENSG00000131730	chr5:81233285-81233285	protein_coding	1	50	44	34	109	133	69
ENST00000233143	chr2:84905625-84906675	TMSB10	ENSG00000034510	chr2:84905625-84905625	protein_coding	1	8646	11190	6094	6308	9923	7043
ENST00000253054	chr19:39328365-39336028	GMFG	ENSG00000130755	chr19:39336028-39336028	protein_coding	-1	1180	2042	1328	1310	1630	1592
ENST00000247270	chr17:31317560-31321749	EVI2A	ENSG00000126860	chr17:31321749-31321749	protein_coding	-1	4630	1707	6503	8352	808	7542
ENST00000232854	chr3:50569197-50584935	HEMK1	ENSG00000114735	chr3:50569197-50569197	protein_coding	1	1619	761	1162	1506	1130	1022
ENST00000252840	chr19:7069444-7084218	ZNF557	ENSG00000130544	chr19:7069444-7069444	protein_coding	1	440	248	501	454	240	426
ENST00000252486	chr19:44905754-44909393	APOE	ENSG00000130203	chr19:44905754-44905754	protein_coding	1	192	29	54	88	13	96
ENST00000231526	chr5:65625040-65666069	TRAPPC13	ENSG00000113597	chr5:65625040-65625040	protein_coding	1	269	229	240	370	288	252
ENST00000246194	chr20:33993722-34080271	RALY	ENSG00000125970	chr20:33993722-33993722	protein_coding	1	1738	3474	1978	1707	3330	2216
ENST00000252992	chr1:26234202-26278808	CEP85	ENSG00000130695	chr1:26234202-26234202	protein_coding	1	613	944	806	632	932	846
ENST00000232974	chr3:42653684-42665854	ZBTB47	ENSG00000114853	chr3:42653684-42653684	protein_coding	1	125	44	109	90	68	122
ENST00000241393	chr2:136114351-136118165	CXCR4	ENSG00000121966	chr2:136118165-136118165	protein_coding	-1	8348	6188	43012	6188	4050	21982
ENST00000245680	chr2:113712792-113756823	SLC35F5	ENSG00000115084	chr2:113756823-113756823	protein_coding	-1	1948	1088	1812	2032	872	1592
ENST00000230354	chr6:170554379-170572870	TBP	ENSG00000112592	chr6:170554379-170554379	protein_coding	1	644	476	582	632	504	560
ENST00000253108	chr19:10115017-10119902	EIF3G	ENSG00000130811	chr19:10119902-10119902	protein_coding	-1	3284	2852	3066	4211	3078	3456
ENST00000234142	chr2:11556353-11642786	GREB1	ENSG00000196208	chr2:11556353-11556353	protein_coding	1	162	133	227	184	114	207
ENST00000253110	chr19:10086130-10093245	C19orf66	ENSG00000130813	chr19:10086130-10086130	protein_coding	1	2722	1720	2711	2466	1223	2466
ENST00000252506	chr9:89605013-89606555	GADD45G	ENSG00000130222	chr9:89605013-89605013	protein_coding	1	49	191	156	66	212	164
ENST00000230085	chr6:108211222-108261260	SNX3	ENSG00000112335	chr6:108261260-108261260	protein_coding	-1	1374	1428	1298	1499	1494	1388
ENST00000246043	chr20:17613678-17660507	RRBP1	ENSG00000125844	chr20:17660507-17660507	protein_coding	-1	568	602	462	501	642	567
ENST00000248342	chr19:38619097-38636955	EIF3K	ENSG00000178982	chr19:38619097-38619097	protein_coding	1	2160	2126	2116	2798	2362	2466
ENST00000242577	chr12:120496056-120498493	DYNLL1	ENSG00000088986	chr12:120496056-120496056	protein_coding	1	502	824	518	516	1270	650
ENST00000244669	chr6:41053304-41064511	APOBEC2	ENSG00000124701	chr6:41053304-41053304	protein_coding	1	66	26	46	79	40	49
ENST00000245539	chr17:75261674-75266373	MRPS7	ENSG00000125445	chr17:75261674-75261674	protein_coding	1	319	537	356	312	723	386
ENST00000254190	chr15:101175723-101251932	CHSY1	ENSG00000131873	chr15:101251932-101251932	protein_coding	-1	576	898	546	378	934	473
ENST00000252100	chr5:140639504-140645408	TMCO6	ENSG00000113119	chr5:140639504-140639504	protein_coding	1	560	670	462	610	634	436
ENST00000247930	chr7:149431363-149461123	ZNF777	ENSG00000196453	chr7:149461123-149461123	protein_coding	-1	930	786	973	1030	709	1013
ENST00000234389	chr19:1000419-1009732	GRIN3B	ENSG00000116032	chr19:1000419-1000419	protein_coding	1	114	11	40	212	96	43
ENST00000251412	chr17:42659305-42667006	TUBG2	ENSG00000037042	chr17:42659305-42659305	protein_coding	1	506	374	901	676	346	1002
ENST00000239440	chr5:141653401-141682221	ARAP3	ENSG00000120318	chr5:141682221-141682221	protein_coding	-1	442	348	469	411	266	368
ENST00000249601	chr10:48446034-48605093	ARHGAP22	ENSG00000128805	chr10:48605093-48605093	protein_coding	-1	192	62	130	176	88	172
ENST00000247225	chr14:63684214-63728039	SGPP1	ENSG00000126821	chr14:63728039-63728039	protein_coding	-1	407	377	584	410	385	509
ENST00000251722	chr2:233475526-233566782	USP40	ENSG00000085982	chr2:233566782-233566782	protein_coding	-1	196	178	149	170	196	114
ENST00000250056	chr17:6444441-6451065	PIMREG	ENSG00000129195	chr17:6444441-6444441	protein_coding	1	20	306	26	23	390	49
ENST00000248139	chr16:590089-629272	RAB40C	ENSG00000197562	chr16:590089-590089	protein_coding	1	754	558	724	902	508	657
ENST00000238609	chr14:94127781-94129664	IFI27L2	ENSG00000119632	chr14:94129664-94129664	protein_coding	-1	80	266	134	112	338	203
ENST00000237596	chr4:88007668-88077777	PKD2	ENSG00000118762	chr4:88007668-88007668	protein_coding	1	486	301	291	330	342	274
ENST00000242576	chr12:109097574-109110992	UNG	ENSG00000076248	chr12:109097574-109097574	protein_coding	1	358	1082	550	388	1480	574
ENST00000252102	chr5:140645285-140647785	NDUFA2	ENSG00000131495	chr5:140647785-140647785	protein_coding	-1	301	471	386	326	518	375
ENST00000232744	chr3:127672940-127680917	ABTB1	ENSG00000114626	chr3:127672940-127672940	protein_coding	1	2073	1388	2514	2420	868	2262
ENST00000239007	chr10:110225993-110286506	MXI1	ENSG00000119950	chr10:110225993-110225993	protein_coding	1	1548	1444	1932	1836	752	2188
ENST00000234115	chr2:131104944-131149852	PLEKHB2	ENSG00000115762	chr2:131104944-131104944	protein_coding	1	2349	2466	2381	2307	2696	2466
ENST00000249837	chr15:61852389-62060473	VPS13C	ENSG00000129003	chr15:62060473-62060473	protein_coding	-1	15463	4698	5590	13756	3408	5782
ENST00000245908	chr19:6752298-6767588	SH2D3A	ENSG00000125731	chr19:6767588-6767588	protein_coding	-1	570	498	626	591	484	666
ENST00000231484	chr5:141943585-141959062	PCDH12	ENSG00000113555	chr5:141959062-141959062	protein_coding	-1	187	106	122	176	144	110
ENST00000249636	chr15:68054179-68193846	PIAS1	ENSG00000033800	chr15:68054179-68054179	protein_coding	1	2456	1661	2180	2696	1333	2102
ENST00000250617	chrX:136665547-136782088	ARHGEF6	ENSG00000129675	chrX:136782088-136782088	protein_coding	-1	3824	7388	5406	3914	5839	4918
ENST00000253462	chr16:85676198-85688999	GINS2	ENSG00000131153	chr16:85688999-85688999	protein_coding	-1	48	727	98	31	1040	120
ENST00000234296	chr2:200908973-200963680	ORC2	ENSG00000115942	chr2:200963680-200963680	protein_coding	-1	1087	779	1100	1171	844	1232
ENST00000235790	chr1:202729905-202807348	KDM5B	ENSG00000117139	chr1:202807348-202807348	protein_coding	-1	824	1434	1111	709	942	1152
ENST00000252813	chr19:18340609-18364342	PGPEP1	ENSG00000130517	chr19:18340609-18340609	protein_coding	1	1324	1166	1600	1499	884	1410
ENST00000243501	chr4:109709989-109730077	PLA2G12A	ENSG00000123739	chr4:109730077-109730077	protein_coding	-1	395	278	392	396	312	385
ENST00000252984	chr19:36009205-36014227	ALKBH6	ENSG00000239382	chr19:36014227-36014227	protein_coding	-1	516	648	724	628	587	645
ENST00000244546	chr6:42964335-42979150	PEX6	ENSG00000124587	chr6:42979150-42979150	protein_coding	-1	1096	952	1121	1063	600	779
ENST00000252945	chr10:133527363-133539116	CYP2E1	ENSG00000130649	chr10:133527363-133527363	protein_coding	1	35	15	53	81	18	82
ENST00000245903	chr19:6585839-6591152	CD70	ENSG00000125726	chr19:6591152-6591152	protein_coding	-1	664	728	746	730	510	678
ENST00000235878	chr1:89007769-89022838	GBP3	ENSG00000117226	chr1:89022838-89022838	protein_coding	-1	1298	390	790	439	64	356
ENST00000246100	chr20:836068-846279	FAM110A	ENSG00000125898	chr20:836068-836068	protein_coding	1	720	924	923	636	723	724
ENST00000251363	chr19:8209353-8262421	CERS4	ENSG00000090661	chr19:8209353-8209353	protein_coding	1	417	524	558	400	400	523
ENST00000233545	chr2:27309492-27322564	MPV17	ENSG00000115204	chr2:27322564-27322564	protein_coding	-1	1060	1032	1068	1206	1104	1074
ENST00000239614	chr11:124766498-124800673	MSANTD2	ENSG00000120458	chr11:124800673-124800673	protein_coding	-1	1066	546	922	1038	516	791
ENST00000232125	chr3:122384176-122409917	FAM162A	ENSG00000114023	chr3:122384176-122384176	protein_coding	1	475	1032	458	644	880	626
ENST00000251588	chr16:729753-741002	CIAO3	ENSG00000103245	chr16:741002-741002	protein_coding	-1	512	474	772	552	508	912
ENST00000242776	chr19:14408851-14419367	DDX39A	ENSG00000123136	chr19:14419367-14419367	protein_coding	-1	1985	2444	1630	2073	3474	1865
ENST00000243644	chr19:51964343-51986826	ZNF350	ENSG00000256683	chr19:51986826-51986826	protein_coding	-1	282	192	314	338	152	295
ENST00000254320	chr19:13932355-13938065	PODNL1	ENSG00000132000	chr19:13938065-13938065	protein_coding	-1	121	75	100	118	76	106
ENST00000239690	chr8:109240919-109334385	NUDCD1	ENSG00000120526	chr8:109334385-109334385	protein_coding	-1	212	337	177	192	886	176
ENST00000245448	chr14:50312329-50326226	DMAC2L	ENSG00000125375	chr14:50312329-50312329	protein_coding	1	330	218	270	348	246	304
ENST00000234739	chr1:147541412-147626216	BCL9	ENSG00000116128	chr1:147541412-147541412	protein_coding	1	696	786	676	708	674	684
ENST00000252542	chr19:5586999-5622980	SAFB2	ENSG00000130254	chr19:5622980-5622980	protein_coding	-1	3937	1652	5590	4388	1652	6031
ENST00000240922	chr3:113716460-113746274	NAA50	ENSG00000121579	chr3:113746274-113746274	protein_coding	-1	1956	1948	1775	1656	2642	1924
ENST00000238379	chr9:113373419-113376175	HDHD3	ENSG00000119431	chr9:113376175-113376175	protein_coding	-1	518	328	509	498	379	438
ENST00000237858	chr5:95813849-95823005	GLRX	ENSG00000173221	chr5:95823005-95823005	protein_coding	-1	598	512	588	495	470	457
ENST00000248598	chr7:77193371-77199826	FGL2	ENSG00000127951	chr7:77199826-77199826	protein_coding	-1	1210	42	48	551	29	39
ENST00000250784	chrY:2841486-2867268	RPS4Y1	ENSG00000129824	chrY:2841486-2841486	protein_coding	1	3710	3006	4434	5590	3127	6190
ENST00000229768	chr6:154039495-154093520	OPRM1	ENSG00000112038	chr6:154039495-154039495	protein_coding	1	288	150	230	253	133	262
ENST00000233612	chr2:162344338-162361122	GCA	ENSG00000115271	chr2:162344338-162344338	protein_coding	1	98	132	62	120	206	96
ENST00000240050	chr12:106977291-106987166	MTERF2	ENSG00000120832	chr12:106987166-106987166	protein_coding	-1	368	246	301	350	190	277
ENST00000234256	chr2:64989401-65023865	SLC1A4	ENSG00000115902	chr2:64989401-64989401	protein_coding	1	471	3330	1366	508	1054	1091
ENST00000236937	chr1:161663147-161678022	FCGR2B	ENSG00000072694	chr1:161663147-161663147	protein_coding	1	337	14	8	282	4	3
ENST00000252818	chr19:18279760-18281622	JUND	ENSG00000130522	chr19:18281622-18281622	protein_coding	-1	2943	5950	3569	3544	6503	3914
ENST00000249736	chr15:58894158-58933579	SLTM	ENSG00000137776	chr15:58933579-58933579	protein_coding	-1	2630	2514	3428	3208	2541	3456
ENST00000249042	chr22:37010859-37019527	TST	ENSG00000128311	chr22:37019527-37019527	protein_coding	-1	34	203	57	48	319	90
ENST00000249776	chr15:40382721-40394245	KNSTRN	ENSG00000128944	chr15:40382721-40382721	protein_coding	1	69	624	102	102	826	128
ENST00000253697	chr3:14675099-14773034	C3orf20	ENSG00000131379	chr3:14675099-14675099	protein_coding	1	166	134	201	179	140	166
ENST00000233190	chr2:206114817-206159603	NDUFS1	ENSG00000023228	chr2:206159603-206159603	protein_coding	-1	541	1078	736	488	1134	694
ENST00000251472	chr19:12838534-12874951	MAST1	ENSG00000105613	chr19:12838534-12838534	protein_coding	1	32	192	90	11	118	68
ENST00000237186	chr6:82892398-83065841	UBE3D	ENSG00000118420	chr6:83065841-83065841	protein_coding	-1	98	66	88	118	90	96
ENST00000242728	chr12:26120026-26125127	BHLHE41	ENSG00000123095	chr12:26125127-26125127	protein_coding	-1	68	22	2	90	16	3
ENST00000245157	chr16:56484385-56520283	BBS2	ENSG00000125124	chr16:56520283-56520283	protein_coding	-1	1082	392	904	1252	280	932
ENST00000231668	chr5:173144442-173164340	BNIP1	ENSG00000113734	chr5:173144442-173144442	protein_coding	1	94	164	142	100	226	137
ENST00000229634	chr6:125790965-125929027	NCOA7	ENSG00000111912	chr6:125790965-125790965	protein_coding	1	1306	1548	1232	955	1347	983
ENST00000248142	chr16:684734-690444	WDR24	ENSG00000127580	chr16:690444-690444	protein_coding	-1	684	842	955	726	718	880
ENST00000245457	chr14:52314395-52328606	PTGER2	ENSG00000125384	chr14:52314395-52314395	protein_coding	1	880	160	423	462	249	372
ENST00000240095	chr8:22367287-22434129	SLC39A14	ENSG00000104635	chr8:22367287-22367287	protein_coding	1	414	515	307	394	824	348
ENST00000248306	chr12:82358497-82479236	METTL25	ENSG00000127720	chr12:82358497-82358497	protein_coding	1	72	58	87	78	63	92
ENST00000234668	chr1:85181159-85200513	SYDE2	ENSG00000097096	chr1:85200513-85200513	protein_coding	-1	152	60	150	112	49	116
ENST00000251250	chr15:49621099-49656232	DTWD1	ENSG00000104047	chr15:49621099-49621099	protein_coding	1	232	125	228	278	124	270
ENST00000245105	chr4:8199367-8241103	SH3TC1	ENSG00000125089	chr4:8199367-8199367	protein_coding	1	952	1355	1315	720	606	1141
ENST00000251453	chr19:39433207-39435948	RPS16	ENSG00000105193	chr19:39435948-39435948	protein_coding	-1	9923	7384	10688	11190	7384	14501
ENST00000235332	chr1:12019466-12032045	MIIP	ENSG00000116691	chr1:12019466-12019466	protein_coding	1	1274	934	1022	1320	1277	1148
ENST00000243611	chr1:207089238-207099993	C4BPB	ENSG00000123843	chr1:207089238-207089238	protein_coding	1	121	102	112	99	100	93
ENST00000243040	chr12:53295542-53299450	PFDN5	ENSG00000123349	chr12:53295542-53295542	protein_coding	1	2722	2001	3127	3964	1756	4051
ENST00000250457	chr14:33924231-33951081	EGLN3	ENSG00000129521	chr14:33951081-33951081	protein_coding	-1	142	75	49	52	21	22
ENST00000252939	chr10:133324072-133336907	CALY	ENSG00000130643	chr10:133336907-133336907	protein_coding	-1	132	35	183	240	46	208
ENST00000249442	chr2:176269419-176338025	MTX2	ENSG00000128654	chr2:176269419-176269419	protein_coding	1	191	269	207	192	346	264
ENST00000231238	chr5:160009113-160065543	TTC1	ENSG00000113312	chr5:160009113-160009113	protein_coding	1	582	726	607	582	895	759
ENST00000245816	chr19:6361452-6368910	CLPP	ENSG00000125656	chr19:6361452-6361452	protein_coding	1	801	1540	988	846	1820	1010
ENST00000247866	chr7:140696672-140706646	NDUFB2	ENSG00000090266	chr7:140696672-140696672	protein_coding	1	252	280	164	229	470	215
ENST00000251303	chr16:30193917-30197561	SLX1A	ENSG00000132207	chr16:30193917-30193917	protein_coding	1	310	664	469	430	988	676
ENST00000231887	chr3:185190624-185254098	EHHADH	ENSG00000113790	chr3:185254098-185254098	protein_coding	-1	32	100	46	31	114	26
ENST00000233714	chr2:210434115-210476705	LANCL1	ENSG00000115365	chr2:210476705-210476705	protein_coding	-1	924	1428	1001	1026	1245	905
ENST00000240652	chr12:21372884-21379978	IAPP	ENSG00000121351	chr12:21372884-21372884	protein_coding	1	98	46	110	85	47	112
ENST00000237889	chr2:201071739-201085750	NDUFB3	ENSG00000119013	chr2:201071739-201071739	protein_coding	1	116	410	122	133	508	183
ENST00000251366	chr16:68229117-68236070	ESRP2	ENSG00000103067	chr16:68236070-68236070	protein_coding	-1	60	77	98	63	93	110
ENST00000238497	chr18:63389190-63422463	VPS4B	ENSG00000119541	chr18:63422463-63422463	protein_coding	-1	1286	1050	1196	1293	958	1214
ENST00000244533	chr6:43431751-43450425	ABCC10	ENSG00000124574	chr6:43431751-43431751	protein_coding	1	1255	618	1038	1480	712	1270
ENST00000241261	chr3:172505508-172523507	TNFSF10	ENSG00000121858	chr3:172523507-172523507	protein_coding	-1	1315	1282	1118	760	1366	895
ENST00000245838	chrX:123600562-123733054	THOC2	ENSG00000125676	chrX:123733054-123733054	protein_coding	-1	3306	3048	3105	3126	3006	3048
ENST00000250101	chr17:6640758-6644541	TXNDC17	ENSG00000129235	chr17:6640758-6640758	protein_coding	1	57	206	58	46	415	56
ENST00000250454	chr14:34515929-34539710	EAPP	ENSG00000129518	chr14:34539710-34539710	protein_coding	-1	390	514	640	444	471	748
ENST00000254299	chr14:54842017-54902811	GCH1	ENSG00000131979	chr14:54902811-54902811	protein_coding	-1	1034	824	769	708	844	640
ENST00000251775	chr3:125446644-125520197	SNX4	ENSG00000114520	chr3:125520197-125520197	protein_coding	-1	269	341	324	235	396	250
ENST00000253811	chr5:141515022-141619055	DIAPH1	ENSG00000131504	chr5:141619055-141619055	protein_coding	-1	5073	6599	4868	4698	6409	5190
ENST00000231749	chr3:50341110-50346852	ZMYND10	ENSG00000004838	chr3:50346852-50346852	protein_coding	-1	96	36	101	72	26	26
ENST00000229866	chr6:37354015-37391168	RNF8	ENSG00000112130	chr6:37354015-37354015	protein_coding	1	202	352	304	191	450	317
ENST00000248975	chr22:31944461-31957603	YWHAH	ENSG00000128245	chr22:31944461-31944461	protein_coding	1	1020	1907	1091	722	2800	1162
ENST00000251496	chr4:17810902-17844862	NCAPG	ENSG00000109805	chr4:17810902-17810902	protein_coding	1	31	2618	175	10	3066	164
ENST00000249064	chr22:28772674-28789295	CCDC117	ENSG00000159873	chr22:28772674-28772674	protein_coding	1	467	816	738	476	724	587
ENST00000253457	chr16:85778624-85799540	EMC8	ENSG00000131148	chr16:85799540-85799540	protein_coding	-1	269	302	319	303	462	308
ENST00000250377	chr14:35122564-35277614	KIAA0391	ENSG00000100890	chr14:35122564-35122564	protein_coding	1	475	810	504	594	1058	620
ENST00000242607	chr12:110648779-110689157	HVCN1	ENSG00000122986	chr12:110689157-110689157	protein_coding	-1	215	217	160	118	138	122
ENST00000238477	chr9:99216426-99221942	ALG2	ENSG00000119523	chr9:99221942-99221942	protein_coding	-1	674	372	340	700	342	508
ENST00000229769	chr6:35452361-35467103	FANCE	ENSG00000112039	chr6:35452361-35452361	protein_coding	1	190	317	374	196	478	381
ENST00000252711	chr2:239957372-240025402	NDUFA10	ENSG00000130414	chr2:240025402-240025402	protein_coding	-1	1066	1374	1171	1155	1415	1087
ENST00000241416	chr2:147844517-147930824	ACVR2A	ENSG00000121989	chr2:147844517-147844517	protein_coding	1	139	56	116	236	84	110
ENST00000250237	chr19:10701451-10713365	QTRT1	ENSG00000213339	chr19:10701451-10701451	protein_coding	1	514	421	292	604	595	276
ENST00000251636	chr5:55256245-55307722	DHX29	ENSG00000067248	chr5:55307722-55307722	protein_coding	-1	423	372	528	423	452	663
ENST00000244520	chr6:34757406-34773794	SNRPC	ENSG00000124562	chr6:34757406-34757406	protein_coding	1	562	1320	613	590	1680	638
ENST00000233055	chr2:223875347-223945387	WDFY1	ENSG00000085449	chr2:223945387-223945387	protein_coding	-1	1652	1548	1499	1075	1068	1286
ENST00000250615	chr17:76453351-76470117	AANAT	ENSG00000129673	chr17:76453351-76453351	protein_coding	1	129	118	144	44	87	181
ENST00000232375	chr3:48517684-48556890	PFKFB4	ENSG00000114268	chr3:48556890-48556890	protein_coding	-1	144	666	126	104	426	148
ENST00000248104	chr16:1363205-1379683	UNKL	ENSG00000059145	chr16:1379683-1379683	protein_coding	-1	1545	708	1254	1744	673	1320
ENST00000243112	chr12:54181471-54188976	SMUG1	ENSG00000123415	chr12:54188976-54188976	protein_coding	-1	199	204	197	286	255	238
ENST00000247226	chr14:64704597-64750247	PLEKHG3	ENSG00000126822	chr14:64704597-64704597	protein_coding	1	518	301	522	528	348	476
ENST00000253801	chr17:42900798-42913369	G6PC	ENSG00000131482	chr17:42900798-42900798	protein_coding	1	55	60	71	64	53	64
ENST00000238682	chr14:75958202-75981191	TGFB3	ENSG00000119699	chr14:75981191-75981191	protein_coding	-1	220	96	224	258	66	198
ENST00000251993	chr22:45195828-45212488	KIAA0930	ENSG00000100364	chr22:45212488-45212488	protein_coding	-1	980	846	857	906	848	738
ENST00000237500	chr18:3261909-3278284	MYL12B	ENSG00000118680	chr18:3261909-3261909	protein_coding	1	2972	4662	3066	2972	5006	3634
ENST00000246190	chr20:33657087-33674408	NECAB3	ENSG00000125967	chr20:33674408-33674408	protein_coding	-1	467	622	497	502	453	618
ENST00000250896	chr19:2037482-2051244	MKNK2	ENSG00000099875	chr19:2051244-2051244	protein_coding	-1	6503	8854	7689	5190	7046	6409
ENST00000246069	chr20:17569863-17609919	DSTN	ENSG00000125868	chr20:17569863-17569863	protein_coding	1	630	988	613	604	1082	657
ENST00000248114	chr16:1984213-1987749	GFER	ENSG00000127554	chr16:1984213-1984213	protein_coding	1	567	702	774	613	726	731
ENST00000233336	chr2:112482154-112541739	TTL	ENSG00000114999	chr2:112482154-112482154	protein_coding	1	495	579	493	430	778	456
ENST00000234827	chr1:54053601-54106082	TCEANC2	ENSG00000116205	chr1:54053601-54053601	protein_coding	1	530	509	552	532	502	484
ENST00000246841	chr11:64103188-64119173	FLRT1	ENSG00000126500	chr11:64103188-64103188	protein_coding	1	155	83	181	146	114	156
ENST00000245912	chr19:6661253-6670117	TNFSF14	ENSG00000125735	chr19:6670117-6670117	protein_coding	-1	544	288	376	636	536	378
ENST00000233027	chr3:52708449-52770949	NEK4	ENSG00000114904	chr3:52770949-52770949	protein_coding	-1	735	514	748	820	642	738
ENST00000232978	chr3:42600614-42648741	NKTR	ENSG00000114857	chr3:42600614-42600614	protein_coding	1	14506	6503	15463	15463	4918	15463
ENST00000230056	chr6:24774938-24786099	GMNN	ENSG00000112312	chr6:24774938-24774938	protein_coding	1	46	672	112	46	1068	164
ENST00000247194	chr14:59472617-59484430	L3HYPDH	ENSG00000126790	chr14:59484430-59484430	protein_coding	-1	1184	172	562	1134	130	370
ENST00000248244	chr19:4815932-4831704	TICAM1	ENSG00000127666	chr19:4831704-4831704	protein_coding	-1	1069	1223	970	998	1155	998
ENST00000239893	chr13:37000783-37008833	EXOSC8	ENSG00000120699	chr13:37000783-37000783	protein_coding	1	446	690	514	551	944	602
ENST00000238823	chr2:33583658-33599362	FAM98A	ENSG00000119812	chr2:33599362-33599362	protein_coding	-1	492	594	424	546	1066	428
ENST00000231721	chr3:52433053-52445027	SEMA3G	ENSG00000010319	chr3:52445027-52445027	protein_coding	-1	202	9	36	196	42	64
ENST00000240123	chr8:22551695-22575788	SORBS3	ENSG00000120896	chr8:22551695-22551695	protein_coding	1	2456	1324	2466	3760	1524	2541
ENST00000244776	chr6:18225470-18264541	DEK	ENSG00000124795	chr6:18264541-18264541	protein_coding	-1	3148	5730	3569	3190	6503	3760
ENST00000238256	chr9:113165520-113221361	FKBP15	ENSG00000119321	chr9:113221361-113221361	protein_coding	-1	1226	1297	1025	1074	1393	942
ENST00000239940	chr3:149964904-149971109	PFN2	ENSG00000070087	chr3:149971109-149971109	protein_coding	-1	54	30	40	86	46	84
ENST00000242848	chr13:45954465-46052746	ZC3H13	ENSG00000123200	chr13:46052746-46052746	protein_coding	-1	2222	2127	2229	2603	2161	2073
ENST00000242827	chr13:49660726-49691475	EBPL	ENSG00000123179	chr13:49691475-49691475	protein_coding	-1	344	406	332	228	302	224
ENST00000251973	chr22:37490364-37519240	CARD10	ENSG00000100065	chr22:37519240-37519240	protein_coding	-1	10	4	43	81	7	74
ENST00000236051	chr1:43164184-43172260	EBNA1BP2	ENSG00000117395	chr1:43172260-43172260	protein_coding	-1	296	766	215	330	1623	229
ENST00000239666	chrX:70286595-70289979	PDZD11	ENSG00000120509	chrX:70289979-70289979	protein_coding	-1	181	370	226	201	393	252
ENST00000252115	chr22:42583721-42614962	POLDIP3	ENSG00000100227	chr22:42614962-42614962	protein_coding	-1	1780	1970	2286	1907	1828	2379
ENST00000246551	chr19:35902480-35904377	HCST	ENSG00000126264	chr19:35902480-35902480	protein_coding	1	410	546	472	430	420	558
ENST00000245812	chr19:6372433-6375251	ALKBH7	ENSG00000125652	chr19:6372433-6372433	protein_coding	1	576	566	884	709	494	1066
ENST00000244769	chr6:16299112-16761456	ATXN1	ENSG00000124788	chr6:16761456-16761456	protein_coding	-1	1404	1078	1780	1087	620	1568
ENST00000230990	chr5:140332843-140346631	HBEGF	ENSG00000113070	chr5:140346631-140346631	protein_coding	-1	207	169	72	50	570	70
ENST00000235382	chr1:192809041-192812283	RGS2	ENSG00000116741	chr1:192809041-192809041	protein_coding	1	215	438	1410	188	180	1915
ENST00000245796	chr2:113173971-113203237	PSD4	ENSG00000125637	chr2:113173971-113173971	protein_coding	1	2875	6096	3330	1637	5590	2444
ENST00000238633	chr14:74479942-74493291	NPC2	ENSG00000119655	chr14:74493291-74493291	protein_coding	-1	798	523	602	955	470	774
ENST00000249786	chr15:43791842-43794595	SERF2	ENSG00000140264	chr15:43791842-43791842	protein_coding	1	2420	3428	1908	2722	3252	2296
ENST00000245663	chr20:63743666-63831214	ZBTB46	ENSG00000130584	chr20:63831214-63831214	protein_coding	-1	252	292	400	301	240	328
ENST00000253247	chr17:67717833-67744531	NOL11	ENSG00000130935	chr17:67717833-67717833	protein_coding	1	897	852	814	950	1738	806
ENST00000251157	chr1:62454726-62688264	DOCK7	ENSG00000116641	chr1:62688264-62688264	protein_coding	-1	96	96	66	100	132	74
ENST00000242810	chr3:183635568-183679478	KLHL24	ENSG00000114796	chr3:183635568-183635568	protein_coding	1	2093	924	2943	2229	377	2734
ENST00000249647	chr15:42495260-42533061	SNAP23	ENSG00000092531	chr15:42495260-42495260	protein_coding	1	1082	1118	1146	1078	926	1084
ENST00000252445	chr19:11553043-11559236	ELOF1	ENSG00000130165	chr19:11559236-11559236	protein_coding	-1	475	508	686	514	636	623
ENST00000253452	chr16:85799684-85807002	COX4I1	ENSG00000131143	chr16:85799684-85799684	protein_coding	1	2444	2818	2126	3048	2616	2762
ENST00000249066	chr22:36226210-36239954	APOL2	ENSG00000128335	chr22:36239954-36239954	protein_coding	-1	2850	1489	1748	2465	1350	1438
ENST00000243896	chr20:46349528-46364401	SLC35C2	ENSG00000080189	chr20:46364401-46364401	protein_coding	-1	1842	1096	1188	2001	1118	1134
ENST00000246151	chr1:23778405-23788232	PITHD1	ENSG00000057757	chr1:23778405-23778405	protein_coding	1	721	672	1038	868	963	1281
ENST00000243045	chr12:55817919-55821879	ORMDL2	ENSG00000123353	chr12:55817919-55817919	protein_coding	1	212	208	205	234	249	222
ENST00000248929	chr22:40370611-40410289	SGSM3	ENSG00000100359	chr22:40370611-40370611	protein_coding	1	1994	1892	2010	2127	1669	2102
ENST00000234371	chr19:917342-921015	KISS1R	ENSG00000116014	chr19:917342-917342	protein_coding	1	18	110	30	50	201	30
ENST00000253115	chr19:9523224-9538627	ZNF426	ENSG00000130818	chr19:9538627-9538627	protein_coding	-1	718	500	774	765	370	736
ENST00000248846	chr22:50217689-50244564	TUBGCP6	ENSG00000128159	chr22:50244564-50244564	protein_coding	-1	4517	2188	3569	4434	1858	3710
ENST00000253023	chr19:58555712-58558960	UBE2M	ENSG00000130725	chr19:58558960-58558960	protein_coding	-1	741	1282	886	722	1530	976
ENST00000244576	chr6:27388718-27403904	ZNF391	ENSG00000124613	chr6:27388718-27388718	protein_coding	1	78	62	69	121	63	98
ENST00000246911	chr17:43006785-43013582	IFI35	ENSG00000068079	chr17:43006785-43006785	protein_coding	1	682	638	351	400	560	296
ENST00000248211	chr12:133130592-133159465	ZNF10	ENSG00000256223	chr12:133130592-133130592	protein_coding	1	240	133	212	344	134	260
ENST00000236671	chr11:1752752-1763992	CTSD	ENSG00000117984	chr11:1763992-1763992	protein_coding	-1	4106	2262	3006	4281	2363	3612
ENST00000247178	chr14:55366392-55411858	ATG14	ENSG00000126775	chr14:55411858-55411858	protein_coding	-1	1130	480	1152	1214	354	1180
ENST00000252482	chr19:45213069-45231852	EXOC3L2	ENSG00000283632	chr19:45231852-45231852	protein_coding	-1	146	44	190	137	116	128
ENST00000239882	chr13:40932034-41019314	ELF1	ENSG00000120690	chr13:41019314-41019314	protein_coding	-1	4106	3428	5274	4630	2275	5730
ENST00000246314	chr1:35931258-36056462	AGO3	ENSG00000126070	chr1:35931258-35931258	protein_coding	1	314	287	319	272	292	323
ENST00000233154	chr2:105744897-105894274	NCK2	ENSG00000071051	chr2:105744897-105744897	protein_coding	1	2082	1775	2144	2514	1907	2348
ENST00000244051	chr20:50958826-50963931	MOCS3	ENSG00000124217	chr20:50958826-50958826	protein_coding	1	248	150	200	286	192	212
ENST00000242067	chr7:33129532-33606068	BBS9	ENSG00000122507	chr7:33129532-33129532	protein_coding	1	100	139	132	120	100	120
ENST00000246337	chr1:45012147-45015575	UROD	ENSG00000126088	chr1:45012147-45012147	protein_coding	1	397	806	454	426	1066	566
ENST00000251166	chr16:4354542-4416664	CORO7	ENSG00000262246	chr16:4416664-4416664	protein_coding	-1	2432	1806	2456	2334	2314	2456
ENST00000238688	chr14:77708079-77717598	SLIRP	ENSG00000119705	chr14:77708079-77708079	protein_coding	1	128	246	117	118	436	176
ENST00000249910	chr3:129430950-129440009	MBD4	ENSG00000129071	chr3:129440009-129440009	protein_coding	-1	1262	1438	1399	1270	1377	1415
ENST00000253861	chr7:133253073-134065759	EXOC4	ENSG00000131558	chr7:133253073-133253073	protein_coding	1	706	1032	634	763	954	719
ENST00000251849	chr3:12583601-12664226	RAF1	ENSG00000132155	chr3:12664226-12664226	protein_coding	-1	2154	1926	2216	2456	2117	2349
ENST00000249396	chr19:38878557-38899823	SIRT2	ENSG00000068903	chr19:38899823-38899823	protein_coding	-1	922	826	952	1100	794	1002
ENST00000237530	chr20:37179046-37241623	RPN2	ENSG00000118705	chr20:37179046-37179046	protein_coding	1	2541	2541	2229	3077	3190	2216
ENST00000245382	chr17:44142022-44162476	C17orf53	ENSG00000125319	chr17:44142022-44142022	protein_coding	1	31	410	70	34	410	66
ENST00000246041	chr20:3820524-3825307	AP5S1	ENSG00000125843	chr20:3820524-3820524	protein_coding	1	183	199	166	178	253	164
ENST00000245544	chr17:75205691-75235758	NUP85	ENSG00000125450	chr17:75205691-75205691	protein_coding	1	822	998	1183	1020	1180	1128
ENST00000238788	chr2:27032954-27041695	TMEM214	ENSG00000119777	chr2:27032954-27032954	protein_coding	1	1388	1388	1459	1524	1510	1490
ENST00000248600	chr7:75996338-76048003	STYXL1	ENSG00000127952	chr7:76048003-76048003	protein_coding	-1	246	420	308	238	406	282
ENST00000254193	chr15:101281510-101295251	SNRPA1	ENSG00000131876	chr15:101295251-101295251	protein_coding	-1	776	1050	898	798	1504	824
ENST00000230431	chr6:43225629-43229484	DNPH1	ENSG00000112667	chr6:43229484-43229484	protein_coding	-1	562	880	532	528	972	541
ENST00000246071	chr20:16729984-16742563	SNRPB2	ENSG00000125870	chr20:16729984-16729984	protein_coding	1	588	1242	736	662	2307	814
ENST00000230050	chr6:132814441-132817564	RPS12	ENSG00000112306	chr6:132814441-132814441	protein_coding	1	8352	6887	9414	11195	7388	11604
ENST00000248378	chr17:3668815-3669665	EMC6	ENSG00000127774	chr17:3668815-3668815	protein_coding	1	372	432	315	394	653	356
ENST00000229563	chr6:10722975-10731129	TMEM14C	ENSG00000111843	chr6:10722975-10722975	protein_coding	1	273	616	405	314	735	423
ENST00000254262	chr19:32972209-32976816	FAAP24	ENSG00000131944	chr19:32972209-32972209	protein_coding	1	112	248	139	116	240	139
ENST00000248098	chr16:1678256-1702086	JPT2	ENSG00000206053	chr16:1678256-1678256	protein_coding	1	868	908	736	904	1370	725
ENST00000249822	chr15:52547244-52569164	ARPP19	ENSG00000128989	chr15:52569164-52569164	protein_coding	-1	2734	3105	3230	2746	3710	3428
ENST00000249270	chr7:103312474-103344666	DNAJC2	ENSG00000105821	chr7:103344666-103344666	protein_coding	-1	696	724	656	718	976	874
ENST00000242059	chr7:29920103-29989798	SCRN1	ENSG00000136193	chr7:29989798-29989798	protein_coding	-1	162	154	132	67	132	107
ENST00000238892	chr2:46617151-46625742	CRIPT	ENSG00000119878	chr2:46617151-46617151	protein_coding	1	567	238	398	690	216	385
ENST00000251943	chrX:111681170-111760645	ALG13	ENSG00000101901	chrX:111681170-111681170	protein_coding	1	2243	1050	1646	2734	750	1519
ENST00000237822	chr2:20685054-20823114	LDAH	ENSG00000118961	chr2:20823114-20823114	protein_coding	-1	267	501	263	246	502	270
ENST00000248089	chr16:3022620-3024246	HCFC1R1	ENSG00000103145	chr16:3024246-3024246	protein_coding	-1	728	1009	908	788	920	942
ENST00000249075	chr22:30240447-30246851	LIF	ENSG00000128342	chr22:30246851-30246851	protein_coding	-1	492	752	164	82	2670	116
ENST00000243440	chr1:212686418-212699985	BATF3	ENSG00000123685	chr1:212699985-212699985	protein_coding	-1	80	954	183	31	1644	254
ENST00000253814	chr5:142108505-142154443	NDFIP1	ENSG00000131507	chr5:142108505-142108505	protein_coding	1	1674	1932	1879	1978	2296	2110
ENST00000250930	chr16:371864-381978	TMEM8A	ENSG00000129925	chr16:381978-381978	protein_coding	-1	3127	1712	2586	3428	1994	2432
ENST00000248451	chr2:218270392-218272947	PNKD	ENSG00000127838	chr2:218270392-218270392	protein_coding	1	318	276	317	251	275	231
ENST00000254250	chr8:42836674-42843325	THAP1	ENSG00000131931	chr8:42843325-42843325	protein_coding	-1	223	198	295	264	192	314
ENST00000244670	chr6:43014103-43021298	KLHDC3	ENSG00000124702	chr6:43014103-43014103	protein_coding	1	1306	1515	1399	1324	1378	1286
ENST00000253693	chr3:15206243-15252918	CAPN7	ENSG00000131375	chr3:15206243-15206243	protein_coding	1	1459	672	2161	1328	484	2161
ENST00000248076	chr19:16888860-16892606	F2RL3	ENSG00000127533	chr19:16888860-16888860	protein_coding	1	146	102	129	146	118	149
ENST00000233668	chr2:74554086-74557554	DOK1	ENSG00000115325	chr2:74554086-74554086	protein_coding	1	664	1046	684	663	836	700
ENST00000246957	chr16:3658037-3717597	TRAP1	ENSG00000126602	chr16:3717597-3717597	protein_coding	-1	1768	2222	1490	1781	3306	1459
ENST00000254108	chr16:31180110-31194871	FUS	ENSG00000089280	chr16:31180110-31180110	protein_coding	1	3127	3105	2324	3306	4517	2404
ENST00000238628	chr14:75985782-76083746	IFT43	ENSG00000119650	chr14:75985782-75985782	protein_coding	1	88	151	131	114	149	171
ENST00000252487	chr19:44891220-44903689	TOMM40	ENSG00000130204	chr19:44891220-44891220	protein_coding	1	1084	1410	796	1100	2875	874
ENST00000235835	chr1:19303965-19312146	AKR7A2	ENSG00000053371	chr1:19312146-19312146	protein_coding	-1	448	796	439	556	692	528
ENST00000242592	chr12:120725735-120740008	ACADS	ENSG00000122971	chr12:120725735-120725735	protein_coding	1	346	551	424	426	465	472
ENST00000251170	chr16:4958317-5019158	SEC14L5	ENSG00000103184	chr16:4958317-4958317	protein_coding	1	91	72	68	104	64	76
ENST00000251289	chr19:984358-994556	WDR18	ENSG00000065268	chr19:984358-984358	protein_coding	1	588	899	533	638	1495	623
ENST00000234040	chr2:241106099-241149504	PASK	ENSG00000115687	chr2:241149504-241149504	protein_coding	-1	1686	1600	1506	1063	1183	944
ENST00000253794	chr17:42773436-42779599	VPS25	ENSG00000131475	chr17:42773436-42773436	protein_coding	1	352	630	371	378	690	386
ENST00000242104	chr7:5880798-5886362	OCM	ENSG00000122543	chr7:5880798-5880798	protein_coding	1	77	9	48	130	4	20
ENST00000240727	chr19:58083839-58098210	ZSCAN18	ENSG00000121413	chr19:58098210-58098210	protein_coding	-1	924	512	930	1069	400	1054
ENST00000240851	chr3:100709425-100748966	TFG	ENSG00000114354	chr3:100709425-100709425	protein_coding	1	957	1060	916	929	1192	972
ENST00000252108	chr11:118359585-118399211	UBE4A	ENSG00000110344	chr11:118359585-118359585	protein_coding	1	3174	1842	3127	3174	1725	2684
ENST00000244333	chr19:43460787-43465660	LYPD3	ENSG00000124466	chr19:43465660-43465660	protein_coding	-1	300	238	504	400	230	454
ENST00000254323	chr19:13795460-13832230	ZSWIM4	ENSG00000132003	chr19:13795460-13795460	protein_coding	1	607	714	580	567	638	602
ENST00000246229	chr20:32192503-32207791	PLAGL2	ENSG00000126003	chr20:32207791-32207791	protein_coding	-1	1005	2556	1206	884	2722	1104
ENST00000246505	chr13:113177612-113208669	PCID2	ENSG00000126226	chr13:113208669-113208669	protein_coding	-1	1908	944	2275	2313	1046	2432
ENST00000240587	chr19:31274945-31349547	TSHZ3	ENSG00000121297	chr19:31349547-31349547	protein_coding	-1	66	156	62	58	144	70
ENST00000238647	chr14:77024543-77028699	IRF2BPL	ENSG00000119669	chr14:77028699-77028699	protein_coding	-1	1545	1310	1585	1455	1108	1378
ENST00000253686	chr3:15048518-15065335	MRPS25	ENSG00000131368	chr3:15065335-15065335	protein_coding	-1	2112	1010	1630	2476	1223	1360
ENST00000251607	chr3:3126916-3149023	TRNT1	ENSG00000072756	chr3:3126916-3126916	protein_coding	1	744	400	499	854	628	560
ENST00000243286	chrX:103607906-103609926	TCEAL3	ENSG00000196507	chrX:103607906-103607906	protein_coding	1	85	120	90	106	130	144
ENST00000245407	chr5:132369752-132395614	SLC22A5	ENSG00000197375	chr5:132369752-132369752	protein_coding	1	312	253	452	301	162	323
ENST00000245865	chr17:63702835-63741761	STRADA	ENSG00000266173	chr17:63741761-63741761	protein_coding	-1	914	978	932	872	888	966
ENST00000242786	chr19:14381444-14408721	ADGRE5	ENSG00000123146	chr19:14381444-14381444	protein_coding	1	3569	5590	3105	3077	4281	3284
ENST00000229729	chr6:31863192-31879001	SLC44A4	ENSG00000204385	chr6:31879001-31879001	protein_coding	-1	70	26	70	70	43	58
ENST00000242505	chr10:73168166-73244504	FAM149B1	ENSG00000138286	chr10:73168166-73168166	protein_coding	1	422	371	411	420	295	371
ENST00000242323	chr9:37800554-37867666	DCAF10	ENSG00000122741	chr9:37800554-37800554	protein_coding	1	1030	738	1176	1063	648	996
ENST00000249053	chr22:23573125-23580239	IGLL1	ENSG00000128322	chr22:23580239-23580239	protein_coding	-1	326	172	328	389	174	267
ENST00000240874	chr3:124094681-124519850	KALRN	ENSG00000160145	chr3:124094681-124094681	protein_coding	1	70	38	58	86	80	112
ENST00000252891	chr19:40665905-40690651	NUMBL	ENSG00000105245	chr19:40690651-40690651	protein_coding	-1	632	610	704	756	636	595
ENST00000242285	chr9:36190937-36212059	CLTA	ENSG00000122705	chr9:36190937-36190937	protein_coding	1	628	998	585	696	1414	620
ENST00000251527	chr7:158730995-158829628	ESYT2	ENSG00000117868	chr7:158829628-158829628	protein_coding	-1	5190	4582	5590	5006	3521	5006
ENST00000253719	chr19:50358477-50365830	NAPSA	ENSG00000131400	chr19:50365830-50365830	protein_coding	-1	63	632	94	42	934	88
ENST00000253815	chr5:139599562-139626801	UBE2D2	ENSG00000131508	chr5:139599562-139599562	protein_coding	1	1464	1864	1850	1504	2187	2032
ENST00000249289	chr7:128862826-128865843	ATP6V1F	ENSG00000128524	chr7:128862826-128862826	protein_coding	1	632	814	584	785	990	810
ENST00000251343	chr14:24429286-24441834	KHNYN	ENSG00000100441	chr14:24429286-24429286	protein_coding	1	4662	3078	4868	4051	1850	3408
ENST00000237264	chr6:133953195-133990432	TBPL1	ENSG00000028839	chr6:133953195-133953195	protein_coding	1	226	231	295	260	280	330
ENST00000251195	chr1:35720218-35769967	CLSPN	ENSG00000092853	chr1:35769967-35769967	protein_coding	-1	228	993	419	202	1206	331
ENST00000229794	chr6:36027770-36110755	MAPK14	ENSG00000112062	chr6:36027770-36027770	protein_coding	1	1222	1381	1218	1248	1355	1433
ENST00000251507	chr1:174159517-174958182	RABGAP1L	ENSG00000152061	chr1:174159517-174159517	protein_coding	1	2642	1444	3710	2466	746	3105
ENST00000238181	chr1:236523873-236544815	LGALS8	ENSG00000116977	chr1:236523873-236523873	protein_coding	1	5782	4547	6190	4662	3148	4918
ENST00000251143	chr16:19555415-19701163	VPS35L	ENSG00000103544	chr16:19555415-19555415	protein_coding	1	526	794	446	517	754	450
ENST00000243639	chr19:52838536-52857649	ZNF468	ENSG00000204604	chr19:52857649-52857649	protein_coding	-1	426	280	450	474	266	376
ENST00000234420	chr2:47783082-47810101	MSH6	ENSG00000116062	chr2:47783082-47783082	protein_coding	1	1072	2229	1242	1036	2943	1072
ENST00000234677	chr1:109213918-109238120	SARS	ENSG00000031698	chr1:109213918-109213918	protein_coding	1	2900	2456	2243	3612	2834	3105
ENST00000253339	chr6:149661094-149702354	LATS1	ENSG00000131023	chr6:149702354-149702354	protein_coding	-1	1790	958	1806	1748	930	1749
ENST00000244869	chr4:74365143-74388751	EREG	ENSG00000124882	chr4:74365143-74365143	protein_coding	1	87	84	119	75	60	46
ENST00000253789	chr17:42572323-42577831	PSMC3IP	ENSG00000131470	chr17:42577831-42577831	protein_coding	-1	42	246	117	25	276	110
ENST00000231790	chr3:36993332-37050918	MLH1	ENSG00000076242	chr3:36993332-36993332	protein_coding	1	584	1170	560	552	1438	699
ENST00000253392	chrX:66599484-66616020	EDA2R	ENSG00000131080	chrX:66616020-66616020	protein_coding	-1	16	34	69	62	47	199
ENST00000252032	chr20:3249305-3407625	C20orf194	ENSG00000088854	chr20:3407625-3407625	protein_coding	-1	219	138	232	233	146	231
ENST00000251535	chr17:6996065-7010736	ALOX12	ENSG00000108839	chr17:6996065-6996065	protein_coding	1	452	195	296	400	137	250
ENST00000243997	chr20:59025467-59032382	ATP5F1E	ENSG00000124172	chr20:59032382-59032382	protein_coding	-1	1242	1277	973	1366	1472	1554
ENST00000244217	chr2:71109684-71130237	MCEE	ENSG00000124370	chr2:71130237-71130237	protein_coding	-1	86	48	104	122	52	82
ENST00000229971	chr6:98873725-98948006	FBXL4	ENSG00000112234	chr6:98948006-98948006	protein_coding	-1	600	312	574	568	292	562
ENST00000229583	chr6:11714378-11778803	ADTRP	ENSG00000111863	chr6:11778803-11778803	protein_coding	-1	590	650	306	295	314	314
ENST00000238156	chr12:123935622-123972824	CCDC92	ENSG00000119242	chr12:123972824-123972824	protein_coding	-1	1146	818	1202	1034	706	1134
ENST00000232564	chr3:179396089-179451590	GNB4	ENSG00000114450	chr3:179451590-179451590	protein_coding	-1	353	126	139	196	94	108
ENST00000250241	chr19:10670537-10685765	ILF3	ENSG00000129351	chr19:10670537-10670537	protein_coding	1	7686	6094	5501	7686	6716	5728
ENST00000237724	chr1:220196184-220272414	RAB3GAP2	ENSG00000118873	chr1:220272414-220272414	protein_coding	-1	1072	1203	1139	938	1108	1102
ENST00000245925	chr19:45609400-45639427	EML2	ENSG00000125746	chr19:45639427-45639427	protein_coding	-1	990	1506	1061	955	1548	1084
ENST00000236192	chr1:171700160-171742247	VAMP4	ENSG00000117533	chr1:171742247-171742247	protein_coding	-1	2818	759	1940	2972	508	1834
ENST00000231683	chr5:175683234-175684313	HRH2	ENSG00000113749	chr5:175683234-175683234	protein_coding	1	129	346	228	164	594	203
ENST00000254325	chr19:13961538-14006285	RFX1	ENSG00000132005	chr19:14006285-14006285	protein_coding	-1	958	746	740	1010	750	821
ENST00000253109	chr19:10092341-10102796	ANGPTL6	ENSG00000130812	chr19:10102796-10102796	protein_coding	-1	96	334	256	93	275	322
ENST00000236925	chr1:200739779-200860701	CAMSAP2	ENSG00000118200	chr1:200739779-200739779	protein_coding	1	112	48	76	115	52	96
ENST00000247815	chr12:66302545-66347645	HELB	ENSG00000127311	chr12:66302545-66302545	protein_coding	1	400	250	292	322	152	291
ENST00000229633	chr6:125956781-125980244	HINT3	ENSG00000111911	chr6:125956781-125956781	protein_coding	1	415	272	450	391	270	410
ENST00000250360	chr19:51124908-51130310	SIGLEC9	ENSG00000129450	chr19:51124908-51124908	protein_coding	1	187	58	90	187	70	108
ENST00000254584	chr11:6475680-6481312	ARFIP2	ENSG00000132254	chr11:6481312-6481312	protein_coding	-1	660	528	741	752	596	688
ENST00000243189	chr1:25242237-25247519	RSRP1	ENSG00000117616	chr1:25247519-25247519	protein_coding	-1	3671	1749	2818	4517	1548	3034
ENST00000238561	chr14:77800083-77933954	ADCK1	ENSG00000063761	chr14:77800083-77800083	protein_coding	1	172	66	181	218	122	158
ENST00000251181	chr14:104893934-104895059	CEP170B	ENSG00000099814	chr14:104893934-104893934	protein_coding	1	388	446	419	320	480	404
ENST00000251473	chr19:11355386-11365698	PLPPR2	ENSG00000105520	chr19:11355386-11355386	protein_coding	1	998	528	1293	1016	385	1100
ENST00000253513	chr8:39913869-39928444	IDO1	ENSG00000131203	chr8:39913869-39913869	protein_coding	1	2990	348	164	542	287	44
ENST00000237305	chr6:134169252-134174896	SGK1	ENSG00000118515	chr6:134174896-134174896	protein_coding	-1	517	528	927	424	397	886
ENST00000253407	chr17:44959693-44968071	C1QL1	ENSG00000131094	chr17:44968071-44968071	protein_coding	-1	3	176	78	0	82	116
ENST00000250263	chr8:9002804-9033339	ERI1	ENSG00000104626	chr8:9002804-9002804	protein_coding	1	325	607	469	304	842	476
ENST00000243810	chr2:230327270-230403730	SP140L	ENSG00000185404	chr2:230327270-230327270	protein_coding	1	2850	1794	3282	2710	1365	3305
ENST00000242210	chr7:33014113-33062796	NT5C3A	ENSG00000122643	chr7:33062796-33062796	protein_coding	-1	668	648	842	458	450	770
ENST00000249364	chr7:128739342-128771474	CALU	ENSG00000128595	chr7:128739342-128739342	protein_coding	1	897	1100	785	1030	1415	980
ENST00000234160	chr2:170928526-170967129	GORASP2	ENSG00000115806	chr2:170928526-170928526	protein_coding	1	1892	1795	1806	2073	2032	2032
ENST00000237455	chr2:86603393-86623855	RNF103	ENSG00000239305	chr2:86623855-86623855	protein_coding	-1	613	498	857	618	319	650
ENST00000230323	chr6:41683978-41735060	TFEB	ENSG00000112561	chr6:41735060-41735060	protein_coding	-1	516	408	550	452	473	530
ENST00000245552	chr17:75130228-75131795	NT5C	ENSG00000125458	chr17:75131795-75131795	protein_coding	-1	566	664	523	606	926	532
ENST00000233623	chr2:74483089-74494886	TTC31	ENSG00000115282	chr2:74483089-74483089	protein_coding	1	1426	1171	998	1651	1032	972
ENST00000230122	chr6:109462594-109483237	ZBTB24	ENSG00000112365	chr6:109483237-109483237	protein_coding	-1	1038	580	1022	973	462	883
ENST00000231948	chr3:3150011-3179710	CRBN	ENSG00000113851	chr3:3179710-3179710	protein_coding	-1	1245	493	1130	1530	397	1252
ENST00000247706	chr19:17292131-17303473	ABHD8	ENSG00000127220	chr19:17303473-17303473	protein_coding	-1	453	616	586	508	564	606
ENST00000253490	chr5:176084963-176114798	FAM153B	ENSG00000182230	chr5:176084963-176084963	protein_coding	1	34	35	26	116	58	79
ENST00000250489	chr14:20457719-20461612	PIP4P1	ENSG00000165782	chr14:20461612-20461612	protein_coding	-1	700	576	906	918	572	1020
ENST00000242770	chr19:13144062-13150178	STX10	ENSG00000104915	chr19:13150178-13150178	protein_coding	-1	730	752	934	880	766	1009
ENST00000244096	chrX:152133313-152138578	MAGEA10	ENSG00000124260	chrX:152138578-152138578	protein_coding	-1	93	62	96	124	51	76
ENST00000229854	chr6:52264009-52284751	MCM3	ENSG00000112118	chr6:52284751-52284751	protein_coding	-1	1277	4698	1476	1145	5950	1450
ENST00000233557	chr2:27427790-27442259	NRBP1	ENSG00000115216	chr2:27427790-27427790	protein_coding	1	1842	2204	2016	1806	2001	2137
ENST00000239026	chr10:94501434-94602098	HELLS	ENSG00000119969	chr10:94501434-94501434	protein_coding	1	287	1712	386	371	2432	402
ENST00000244571	chr6:44299654-44313326	AARS2	ENSG00000124608	chr6:44313326-44313326	protein_coding	-1	798	706	610	809	752	572
ENST00000254322	chr19:14514770-14518420	DNAJB1	ENSG00000132002	chr19:14518420-14518420	protein_coding	-1	1794	2242	5334	1962	2168	6308
ENST00000246149	chr5:140459257-140524133	ANKHD1	ENSG00000131503	chr5:140459257-140459257	protein_coding	1	5274	1892	2763	5190	1394	3066
ENST00000240079	chr12:102012939-102062124	WASHC3	ENSG00000120860	chr12:102062124-102062124	protein_coding	-1	183	352	280	251	323	308
ENST00000241001	chr11:31789913-31817938	PAX6	ENSG00000007372	chr11:31817938-31817938	protein_coding	-1	84	109	74	88	93	88
ENST00000237283	chr6:143426989-143450673	ADAT2	ENSG00000189007	chr6:143450673-143450673	protein_coding	-1	996	1585	1272	1158	1121	1378
ENST00000253401	chrX:63634967-63755113	ARHGEF9	ENSG00000131089	chrX:63755113-63755113	protein_coding	-1	1009	508	572	1110	426	570
ENST00000251038	chr14:88562909-88627596	ZC3H14	ENSG00000100722	chr14:88562909-88562909	protein_coding	1	1152	942	1310	1351	1096	1585
ENST00000245046	chr3:9962537-9987120	EMC3	ENSG00000125037	chr3:9987120-9987120	protein_coding	-1	444	541	450	432	616	494
ENST00000252229	chr6:31498115-31511124	MICB	ENSG00000204516	chr6:31498115-31498115	protein_coding	1	761	904	824	709	829	796
ENST00000230461	chr6:75252924-75284968	TMEM30A	ENSG00000112697	chr6:75284968-75284968	protein_coding	-1	1956	2243	3456	2112	2214	3381
ENST00000254488	chr3:10816200-10940733	SLC6A11	ENSG00000132164	chr3:10816200-10816200	protein_coding	1	46	43	45	70	24	64
ENST00000244230	chr2:71130314-71150101	MPHOSPH10	ENSG00000124383	chr2:71130314-71130314	protein_coding	1	662	354	591	722	626	606
ENST00000252288	chr19:1397026-1401553	GAMT	ENSG00000130005	chr19:1401553-1401553	protein_coding	-1	294	330	316	272	357	315
ENST00000245441	chr14:50719763-50831121	NIN	ENSG00000100503	chr14:50831121-50831121	protein_coding	-1	3543	2362	3406	2924	2064	3064
ENST00000249749	chr15:40929340-40939073	DLL4	ENSG00000128917	chr15:40929340-40929340	protein_coding	1	212	66	18	29	12	4
ENST00000230859	chr5:6713007-6757048	TENT4A	ENSG00000112941	chr5:6713007-6713007	protein_coding	1	1795	1692	2307	1651	1302	2016
ENST00000250124	chr17:7583647-7588192	MPDU1	ENSG00000129255	chr17:7583647-7583647	protein_coding	1	419	618	397	496	883	450
ENST00000243583	chr19:40691530-40715073	COQ8B	ENSG00000123815	chr19:40715073-40715073	protein_coding	-1	738	779	790	772	746	824
ENST00000230895	chr5:10679230-10761272	DAP	ENSG00000112977	chr5:10761272-10761272	protein_coding	-1	1134	878	920	1094	1102	1038
ENST00000248633	chr7:92487020-92528531	PEX1	ENSG00000127980	chr7:92528531-92528531	protein_coding	-1	952	655	1046	988	518	929
ENST00000231512	chr5:133955502-133968787	C5orf15	ENSG00000113583	chr5:133968787-133968787	protein_coding	-1	924	700	562	824	888	606
ENST00000250076	chr17:5105635-5123102	ZNF232	ENSG00000167840	chr17:5123102-5123102	protein_coding	-1	458	276	489	498	316	508
ENST00000236412	chr1:27830814-27851528	PPP1R8	ENSG00000117751	chr1:27830814-27830814	protein_coding	1	774	782	757	810	1087	890
ENST00000232607	chr3:124730366-124749273	UMPS	ENSG00000114491	chr3:124730366-124730366	protein_coding	1	436	397	374	388	648	326
ENST00000253506	chr18:79395856-79529325	NFATC1	ENSG00000131196	chr18:79395856-79395856	protein_coding	1	1718	1712	1916	1756	1495	2010
ENST00000240364	chr17:49710332-49764167	FAM117A	ENSG00000121104	chr17:49764167-49764167	protein_coding	-1	2711	2405	3381	3428	1524	3569
ENST00000236980	chr2:206765357-206792509	FASTKD2	ENSG00000118246	chr2:206765357-206765357	protein_coding	1	608	586	465	706	963	454
ENST00000241704	chr1:160289273-160343400	COPA	ENSG00000122218	chr1:160343400-160343400	protein_coding	-1	3103	3708	2798	3127	3633	3126
ENST00000251101	chr18:673859-712676	ENOSF1	ENSG00000132199	chr18:712676-712676	protein_coding	-1	770	899	646	1009	1121	783
ENST00000253329	chr6:149504733-149546038	PPIL4	ENSG00000131013	chr6:149546038-149546038	protein_coding	-1	550	342	650	644	442	783
ENST00000245907	chr19:6677704-6720682	C3	ENSG00000125730	chr19:6720682-6720682	protein_coding	-1	334	34	22	226	32	39
ENST00000243903	chr20:38748442-38772520	ACTR5	ENSG00000101442	chr20:38748442-38748442	protein_coding	1	510	262	444	566	319	560
ENST00000252444	chr19:11090599-11133816	LDLR	ENSG00000130164	chr19:11090599-11090599	protein_coding	1	981	1712	632	1004	1706	634
ENST00000253099	chr19:10251967-10260045	MRPL4	ENSG00000105364	chr19:10251967-10251967	protein_coding	1	1108	1828	1062	1121	2696	1176
ENST00000233741	chr2:58159247-58241350	FANCL	ENSG00000115392	chr2:58241350-58241350	protein_coding	-1	26	84	30	32	114	35
ENST00000233627	chr19:1383631-1395589	NDUFS7	ENSG00000115286	chr19:1383631-1383631	protein_coding	1	1002	1069	1069	942	1032	1096
ENST00000246532	chr19:35738801-35742450	IGFLR1	ENSG00000126246	chr19:35742450-35742450	protein_coding	-1	1495	2541	2363	1674	1399	2642
ENST00000233615	chr2:74458329-74460891	WBP1	ENSG00000239779	chr2:74458329-74458329	protein_coding	1	850	936	1298	912	572	1347
ENST00000242465	chr10:69088118-69104811	SRGN	ENSG00000122862	chr10:69088118-69088118	protein_coding	1	5782	30177	13756	3456	26958	16575
ENST00000229471	chr6:111661282-111759131	FYN	ENSG00000010810	chr6:111759131-111759131	protein_coding	-1	7199	6311	9180	7388	4806	9414
ENST00000245857	chr17:38850081-38853428	RPL23	ENSG00000125691	chr17:38853428-38853428	protein_coding	-1	9412	7686	9923	11600	7686	12230
ENST00000252071	chr7:150247213-150302980	ACTR3C	ENSG00000106526	chr7:150302980-150302980	protein_coding	-1	314	242	268	307	244	274
ENST00000244043	chr20:49503874-49568146	PTGIS	ENSG00000124212	chr20:49568146-49568146	protein_coding	-1	130	102	146	123	105	164
ENST00000250699	chr11:3665587-3671384	CHRNA10	ENSG00000129749	chr11:3671384-3671384	protein_coding	-1	83	119	98	96	108	46
ENST00000233892	chr2:197515571-197553699	MOB4	ENSG00000115540	chr2:197515571-197515571	protein_coding	1	459	444	501	498	590	659
ENST00000253039	chrX:24054716-24077971	EIF2S3	ENSG00000130741	chrX:24054716-24054716	protein_coding	1	3496	4918	3824	3964	5140	3937
ENST00000233573	chr2:181457428-181509805	ITGA4	ENSG00000115232	chr2:181457428-181457428	protein_coding	1	5073	3105	4582	3190	1795	2456
ENST00000238831	chr2:32277910-32316594	YIPF4	ENSG00000119820	chr2:32277910-32277910	protein_coding	1	384	284	272	338	311	290
ENST00000238091	chr2:9405684-9423506	ITGB1BP1	ENSG00000119185	chr2:9423506-9423506	protein_coding	-1	508	652	513	534	1018	462
ENST00000249269	chr7:103297422-103313235	PMPCB	ENSG00000105819	chr7:103297422-103297422	protein_coding	1	817	1370	934	874	1174	890
ENST00000233146	chr2:47402969-47483228	MSH2	ENSG00000095002	chr2:47402969-47402969	protein_coding	1	800	1084	716	665	1455	599
ENST00000249209	chr15:34225013-34230147	EMC4	ENSG00000128463	chr15:34225013-34225013	protein_coding	1	484	684	591	541	947	632
ENST00000246549	chr19:35449715-35451765	FFAR2	ENSG00000126262	chr19:35449715-35449715	protein_coding	1	195	58	86	132	88	104
ENST00000253047	chr19:47045907-47048630	TMEM160	ENSG00000130748	chr19:47048630-47048630	protein_coding	-1	318	466	322	395	502	422
ENST00000244020	chr20:43457928-43464247	SRSF6	ENSG00000124193	chr20:43457928-43457928	protein_coding	1	3888	3306	4662	4547	3544	4662
ENST00000253669	chr19:17049729-17075613	HAUS8	ENSG00000131351	chr19:17075613-17075613	protein_coding	-1	203	404	274	212	414	317
ENST00000235372	chr1:13704855-13825079	PRDM2	ENSG00000116731	chr1:13704855-13704855	protein_coding	1	2852	2504	3006	3190	1790	2746
ENST00000235307	chr1:184387058-184629020	C1orf21	ENSG00000116667	chr1:184387058-184387058	protein_coding	1	130	82	101	132	46	80
ENST00000230036	chr6:24428177-24489622	GPLD1	ENSG00000112293	chr6:24489622-24489622	protein_coding	-1	118	93	122	158	98	112
ENST00000245983	chr20:3043622-3045747	GNRH2	ENSG00000125787	chr20:3043622-3043622	protein_coding	1	16	82	74	34	126	122
ENST00000254480	chr3:47585272-47781917	SMARCC1	ENSG00000173473	chr3:47781917-47781917	protein_coding	-1	2052	2969	1984	2196	3103	1907
ENST00000232496	chr3:50324907-50328243	TUSC2	ENSG00000114383	chr3:50328243-50328243	protein_coding	-1	564	419	554	636	502	508
ENST00000234831	chr1:54026681-54053438	TMEM59	ENSG00000116209	chr1:54053438-54053438	protein_coding	-1	1548	1366	1756	1795	1104	1940
ENST00000247295	chr9:131258076-131264715	FAM78A	ENSG00000126882	chr9:131264715-131264715	protein_coding	-1	3208	1850	2925	3634	1578	2526
ENST00000231498	chr5:37288137-37371181	NUP155	ENSG00000113569	chr5:37371181-37371181	protein_coding	-1	412	1028	434	343	1674	456
ENST00000253461	chr16:87302814-87317416	C16orf95	ENSG00000260456	chr16:87317416-87317416	protein_coding	-1	11	64	29	24	82	27
ENST00000233616	chr2:74461057-74465410	MOGS	ENSG00000115275	chr2:74465410-74465410	protein_coding	-1	2568	1578	2117	2514	1519	1812
ENST00000253083	chr12:122835426-122862960	HIP1R	ENSG00000130787	chr12:122835426-122835426	protein_coding	1	2657	1404	3914	2818	1162	3964
ENST00000254579	chr11:6497296-6572022	DNHD1	ENSG00000179532	chr11:6497296-6497296	protein_coding	1	3912	1125	3568	3708	796	3033
ENST00000246163	chr14:65083744-65102509	MAX	ENSG00000125952	chr14:65102509-65102509	protein_coding	-1	2307	1555	2818	2568	1262	2296
ENST00000244496	chr6:43021645-43029597	RRP36	ENSG00000124541	chr6:43021645-43021645	protein_coding	1	377	404	426	412	656	448
ENST00000241600	chr9:135500631-135504672	MRPS2	ENSG00000122140	chr9:135500631-135500631	protein_coding	1	584	1010	729	650	1282	716
ENST00000235150	chr1:32936668-32964685	RNF19B	ENSG00000116514	chr1:32964685-32964685	protein_coding	-1	1050	986	936	646	835	1010
ENST00000234170	chr2:37201612-37231713	CEBPZ	ENSG00000115816	chr2:37231713-37231713	protein_coding	-1	1238	1290	1524	1056	1370	1333
ENST00000252137	chr22:19130279-19144684	ESS2	ENSG00000100056	chr22:19144684-19144684	protein_coding	-1	530	464	518	544	484	562
ENST00000247191	chr14:55148136-55191678	DLGAP5	ENSG00000126787	chr14:55191678-55191678	protein_coding	-1	9	2603	66	4	2444	77
ENST00000252599	chr19:17555594-17583159	COLGALT1	ENSG00000130309	chr19:17555594-17555594	protein_coding	1	1985	1050	1382	1879	1404	1310
ENST00000235345	chr1:66999332-67054099	SLC35D1	ENSG00000116704	chr1:67054099-67054099	protein_coding	-1	501	416	724	459	350	400
ENST00000253458	chr16:85613216-85676204	GSE1	ENSG00000131149	chr16:85613216-85613216	protein_coding	1	853	950	1171	520	644	850
ENST00000250087	chr17:6423738-6435199	AIPL1	ENSG00000129221	chr17:6435199-6435199	protein_coding	-1	142	69	123	98	102	122
ENST00000230361	chr6:42184401-42194916	GUCA1B	ENSG00000112599	chr6:42194916-42194916	protein_coding	-1	254	147	393	374	142	328
ENST00000244227	chr2:69893560-69905217	SNRNP27	ENSG00000124380	chr2:69893560-69893560	protein_coding	1	540	848	682	700	1032	957
ENST00000246792	chr19:49635292-49640201	RRAS	ENSG00000126458	chr19:49640201-49640201	protein_coding	-1	471	533	657	502	482	686
ENST00000230901	chr5:138156882-138178630	BRD8	ENSG00000112983	chr5:138178630-138178630	protein_coding	-1	826	1356	899	914	1002	955
ENST00000244336	chr19:42580241-42594930	CEACAM8	ENSG00000124469	chr19:42594930-42594930	protein_coding	-1	74	44	92	100	46	122
ENST00000232424	chr3:194136145-194138732	HES1	ENSG00000114315	chr3:194136145-194136145	protein_coding	1	18	66	19	5	114	4
ENST00000236959	chr2:215311817-215349763	ATIC	ENSG00000138363	chr2:215311817-215311817	protein_coding	1	1028	1499	680	1118	2554	756
ENST00000253055	chr19:40191744-40215575	MAP3K10	ENSG00000130758	chr19:40191744-40191744	protein_coding	1	916	588	893	904	395	653
ENST00000252936	chr10:133278630-133302981	TUBGCP2	ENSG00000130640	chr10:133302981-133302981	protein_coding	-1	1674	1274	1637	1519	1134	1484
ENST00000247668	chr9:136886518-136926607	TRAF2	ENSG00000127191	chr9:136886518-136886518	protein_coding	1	523	782	516	484	702	482
ENST00000252996	chr20:61974798-62065810	TAF4	ENSG00000130699	chr20:62065810-62065810	protein_coding	-1	1100	764	1290	1210	741	1277
ENST00000242351	chr7:139043520-139109648	ZC3HAV1	ENSG00000105939	chr7:139109648-139109648	protein_coding	-1	4867	5946	8348	5003	4246	6716
ENST00000245817	chr19:6530999-6535928	TNFSF9	ENSG00000125657	chr19:6530999-6530999	protein_coding	1	16	83	72	16	76	79
ENST00000251822	chr8:22999579-23020199	RHOBTB2	ENSG00000008853	chr8:22999579-22999579	protein_coding	1	240	238	322	232	232	238
ENST00000248923	chr22:24583750-24628968	GGT1	ENSG00000100031	chr22:24583750-24583750	protein_coding	1	374	599	393	456	609	413
ENST00000250113	chr17:7591230-7614867	FXR2	ENSG00000129245	chr17:7614867-7614867	protein_coding	-1	809	766	872	895	853	934
ENST00000253577	chrX:75053280-75156282	ABCB7	ENSG00000131269	chrX:75156282-75156282	protein_coding	-1	374	580	523	342	470	510
ENST00000252744	chr5:61332273-61546170	ZSWIM6	ENSG00000130449	chr5:61332273-61332273	protein_coding	1	348	319	452	328	268	363
ENST00000240499	chr4:337835-375258	ZNF141	ENSG00000131127	chr4:337835-337835	protein_coding	1	1749	794	1096	1908	628	930
ENST00000242057	chr7:17298622-17346150	AHR	ENSG00000106546	chr7:17298622-17298622	protein_coding	1	1940	1652	1356	1166	1560	1155
ENST00000254442	chr18:56651385-57036606	WDR7	ENSG00000091157	chr18:56651385-56651385	protein_coding	1	673	768	662	662	706	709
ENST00000244174	chrX:155997581-156010608	IL9R	ENSG00000124334	chrX:155997581-155997581	protein_coding	1	704	432	1004	770	296	776
ENST00000241071	chr7:100586304-100601110	FBXO24	ENSG00000106336	chr7:100586304-100586304	protein_coding	1	29	64	74	54	50	60
ENST00000254037	chr5:81301603-81313297	ZCCHC9	ENSG00000131732	chr5:81301603-81301603	protein_coding	1	202	328	219	248	408	218
ENST00000251241	chr17:59565525-59608345	DHX40	ENSG00000108406	chr17:59565525-59565525	protein_coding	1	490	810	665	613	500	636
ENST00000264563	chr19:55364389-55370373	IL11	ENSG00000095752	chr19:55370373-55370373	protein_coding	-1	118	102	124	144	47	155
ENST00000264954	chr4:7058906-7068197	GRPEL1	ENSG00000109519	chr4:7068197-7068197	protein_coding	-1	533	610	554	568	1146	550
ENST00000262241	chr14:102592661-102730576	RCOR1	ENSG00000089902	chr14:102592661-102592661	protein_coding	1	480	738	534	480	536	542
ENST00000257604	chr12:112125545-112153603	TRAFD1	ENSG00000135148	chr12:112125545-112125545	protein_coding	1	1730	1630	1302	916	1476	1134
ENST00000260056	chr11:82981790-83034569	RAB30	ENSG00000137502	chr11:83034569-83034569	protein_coding	-1	528	446	1087	358	294	838
ENST00000264711	chr2:24943636-24972094	DNAJC27	ENSG00000115137	chr2:24972094-24972094	protein_coding	-1	324	147	280	374	119	291
ENST00000258499	chr12:95516560-95551490	USP44	ENSG00000136014	chr12:95551490-95551490	protein_coding	-1	93	93	101	130	88	86
ENST00000261854	chr15:50702266-50765808	SPPL2A	ENSG00000138600	chr15:50765808-50765808	protein_coding	-1	2179	1656	1908	1680	1404	1707
ENST00000261441	chr1:113761832-113812476	RSBN1	ENSG00000081019	chr1:113812476-113812476	protein_coding	-1	1444	761	1438	1438	494	1293
ENST00000264868	chr4:25747433-25863595	SEL1L3	ENSG00000091490	chr4:25863595-25863595	protein_coding	-1	1388	2444	2032	1340	2456	2187
ENST00000264904	chr4:75724598-75814286	USO1	ENSG00000138768	chr4:75724598-75724598	protein_coding	1	2073	2456	1290	2169	2657	1484
ENST00000265637	chr11:68460752-68615334	PPP6R3	ENSG00000110075	chr11:68460752-68460752	protein_coding	1	2818	2763	2818	2990	3105	3034
ENST00000264963	chr2:96705929-96740063	LMAN2L	ENSG00000114988	chr2:96740063-96740063	protein_coding	-1	205	206	205	224	220	210
ENST00000266304	chr22:41381929-41399326	TEF	ENSG00000167074	chr22:41381929-41381929	protein_coding	1	231	130	318	288	124	330
ENST00000263367	chr19:41265122-41307019	HNRNPUL1	ENSG00000105323	chr19:41265122-41265122	protein_coding	1	5405	7868	6408	5728	7043	5838
ENST00000261636	chr12:101393120-101407820	ARL1	ENSG00000120805	chr12:101407820-101407820	protein_coding	-1	520	528	482	542	616	504
ENST00000262805	chr19:18210560-18226475	PDE4C	ENSG00000105650	chr19:18226475-18226475	protein_coding	-1	301	206	332	298	182	316
ENST00000266880	chr12:132832357-132887598	CHFR	ENSG00000072609	chr12:132887598-132887598	protein_coding	-1	1062	842	1125	1091	904	1152
ENST00000265148	chr4:103105806-103198409	CENPE	ENSG00000138778	chr4:103198409-103198409	protein_coding	-1	31	2818	112	34	2334	110
ENST00000262630	chr19:35712928-35717038	ZBTB32	ENSG00000011590	chr19:35712928-35712928	protein_coding	1	174	1674	236	48	2016	374
ENST00000266659	chr12:75480680-75503853	GLIPR1	ENSG00000139278	chr12:75480680-75480680	protein_coding	1	1015	1069	1606	1332	362	1426
ENST00000264712	chr2:25926596-25982497	KIF3C	ENSG00000084731	chr2:25982497-25982497	protein_coding	-1	116	260	232	112	232	181
ENST00000255945	chr7:150567277-150573955	GIMAP4	ENSG00000133574	chr7:150567277-150567277	protein_coding	1	6409	6409	5190	4662	3330	3729
ENST00000254605	chr11:6595075-6603620	RRP8	ENSG00000132275	chr11:6603620-6603620	protein_coding	-1	828	459	785	883	520	710
ENST00000262376	chr16:4847631-4882360	UBN1	ENSG00000118900	chr16:4847631-4847631	protein_coding	1	1428	1222	1850	1494	1248	1692
ENST00000260402	chr15:40287907-40307922	PLCB2	ENSG00000137841	chr15:40307922-40307922	protein_coding	-1	3048	1637	2586	3496	1692	2834
ENST00000256078	chr12:25209431-25250803	KRAS	ENSG00000133703	chr12:25250803-25250803	protein_coding	-1	1811	1694	2334	1578	1249	2324
ENST00000264968	chr2:98619106-98726696	MGAT4A	ENSG00000071073	chr2:98726696-98726696	protein_coding	-1	8112	3710	8352	9672	3252	8112
ENST00000259038	chr3:179588455-179604640	MRPL47	ENSG00000136522	chr3:179604640-179604640	protein_coding	-1	158	320	172	154	552	226
ENST00000254950	chr16:69311356-69326939	VPS4A	ENSG00000132612	chr16:69311356-69311356	protein_coding	1	1661	1564	1720	1775	1811	1685
ENST00000266556	chr12:6452084-6462318	TAPBPL	ENSG00000139192	chr12:6452084-6452084	protein_coding	1	1302	492	746	1234	613	686
ENST00000260983	chr2:196194072-196592684	HECW2	ENSG00000138411	chr2:196592684-196592684	protein_coding	-1	76	162	98	78	96	104
ENST00000261187	chr12:59689337-59789855	SLC16A7	ENSG00000118596	chr12:59689337-59689337	protein_coding	1	1356	534	1114	1480	516	785
ENST00000262970	chr19:4198140-4224505	ANKRD24	ENSG00000089847	chr19:4198140-4198140	protein_coding	1	358	260	282	354	176	210
ENST00000261427	chr4:39698044-39782792	UBE2K	ENSG00000078140	chr4:39698044-39698044	protein_coding	1	1351	1324	1220	1399	1592	1184
ENST00000263969	chr3:179348761-179392496	MFN1	ENSG00000171109	chr3:179348761-179348761	protein_coding	1	853	458	620	944	460	670
ENST00000261893	chr15:63121800-63142061	LACTB	ENSG00000103642	chr15:63121800-63121800	protein_coding	1	366	476	389	328	400	436
ENST00000263202	chr22:19449910-19479215	UFD1	ENSG00000070010	chr22:19479215-19479215	protein_coding	-1	582	754	706	628	1010	750
ENST00000262891	chr19:45251258-45303693	MARK4	ENSG00000007047	chr19:45251258-45251258	protein_coding	1	829	864	816	790	726	810
ENST00000261303	chr14:90256495-90275429	PSMC1	ENSG00000100764	chr14:90256495-90256495	protein_coding	1	821	1686	886	744	2160	910
ENST00000259335	chr9:111360693-111484745	ECPAS	ENSG00000136813	chr9:111484745-111484745	protein_coding	-1	2146	2333	1879	1776	2432	2066
ENST00000259043	chr3:185917155-185923893	TRA2B	ENSG00000136527	chr3:185923893-185923893	protein_coding	-1	2127	3824	3048	2334	5274	3521
ENST00000265970	chr11:17086572-17169741	PIK3C2A	ENSG00000011405	chr11:17169741-17169741	protein_coding	-1	1414	952	1564	1490	758	1560
ENST00000264221	chr4:56435749-56461368	PAICS	ENSG00000128050	chr4:56435749-56435749	protein_coding	1	1344	3728	632	1266	5334	702
ENST00000262102	chr8:17643804-17800668	MTUS1	ENSG00000129422	chr8:17800668-17800668	protein_coding	-1	224	247	256	92	54	56
ENST00000256578	chr1:109620654-109632051	AMPD2	ENSG00000116337	chr1:109620654-109620654	protein_coding	1	1028	1180	1050	1146	1270	1044
ENST00000264380	chr2:208266267-208358751	PIKFYVE	ENSG00000115020	chr2:208266267-208266267	protein_coding	1	2072	2180	1948	1864	1656	1761
ENST00000264157	chr2:134918825-134959342	CCNT2	ENSG00000082258	chr2:134918825-134918825	protein_coding	1	2216	1249	2196	2307	1158	2144
ENST00000262146	chr8:65644739-65710556	MTFR1	ENSG00000066855	chr8:65644739-65644739	protein_coding	1	76	68	72	79	94	64
ENST00000265293	chr5:168291651-168472303	WWC1	ENSG00000113645	chr5:168291651-168291651	protein_coding	1	135	106	130	102	92	72
ENST00000258930	chr15:78104606-78131544	CIB2	ENSG00000136425	chr15:78131544-78131544	protein_coding	-1	60	114	98	59	110	176
ENST00000260970	chr2:169584340-169641406	PPIG	ENSG00000138398	chr2:169584340-169584340	protein_coding	1	2216	1872	2776	2834	2117	2834
ENST00000255557	chr17:73232233-73245339	C17orf80	ENSG00000141219	chr17:73232233-73232233	protein_coding	1	548	454	486	420	371	301
ENST00000257940	chr12:56118159-56127514	ZC3H10	ENSG00000135482	chr12:56118159-56118159	protein_coding	1	197	114	153	264	162	130
ENST00000264731	chr3:189631427-189897279	TP63	ENSG00000073282	chr3:189631427-189631427	protein_coding	1	52	113	86	59	59	53
ENST00000263856	chr2:86503431-86563477	CHMP3	ENSG00000115561	chr2:86563477-86563477	protein_coding	-1	952	550	672	1114	606	554
ENST00000261884	chr15:64387804-64455303	TRIP4	ENSG00000103671	chr15:64387804-64387804	protein_coding	1	282	344	252	294	274	274
ENST00000263253	chr22:41091786-41180079	EP300	ENSG00000100393	chr22:41091786-41091786	protein_coding	1	3670	3329	3937	3633	2602	3543
ENST00000257861	chr12:57797882-57816471	AVIL	ENSG00000135407	chr12:57816471-57816471	protein_coding	-1	208	63	92	256	42	81
ENST00000265165	chr4:108047545-108168422	LEF1	ENSG00000138795	chr4:108168422-108168422	protein_coding	-1	6503	3544	6887	6503	2734	6311
ENST00000264255	chr2:99318982-99336462	TXNDC9	ENSG00000115514	chr2:99336462-99336462	protein_coding	-1	215	237	203	212	338	211
ENST00000263657	chr2:68157844-68176238	PNO1	ENSG00000115946	chr2:68157844-68157844	protein_coding	1	438	280	388	482	581	439
ENST00000265800	chr8:22057865-22082527	DMTN	ENSG00000158856	chr8:22057865-22057865	protein_coding	1	372	706	474	460	947	488
ENST00000261847	chr15:48988770-49046433	SECISBP2L	ENSG00000138593	chr15:49046433-49046433	protein_coding	-1	1192	1511	1298	1126	1118	1286
ENST00000262662	chr1:50960745-50974633	CDKN2C	ENSG00000123080	chr1:50960745-50960745	protein_coding	1	91	552	304	67	432	318
ENST00000258742	chr7:23181827-23201009	NUPL2	ENSG00000136243	chr7:23181827-23181827	protein_coding	1	340	286	340	395	404	341
ENST00000264657	chr17:42313324-42388568	STAT3	ENSG00000168610	chr17:42388568-42388568	protein_coding	-1	5730	9180	4582	5140	7542	4806
ENST00000265881	chr11:114439386-114450279	REXO2	ENSG00000076043	chr11:114439386-114439386	protein_coding	1	484	410	509	394	528	452
ENST00000266754	chr12:100573683-100624890	GAS2L3	ENSG00000139354	chr12:100573683-100573683	protein_coding	1	81	116	80	79	76	71
ENST00000260061	chr11:76657524-76670747	LRRC32	ENSG00000137507	chr11:76670747-76670747	protein_coding	-1	340	352	337	208	279	234
ENST00000254810	chr17:75776434-75779779	H3F3B	ENSG00000132475	chr17:75779779-75779779	protein_coding	-1	5588	6884	6597	5071	8108	6716
ENST00000260102	chr8:54135210-54147901	MRPL15	ENSG00000137547	chr8:54135210-54135210	protein_coding	1	195	273	181	186	415	199
ENST00000265865	chr10:68345145-68377766	RUFY2	ENSG00000204130	chr10:68377766-68377766	protein_coding	-1	388	150	346	456	164	416
ENST00000266529	chr12:42312078-42326105	ZCRB1	ENSG00000139168	chr12:42326105-42326105	protein_coding	-1	301	1020	400	362	1009	523
ENST00000262947	chr19:4657545-4670370	MYDGF	ENSG00000074842	chr19:4670370-4670370	protein_coding	-1	340	430	302	366	623	301
ENST00000254719	chr17:1829984-1899554	RPA1	ENSG00000132383	chr17:1829984-1829984	protein_coding	1	1600	2307	1940	1656	2556	1902
ENST00000255305	chr13:20777329-20902810	XPO4	ENSG00000132953	chr13:20902810-20902810	protein_coding	-1	1700	940	1378	1564	1298	1270
ENST00000264607	chr2:238426824-238452250	ASB1	ENSG00000065802	chr2:238426824-238426824	protein_coding	1	1290	788	963	1232	624	857
ENST00000262958	chr19:3136193-3163769	GNA15	ENSG00000060558	chr19:3136193-3136193	protein_coding	1	888	3456	662	430	3612	865
ENST00000255087	chr11:68707440-68751564	TESMIN	ENSG00000132749	chr11:68751564-68751564	protein_coding	-1	146	223	207	138	169	220
ENST00000264010	chr16:67562407-67639185	CTCF	ENSG00000102974	chr16:67562407-67562407	protein_coding	1	1834	1878	2196	1900	2016	2306
ENST00000255641	chr19:1941149-1981338	CSNK1G2	ENSG00000133275	chr19:1941149-1941149	protein_coding	1	4662	3824	5336	4547	3230	5073
ENST00000261479	chr14:35292357-35317474	PSMA6	ENSG00000100902	chr14:35292357-35292357	protein_coding	1	981	2394	944	800	2925	1032
ENST00000264012	chr16:68644836-68700295	CDH3	ENSG00000062038	chr16:68644836-68644836	protein_coding	1	12	262	14	18	302	36
ENST00000260363	chr15:69414246-69448427	KIF23	ENSG00000137807	chr15:69414246-69414246	protein_coding	1	11	1362	62	4	1434	90
ENST00000264779	chr5:57214121-57263085	GPBP1	ENSG00000062194	chr5:57214121-57214121	protein_coding	1	2990	3671	3077	3006	2972	3496
ENST00000264400	chr4:81427065-81471915	RASGEF1B	ENSG00000138670	chr4:81471915-81471915	protein_coding	-1	119	191	358	98	64	308
ENST00000259395	chr9:101399028-101410660	ZNF189	ENSG00000136870	chr9:101399028-101399028	protein_coding	1	212	195	254	192	187	204
ENST00000264431	chr4:159267737-159360169	RAPGEF2	ENSG00000109756	chr4:159267737-159267737	protein_coding	1	578	450	498	382	467	440
ENST00000259339	chr9:129803153-129811281	TOR1B	ENSG00000136816	chr9:129803153-129803153	protein_coding	1	536	574	648	590	562	653
ENST00000261254	chr12:4273772-4305350	CCND2	ENSG00000118971	chr12:4273772-4273772	protein_coding	1	4434	3856	3710	4011	6031	4547
ENST00000261318	chr12:116710185-116738061	C12orf49	ENSG00000111412	chr12:116738061-116738061	protein_coding	-1	944	752	719	968	910	786
ENST00000264932	chr5:218241-256700	SDHA	ENSG00000073578	chr5:218241-218241	protein_coding	1	3381	3888	3252	3521	3230	3544
ENST00000266742	chr12:96907223-96953777	NEDD1	ENSG00000139350	chr12:96907223-96907223	protein_coding	1	720	1255	812	782	1088	1100
ENST00000263630	chr2:55287842-55419888	CCDC88A	ENSG00000115355	chr2:55419888-55419888	protein_coding	-1	688	415	212	314	353	134
ENST00000262965	chr19:1609290-1652329	TCF3	ENSG00000071564	chr19:1652329-1652329	protein_coding	-1	2349	3174	2642	2504	3456	2875
ENST00000256658	chr1:113894748-113905070	AP4B1	ENSG00000134262	chr1:113905070-113905070	protein_coding	-1	890	1032	957	950	790	1010
ENST00000262051	chr12:50979535-51026384	SLC11A2	ENSG00000110911	chr12:51026384-51026384	protein_coding	-1	1276	674	1679	1404	678	1576
ENST00000263934	chr1:10210805-10377937	KIF1B	ENSG00000054523	chr1:10210805-10210805	protein_coding	1	1046	699	728	901	713	828
ENST00000266557	chr12:6444867-6451718	CD27	ENSG00000139193	chr12:6444867-6444867	protein_coding	1	1176	2800	1820	1568	1652	1926
ENST00000263593	chr11:124633113-124673881	SIAE	ENSG00000110013	chr11:124673881-124673881	protein_coding	-1	344	287	269	282	260	246
ENST00000264128	chr1:108134820-108200279	SLC25A24	ENSG00000085491	chr1:108200279-108200279	protein_coding	-1	632	655	372	372	610	275
ENST00000262580	chr8:143558307-143563062	GSDMD	ENSG00000104518	chr8:143558307-143558307	protein_coding	1	2180	3148	1820	1916	2990	1850
ENST00000266517	chr12:22625075-22690665	ETNK1	ENSG00000139163	chr12:22625075-22625075	protein_coding	1	1674	1426	1484	1578	1410	1398
ENST00000260569	chr2:65056465-65087004	CEP68	ENSG00000011523	chr2:65056465-65056465	protein_coding	1	1600	1134	2117	1736	604	1842
ENST00000264230	chr4:56963370-56978823	NOA1	ENSG00000084092	chr4:56978823-56978823	protein_coding	-1	729	1012	793	750	785	750
ENST00000263150	chr10:1056858-1132170	WDR37	ENSG00000047056	chr10:1056858-1056858	protein_coding	1	1426	832	1780	1259	666	1926
ENST00000261438	chr4:38664196-38701042	KLF3	ENSG00000109787	chr4:38664196-38664196	protein_coding	1	2586	958	2746	2066	434	2127
ENST00000257570	chr12:121019111-121039242	OASL	ENSG00000135114	chr12:121039242-121039242	protein_coding	-1	472	858	564	200	330	348
ENST00000263960	chr2:197453423-197475308	COQ10B	ENSG00000115520	chr2:197453423-197453423	protein_coding	1	398	316	581	418	300	623
ENST00000266078	chr20:64271482-64274842	PCMTD2	ENSG00000203880	chr20:64271482-64271482	protein_coding	1	1458	725	1152	1700	590	860
ENST00000263207	chr22:19969896-20016808	ARVCF	ENSG00000099889	chr22:20016808-20016808	protein_coding	-1	211	84	236	273	124	244
ENST00000262949	chr19:3572986-3577107	HMG20B	ENSG00000064961	chr19:3572986-3572986	protein_coding	1	1114	2093	1394	1210	1762	1362
ENST00000265174	chr4:107613666-107720452	PAPSS1	ENSG00000138801	chr4:107720452-107720452	protein_coding	-1	508	708	375	434	779	392
ENST00000263354	chr19:47487637-47515240	NAPA	ENSG00000105402	chr19:47515240-47515240	protein_coding	-1	2568	1596	2032	2229	1669	2222
ENST00000259989	chr4:15960243-15963236	FGFBP2	ENSG00000137441	chr4:15963236-15963236	protein_coding	-1	230	164	298	194	92	178
ENST00000266483	chr12:34022281-34028302	ALG10	ENSG00000139133	chr12:34022281-34022281	protein_coding	1	560	412	390	599	314	344
ENST00000259229	chr2:130338241-130342349	CCDC115	ENSG00000136710	chr2:130342349-130342349	protein_coding	-1	642	442	642	657	419	693
ENST00000260563	chr1:100266249-100291771	RTCA	ENSG00000137996	chr1:100266249-100266249	protein_coding	1	1087	922	1005	1130	996	1084
ENST00000265686	chr11:68039016-68050895	TCIRG1	ENSG00000110719	chr11:68039016-68039016	protein_coding	1	4868	3634	4517	4211	3710	4698
ENST00000260447	chr15:40764020-40767710	GCHFR	ENSG00000137880	chr15:40764020-40764020	protein_coding	1	274	510	403	296	492	478
ENST00000258100	chr2:73214238-73223106	SMYD5	ENSG00000135632	chr2:73214238-73214238	protein_coding	1	1114	640	708	1314	868	788
ENST00000266732	chr12:98515630-98535634	TMPO	ENSG00000120802	chr12:98515630-98515630	protein_coding	1	3078	9926	4474	3034	10692	4630
ENST00000261741	chr12:113822057-113966371	RBM19	ENSG00000122965	chr12:113966371-113966371	protein_coding	-1	1012	905	652	1088	1176	672
ENST00000264331	chr3:25597905-25664372	TOP2B	ENSG00000077097	chr3:25664372-25664372	protein_coding	-1	4248	10300	4757	4517	6887	4474
ENST00000262374	chr16:5071819-5085587	ALG1	ENSG00000033011	chr16:5071819-5071819	protein_coding	1	514	344	419	532	422	408
ENST00000260270	chr11:110429883-110464881	FDX1	ENSG00000137714	chr11:110429883-110429883	protein_coding	1	136	205	191	166	262	258
ENST00000262990	chr4:141220887-141234697	ZNF330	ENSG00000109445	chr4:141220887-141220887	protein_coding	1	554	602	570	624	594	654
ENST00000266503	chr12:27333055-27420894	ARNTL2	ENSG00000029153	chr12:27333055-27333055	protein_coding	1	212	223	139	116	203	110
ENST00000262498	chr16:58113588-58129450	CFAP20	ENSG00000070761	chr16:58129450-58129450	protein_coding	-1	369	634	479	424	846	602
ENST00000264181	chr1:236220173-236226495	ERO1B	ENSG00000086619	chr1:236226495-236226495	protein_coding	-1	886	220	952	1337	156	1091
ENST00000255759	chr16:15865720-15888615	FOPNL	ENSG00000133393	chr16:15888615-15888615	protein_coding	-1	468	1148	724	599	1100	761
ENST00000262992	chr4:142028033-142462753	INPP4B	ENSG00000109452	chr4:142462753-142462753	protein_coding	-1	2324	2196	1578	2229	2243	1669
ENST00000261817	chr12:121888771-121917863	PSMD9	ENSG00000110801	chr12:121888771-121888771	protein_coding	1	344	492	348	360	622	415
ENST00000260502	chr1:93561791-93681829	BCAR3	ENSG00000137936	chr1:93681829-93681829	protein_coding	-1	69	90	87	23	39	56
ENST00000261491	chr13:42048753-42242896	DGKH	ENSG00000102780	chr13:42048753-42048753	protein_coding	1	1078	803	1180	730	607	1218
ENST00000260379	chr15:69452784-69456194	RPLP1	ENSG00000137818	chr15:69452784-69452784	protein_coding	1	14506	14506	17468	21986	16575	26958
ENST00000260662	chr2:24793462-24822373	CENPO	ENSG00000138092	chr2:24793462-24793462	protein_coding	1	191	768	224	220	1022	258
ENST00000258301	chr1:180972725-181022911	STX6	ENSG00000135823	chr1:181022911-181022911	protein_coding	-1	488	523	454	430	506	467
ENST00000265351	chr6:43522330-43576075	XPO5	ENSG00000124571	chr6:43576075-43576075	protein_coding	-1	1069	1718	864	976	2204	981
ENST00000263116	chr22:23145326-23164350	RAB36	ENSG00000100228	chr22:23145326-23145326	protein_coding	1	122	87	134	130	84	135
ENST00000263932	chr1:12063377-12144207	TNFRSF8	ENSG00000120949	chr1:12063377-12063377	protein_coding	1	122	1545	44	48	3937	143
ENST00000262186	chr7:150944961-150978315	KCNH2	ENSG00000055118	chr7:150978315-150978315	protein_coding	-1	76	86	129	142	64	134
ENST00000256442	chr5:69167010-69178245	CCNB1	ENSG00000134057	chr5:69167010-69167010	protein_coding	1	26	1879	71	23	2363	66
ENST00000263981	chr4:152321263-152352971	FBXW7	ENSG00000109670	chr4:152352971-152352971	protein_coding	-1	973	600	880	1009	524	806
ENST00000255608	chr19:1985438-2015724	BTBD2	ENSG00000133243	chr19:2015724-2015724	protein_coding	-1	2102	2222	2334	2526	1806	2526
ENST00000257497	chr9:73151757-73170393	ANXA1	ENSG00000135046	chr9:73151757-73151757	protein_coding	1	2776	826	2746	3888	910	2875
ENST00000261600	chr18:214521-268027	THOC1	ENSG00000079134	chr18:268027-268027	protein_coding	-1	963	694	802	1026	794	1020
ENST00000263857	chr2:86020216-86106155	POLR1A	ENSG00000068654	chr2:86106155-86106155	protein_coding	-1	1036	1013	716	970	1544	713
ENST00000261439	chr4:37891087-38139173	TBC1D1	ENSG00000065882	chr4:37891087-37891087	protein_coding	1	1058	1333	1130	928	1072	1315
ENST00000257770	chr6:85450091-85495778	NT5E	ENSG00000135318	chr6:85450091-85450091	protein_coding	1	31	70	45	65	120	114
ENST00000266397	chr12:14914035-14939082	ERP27	ENSG00000139055	chr12:14939082-14939082	protein_coding	-1	137	54	76	162	53	69
ENST00000265728	chr7:87876229-87909541	DBF4	ENSG00000006634	chr7:87876229-87876229	protein_coding	1	372	1232	940	400	1600	862
ENST00000264405	chr4:82819022-82871950	SEC31A	ENSG00000138674	chr4:82871950-82871950	protein_coding	-1	2432	2082	2286	2642	1948	2567
ENST00000257247	chr11:62433546-62546796	AHNAK	ENSG00000124942	chr11:62546796-62546796	protein_coding	-1	30177	17468	21986	30177	12236	14506
ENST00000254616	chr11:6481447-6484679	TIMM10B	ENSG00000132286	chr11:6481447-6481447	protein_coding	1	892	518	925	1042	585	1084
ENST00000266544	chr12:4649107-4694317	NDUFA9	ENSG00000139180	chr12:4649107-4649107	protein_coding	1	357	636	290	273	884	294
ENST00000257572	chr12:116856144-116881441	HRK	ENSG00000135116	chr12:116881441-116881441	protein_coding	-1	96	64	92	98	66	77
ENST00000262074	chr15:99136324-99241562	TTC23	ENSG00000103852	chr15:99241562-99241562	protein_coding	-1	40	75	70	70	74	71
ENST00000261584	chr16:23603170-23641310	PALB2	ENSG00000083093	chr16:23641310-23641310	protein_coding	-1	209	272	244	222	348	232
ENST00000266735	chr12:95858928-95867053	SNRPF	ENSG00000139343	chr12:95858928-95858928	protein_coding	1	185	802	202	204	1227	262
ENST00000261819	chr12:121308357-121352462	ANAPC5	ENSG00000089053	chr12:121352462-121352462	protein_coding	-1	2010	1962	1872	2169	2670	1879
ENST00000258383	chr2:223957404-223967714	MRPL44	ENSG00000135900	chr2:223957404-223957404	protein_coding	1	424	562	560	460	636	590
ENST00000265393	chr7:27740095-27828881	TAX1BP1	ENSG00000106052	chr7:27740095-27740095	protein_coding	1	1858	3729	2102	2022	3330	2363
ENST00000262293	chr17:59155499-59202568	PRR11	ENSG00000068489	chr17:59155499-59155499	protein_coding	1	342	3380	564	340	2722	598
ENST00000265333	chr5:133971915-134005133	VDAC1	ENSG00000213585	chr5:134005133-134005133	protein_coding	-1	1192	4517	1146	990	5730	1306
ENST00000260908	chr17:35473689-35487857	SLFN12L	ENSG00000205045	chr17:35487857-35487857	protein_coding	-1	754	420	284	416	250	209
ENST00000261339	chr12:9669735-9694874	CLEC2D	ENSG00000069493	chr12:9669735-9669735	protein_coding	1	13756	12236	17468	16575	6599	14506
ENST00000263093	chr19:58498337-58512065	SLC27A5	ENSG00000083807	chr19:58512065-58512065	protein_coding	-1	23	114	43	74	155	62
ENST00000263574	chr11:130069906-130144811	APLP2	ENSG00000084234	chr11:130069906-130069906	protein_coding	1	1872	1620	1806	1596	1420	1485
ENST00000264938	chr5:473310-524332	SLC9A3	ENSG00000066230	chr5:524332-524332	protein_coding	-1	363	226	238	379	253	232
ENST00000262966	chr19:4343527-4360086	MPND	ENSG00000008382	chr19:4343527-4343527	protein_coding	1	464	432	300	436	450	338
ENST00000264160	chr2:135531513-135725270	R3HDM1	ENSG00000048991	chr2:135531513-135531513	protein_coding	1	898	1644	1058	892	1724	1152
ENST00000265843	chr11:108505431-108593647	EXPH5	ENSG00000110723	chr11:108593647-108593647	protein_coding	-1	232	122	305	228	90	278
ENST00000264274	chr2:201233443-201287711	CASP8	ENSG00000064012	chr2:201233443-201233443	protein_coding	1	4011	2196	3148	6190	2296	3964
ENST00000264914	chr5:78777209-78985787	ARSB	ENSG00000113273	chr5:78985787-78985787	protein_coding	-1	506	326	305	345	406	264
ENST00000256925	chr18:23135763-23260467	CABLES1	ENSG00000134508	chr18:23135763-23135763	protein_coding	1	14	188	110	15	60	100
ENST00000261483	chr5:109689366-109867178	MAN2A1	ENSG00000112893	chr5:109689366-109689366	protein_coding	1	2603	2093	2432	3048	1908	2420
ENST00000260598	chr2:27086782-27100772	KHK	ENSG00000138030	chr2:27086782-27086782	protein_coding	1	92	160	92	86	208	122
ENST00000262120	chr18:9334767-9402420	TWSG1	ENSG00000128791	chr18:9334767-9334767	protein_coding	1	56	196	74	72	526	107
ENST00000261396	chr1:229440260-229508341	NUP133	ENSG00000069248	chr1:229508341-229508341	protein_coding	-1	866	1046	1026	981	1306	1069
ENST00000260443	chr15:55180806-55197067	RSL24D1	ENSG00000137876	chr15:55197067-55197067	protein_coding	-1	1324	1985	1499	1828	2146	1962
ENST00000265586	chr3:183919938-184017939	ABCC5	ENSG00000114770	chr3:184017939-184017939	protein_coding	-1	796	364	489	886	432	479
ENST00000262643	chr19:29811898-29824308	CCNE1	ENSG00000105173	chr19:29811898-29811898	protein_coding	1	114	613	231	66	700	218
ENST00000262096	chr8:17156029-17224799	ZDHHC2	ENSG00000104219	chr8:17156029-17156029	protein_coding	1	850	546	1282	788	524	1046
ENST00000263974	chr1:28603101-28643005	TAF12	ENSG00000120656	chr1:28643005-28643005	protein_coding	-1	292	432	408	320	450	438
ENST00000264515	chr1:205086142-205122015	RBBP5	ENSG00000117222	chr1:205122015-205122015	protein_coding	-1	1069	757	1288	1062	804	1458
ENST00000263088	chr17:4807096-4823434	PLD2	ENSG00000129219	chr17:4807096-4807096	protein_coding	1	574	537	467	513	538	465
ENST00000261507	chr4:165327623-165343160	MSMO1	ENSG00000052802	chr4:165327623-165327623	protein_coding	1	488	704	318	484	664	352
ENST00000256413	chr18:48539046-48863217	CTIF	ENSG00000134030	chr18:48539046-48539046	protein_coding	1	146	158	202	158	172	174
ENST00000255192	chr5:79069717-79089466	BHMT2	ENSG00000132840	chr5:79069717-79069717	protein_coding	1	154	96	186	158	102	166
ENST00000261455	chr1:212363931-212414895	TMEM206	ENSG00000065600	chr1:212414895-212414895	protein_coding	-1	226	223	310	252	296	319
ENST00000258439	chr2:96248516-96265994	TMEM127	ENSG00000135956	chr2:96265994-96265994	protein_coding	-1	1318	940	1148	1236	1012	1040
ENST00000262932	chr7:100119613-100125511	CNPY4	ENSG00000166997	chr7:100119613-100119613	protein_coding	1	390	316	442	482	272	408
ENST00000262265	chr19:49446299-49451810	PIH1D1	ENSG00000104872	chr19:49451810-49451810	protein_coding	-1	725	930	724	824	1096	736
ENST00000265277	chr10:110964125-111013664	SHOC2	ENSG00000108061	chr10:110964125-110964125	protein_coding	1	1056	1306	1252	992	1134	1426
ENST00000265538	chr3:49411945-49412998	RHOA	ENSG00000067560	chr3:49412998-49412998	protein_coding	-1	5501	8646	5838	5588	8851	6502
ENST00000262547	chr20:18383369-18467185	DZANK1	ENSG00000089091	chr20:18467185-18467185	protein_coding	-1	168	132	177	134	110	160
ENST00000263070	chr10:86435257-86521768	WAPL	ENSG00000062650	chr10:86521768-86521768	protein_coding	-1	1879	2222	2275	1932	2618	2180
ENST00000262259	chr19:51571298-51592508	ZNF175	ENSG00000105497	chr19:51571298-51571298	protein_coding	1	228	162	188	206	130	156
ENST00000262715	chr14:20365667-20413421	TEP1	ENSG00000129566	chr14:20413421-20413421	protein_coding	-1	1842	1644	1878	1584	1198	2016
ENST00000262288	chr17:56978105-57006763	SCPEP1	ENSG00000121064	chr17:56978105-56978105	protein_coding	1	279	248	256	226	221	275
ENST00000265028	chr3:186570678-186585799	DNAJB11	ENSG00000090520	chr3:186570678-186570678	protein_coding	1	523	462	400	622	810	390
ENST00000263012	chr16:16232601-16294806	NOMO3	ENSG00000103226	chr16:16232601-16232601	protein_coding	1	457	338	408	542	696	552
ENST00000263433	chr19:55090913-55117559	PPP1R12C	ENSG00000125503	chr19:55117559-55117559	protein_coding	-1	2394	2016	2196	2630	2022	2229
ENST00000258534	chr12:101877351-101923623	DRAM1	ENSG00000136048	chr12:101877351-101877351	protein_coding	1	205	50	78	90	62	62
ENST00000261435	chr4:40056826-40158252	N4BP2	ENSG00000078177	chr4:40056826-40056826	protein_coding	1	704	912	791	492	746	766
ENST00000266077	chr20:63739861-63743505	SLC2A4RG	ENSG00000125520	chr20:63739861-63739861	protein_coding	1	3937	2363	3284	4918	2444	3496
ENST00000264346	chr4:88378863-88443111	HERC6	ENSG00000138642	chr4:88378863-88378863	protein_coding	1	1152	774	716	486	408	348
ENST00000263268	chr2:215944490-216013623	MREG	ENSG00000118242	chr2:216013623-216013623	protein_coding	-1	400	190	190	187	182	143
ENST00000261875	chr15:65530466-65578352	HACD3	ENSG00000074696	chr15:65530466-65530466	protein_coding	1	676	655	684	686	1038	812
ENST00000258646	chr13:49531946-49567323	RCBTB1	ENSG00000136144	chr13:49567323-49567323	protein_coding	-1	622	530	690	680	624	761
ENST00000264771	chr4:932387-958656	TMEM175	ENSG00000127419	chr4:932387-932387	protein_coding	1	1252	546	1028	1306	500	896
ENST00000263629	chr2:55236620-55269248	MTIF2	ENSG00000085760	chr2:55269248-55269248	protein_coding	-1	462	618	623	596	662	584
ENST00000263800	chr15:41503642-41513806	LTK	ENSG00000062524	chr15:41513806-41513806	protein_coding	-1	319	142	290	542	180	578
ENST00000260257	chr11:111874056-111879180	FDXACB1	ENSG00000255561	chr11:111879180-111879180	protein_coding	-1	120	87	102	128	118	118
ENST00000264042	chr2:241356243-241494841	FARP2	ENSG00000006607	chr2:241356243-241356243	protein_coding	1	230	301	244	242	287	272
ENST00000265720	chr7:107563958-107578464	DUS4L	ENSG00000105865	chr7:107563958-107563958	protein_coding	1	70	88	64	81	98	66
ENST00000262493	chr16:56191347-56357457	GNAO1	ENSG00000087258	chr16:56191347-56191347	protein_coding	1	270	92	240	346	47	231
ENST00000263672	chr11:74949247-74979031	SPCS2	ENSG00000118363	chr11:74949247-74949247	protein_coding	1	961	934	603	1148	1356	814
ENST00000257829	chr11:34105602-34146910	NAT10	ENSG00000135372	chr11:34105602-34105602	protein_coding	1	1495	1515	884	1428	2154	938
ENST00000259467	chr9:122818344-122828631	PDCL	ENSG00000136940	chr9:122828631-122828631	protein_coding	-1	450	585	668	480	570	674
ENST00000263026	chr16:22206282-22288732	EEF2K	ENSG00000103319	chr16:22206282-22206282	protein_coding	1	794	720	904	796	741	846
ENST00000262510	chr16:56989498-57083524	NLRC5	ENSG00000140853	chr16:56989498-56989498	protein_coding	1	10692	4868	7199	7689	3381	5406
ENST00000260118	chr8:63015085-63039171	GGH	ENSG00000137563	chr8:63039171-63039171	protein_coding	-1	16	132	53	12	146	44
ENST00000261921	chr15:73926458-73952137	LOXL1	ENSG00000129038	chr15:73926458-73926458	protein_coding	1	32	106	52	34	118	64
ENST00000262133	chr16:53434420-53491649	RBL2	ENSG00000103479	chr16:53434420-53434420	protein_coding	1	19022	6409	16575	17468	3937	14506
ENST00000259050	chr2:159712499-159771027	2021-03-07	ENSG00000136536	chr2:159712499-159712499	protein_coding	1	2363	3006	3190	2466	2670	3190
ENST00000262803	chr19:18831938-18868236	UPF1	ENSG00000005007	chr19:18831938-18831938	protein_coding	1	2630	2492	2630	2696	2852	2696
ENST00000260746	chr10:102673731-102714407	ARL3	ENSG00000138175	chr10:102714407-102714407	protein_coding	-1	135	503	250	137	488	267
ENST00000263918	chr2:36843640-36966472	STRN	ENSG00000115808	chr2:36966472-36966472	protein_coding	-1	1242	1438	1254	1252	1382	1290
ENST00000263100	chr19:58346850-58353499	A1BG	ENSG00000121410	chr19:58353499-58353499	protein_coding	-1	236	231	250	290	231	348
ENST00000260953	chr2:169811757-169824914	METTL5	ENSG00000138382	chr2:169824914-169824914	protein_coding	-1	162	323	237	189	458	310
ENST00000258411	chr2:218880363-218893931	WNT10A	ENSG00000135925	chr2:218880363-218880363	protein_coding	1	197	378	260	258	220	231
ENST00000263847	chr11:59574398-59616144	OSBP	ENSG00000110048	chr11:59616144-59616144	protein_coding	-1	1907	1578	1606	2136	1518	1857
ENST00000263050	chr6:131200827-131283535	AKAP7	ENSG00000118507	chr6:131200827-131200827	protein_coding	1	354	128	430	317	102	348
ENST00000262032	chr12:56007659-56038435	IKZF4	ENSG00000123411	chr12:56007659-56007659	protein_coding	1	894	790	721	506	727	570
ENST00000260318	chr11:107504598-107565701	ALKBH8	ENSG00000137760	chr11:107565701-107565701	protein_coding	-1	215	104	142	215	119	204
ENST00000259253	chr2:128091311-128195677	UGGT1	ENSG00000136731	chr2:128091311-128091311	protein_coding	1	2586	1940	2169	2642	2073	2154
ENST00000265107	chr5:37379212-37753435	WDR70	ENSG00000082068	chr5:37379212-37379212	protein_coding	1	307	402	319	312	410	324
ENST00000264434	chr2:70149880-70191071	C2orf42	ENSG00000115998	chr2:70191071-70191071	protein_coding	-1	412	378	444	541	364	478
ENST00000263092	chr17:2416076-2511886	METTL16	ENSG00000127804	chr17:2511886-2511886	protein_coding	-1	1018	729	1028	942	857	966
ENST00000263640	chr2:157736444-157875111	ACVR1	ENSG00000115170	chr2:157875111-157875111	protein_coding	-1	644	636	566	664	609	490
ENST00000262238	chr14:100238985-100282792	YY1	ENSG00000100811	chr14:100238985-100238985	protein_coding	1	1420	1700	1661	1444	1706	1669
ENST00000264313	chr4:48341322-48426212	SLAIN2	ENSG00000109171	chr4:48341322-48341322	protein_coding	1	1495	1180	1333	1540	1356	1297
ENST00000257724	chr7:114922154-115019202	MDFIC	ENSG00000135272	chr7:114922154-114922154	protein_coding	1	2112	2394	1926	2254	2127	2117
ENST00000263955	chr2:196133566-196171575	STK17B	ENSG00000081320	chr2:196171575-196171575	protein_coding	-1	13061	20407	19022	9414	17468	20407
ENST00000256441	chr5:69217760-69230129	MRPS36	ENSG00000134056	chr5:69217760-69217760	protein_coding	1	38	118	56	34	160	74
ENST00000264107	chr2:172427555-172506230	ITGA6	ENSG00000091409	chr2:172427555-172427555	protein_coding	1	3569	541	1388	2493	223	1040
ENST00000258774	chr7:47963288-47979543	HUS1	ENSG00000136273	chr7:47979543-47979543	protein_coding	-1	439	205	344	375	232	378
ENST00000260743	chr10:103446789-103452318	CALHM2	ENSG00000138172	chr10:103452318-103452318	protein_coding	-1	586	554	668	684	492	786
[truncated: 10,039 more rows]
